# Supplementary material for: CPVL promotes glioma progression via STAT1 pathway inhibition through interactions with the BTK/p300 axis
Source: JCI Insight. 2021 Dec 22;6(24):e146362. doi: 10.1172/jci.insight.146362 (PMC8783677; doi:10.1172/jci.insight.146362)
Supplement: Supplemental table 1 [file jciinsight-6-146362-s155.xlsx]

## Sheet: Sheet1
Histopathological type	Operation time	Survival state	Follow-up time	Overall survival	Disease free survival	Sex	Age	Pathological grade	Organization code
glioma	20080202	survival	2017.07	113	113	woman	37	II	P01A0506
glioma	20080203	survival	2017.07	113	113	woman	20	I	P01A0507
glioma	20080203	survival	2017.07	113	113	man	44	I-II	P01A0508
glioma	20080220	death	N（2009-02）	12	12	woman	2	IV	P01A0662
glioma	20080304	survival	2017.07	112	27	woman	63	III	P01A0510
glioma	20080306	survival	2017.07	112	112	man	42	I-II	P01A0509
glioma	20080317	death	N（2010-01）	22	22	man	53	IV	P01A0663
glioma	20080408	survival	2017.07	111	111	man	69	I-II	P01A0511
glioma	20080425	survival	2017.07	111	111	woman	11	I	P01A0512
glioma	20080512	survival	2017.07	110	110	man	16	I-II	P01A0513
glioma	20080514	survival	2017.07	110	110	man	41	I-II	P01A0514
glioma	20080514	death	N（2012-09）	52	35	man	24	IV	P01A0664
glioma	20080604	survival	2017.07	109	109	man	17	II-III	P01A0515
glioma	20080624	survival	2017.07	109	109	woman	47	II	P01A0516
glioma	20080702	survival	2017.07	108	108	woman	34	I	P01A0517
glioma	20080710	survival	2017.07	108	108	woman	59	II	P01A0518
glioma	20080722	death	N（2014-07）	72	17	woman	56	II-III	P01A0519
glioma	20080728	survival	2017.07	108	108	woman	6	I	P01A0520
glioma	20080728	survival	2017.07	108	34	man	80	II	P01A0521
glioma	20080730	survival	2017.07	108	108	woman	28	I-II	P01A0522
glioma	20080911	survival	2017.07	106	106	man	62	II-III	P01A0523
glioma	20080912	death	N（2015-08）	83	83	man	66	II	P01A0524
glioma	20080916	survival	2017.07	106	106	woman	55	I-II	P01A0525
glioma	20080922	survival	2017.07	106	106	woman	46	I-II	P01A0526
glioma	20080928	survival	2017.07	106	86	woman	30	II	P01A0527
glioma	20081008	survival	2017.07	105	72	man	29	III	P01A0528
glioma	20081012	survival	2017.07	105	105	woman	36	I-II	P01A0529
glioma	20081016	survival	2017.07	105	59	woman	49	II	P01A0530
glioma	20081022	survival	2017.07	105	105	man	61	II	P01A0531
glioma	20081031	survival	2017.07	105	52	man	44	II	P01A0532
glioma	20081031	survival	2017.07	105	105	man	36	II	P01A0533
glioma	20081113	survival	2017.07	104	85	man	39	II-III	P01A0534
glioma	20081113	survival	2017.07	104	104	man	56	II	P01A0535
glioma	20081211	survival	2017.07	103	103	man	12	I	P01A0536
glioma	20081218	survival	2017.07	103	103	man	66	I-II	P01A0537
glioma	20081225	survival	2017.07	103	103	woman	37	I	P01A0538
glioma	20090112	survival	2017.07	102	102	man	4	I	P01A0539
glioma	20090113	survival	2017.07	102	102	man	8	I	P01A0540
glioma	20090120	survival	2017.07	102	102	man	6	I-II	P01A0541
glioma	20090123	survival	2017.07	102	102	man	5	I	P01A0542
glioma	20090216	survival	2017.07	101	62	woman	43	II-III	P01A0543
glioma	20090216	survival	2017.07	101	101	man	32	I	P01A0545
glioma	20090217	survival	2017.07	101	101	man	57	II	P01A0544
glioma	20090225	death	N（2014-09）	67	81	woman	55	III	P01A0546
glioma	20090225	survival	2017.07	101	101	woman	61	I	P01A0547
glioma	20090304	survival	2017.07	100	100	man	34	II	P01A0548
glioma	20090305	survival	2017.07	100	46	man	37	III	P01A0549
glioma	20090306	survival	2017.07	100	63	man	44	II	P01A0550
glioma	20090327	death	N（2011-12）	33	33	man	37	IV	P01A0665
glioma	20090327	survival	2017.07	100	100	man	46	II	P01A0552
glioma	20090401	survival	2017.07	99	99	woman	52	II	P01A0551
glioma	20090405	survival	2017.07	99	99	man	20	I-II	P01A0553
glioma	20090413	survival	2017.07	99	54	man	60	II	P01A0554
glioma	20090413	death	N（2014-10）	66	58	woman	41	III	P01A0555
glioma	20090421	survival	2017.07	99	99	man	41	II	P01A0557
glioma	20090424	survival	2017.07	99	48	man	68	II-III	P01A0558
glioma	20090504	survival	2017.07	98	49	man	31	II	P01A0559
glioma	20090518	death	N（2014-04）	59	55	man	63	II	P01A0560
glioma	20090520	survival	2017.07	98	34	man	65	I-II	P01A0561
glioma	20090522	death	N（2013-07）	50	50	woman	57	II-III	P01A0562
glioma	20090604	survival	2017.07	97	55	man	57	II	P01A0563
glioma	20090622	survival	2017.07	97	35	man	47	I-II	P01A0565
glioma	20090622	survival	2017.07	97	97	woman	42	I-II	P01A0566
glioma	20090629	survival	2017.07	97	30	man	60	I-II	P01A0568
glioma	20090701	survival	2017.07	96	96	man	31	I	P01A0567
glioma	20090708	survival	2017.07	96	50	man	63	II	P01A0569
glioma	20090708	survival	2017.07	96	96	man	20	I-II	P01A0570
glioma	20090720	death	N（2014-04）	57	36	man	69	II	P01A0571
glioma	20090723	survival	2017.07	96	54	woman	42	II	P01A0572
glioma	20090813	survival	2017.07	95	95	woman	26	I	P01A0573
glioma	20090820	death	N（2012-02）	30	30	woman	41	III	P01A0574
glioma	20090821	survival	2017.07	95	95	man	49	II-III	P02A0003
glioma	20090902	death	N（2013-11）	50	41	man	41	IV	P01A0666
glioma	20090903	death	N（2010-10）	13	13	man	44	IV	P01A0667
glioma	20090907	survival	2017.07	94	94	woman	36	II	P01A0575
glioma	20090921	death	N（2010-08）	11	11	man	22	IV	P01A0668
glioma	20090922	survival	2017.07	94	27	man	20	II-III	P01A0576
glioma	20091002	survival	2017.07	93	93	man	36	I-II	P01A0577
glioma	20091012	survival	2017.07	93	13	woman	23	II	P01A0578
glioma	20091020	survival	2017.07	93	93	woman	18	I-II	P01A0579
glioma	20091030	survival	2017.07	93	93	woman	42	II-III	P01A0580
glioma	20091102	death	N（2014-06）	55	47	man	41	II	P01A0581
glioma	20091102	death	N（2015-12）	73	14	man	58	II-III	P01A0582
glioma	20091103	death	N（2013-03）	56	56	man	37	II-III	P01A0583
glioma	20091104	survival	2017.07	92	92	woman	23	I	P01A0584
glioma	20091109	survival	2017.07	92	92	man	35	II-III	P01A0585
glioma	20091111	death	N（2011-02）	15	12	woman	43	IV	P01A0669
glioma	20091123	survival	2017.07	92	26	man	40	I-II	P01A0586
glioma	20091130	death	N（2012-12）	37	27	man	46	II-III	P01A0587
glioma	20091204	survival	2017.07	91	91	woman	17	I-II	P01A0588
glioma	20091221	survival	2017.07	91	43	woman	47	II-III	P01A0589
glioma	20091225	survival	2017.07	91	91	man	33	II-III	P01A0590
glioma	20100119	death	N（2013-09）	44	23	woman	37	II-III	P01A0591
glioma	20100125	death	N（2014-01）	48	21	man	42	II-III	P01A0592
glioma	20100202	survival	2017.07	89	89	man	4	II	P01A0593
glioma	20100209	death	N（2012-11）	33	33	man	79	I-II	P01A0594
glioma	20100304	death	N（2011-11）	20	20	man	74	II	P01A0595
glioma	20100309	survival	2017.07	88	88	man	50	I-II	P01A0596
glioma	20100309	survival	2017.07	88	88	woman	36	I-II	P01A0597
glioma	20100312	survival	2017.07	88	41	man	32	II	P01A0598
glioma	20100312	survival	2017.07	88	30	man	36	III	P01A0599
glioma	20100326	survival	2017.07	88	88	man	38	I	P01A0600
glioma	20100406	survival	2017.07	87	87	woman	18	I	P01A0601
glioma	20100408	survival	2017.07	87	87	man	3	I-II	P01A0602
glioma	20100414	survival	2017.07	87	53	woman	42	II	P01A0603
glioma	20100415	death	N（2014-11）	55	35	woman	45	II-III	P01A0604
glioma	20100419	survival	2017.07	87	48	woman	52	II	P01A0605
glioma	20100429	survival	2017.07	87	87	man	20	II-III	P01A0606
glioma	20100429	death	N（2015-06）	62	44	man	68	II	P01A0607
glioma	20100506	death	N（2011-03）	10	10	man	60	IV	P01A0670
glioma	20100506	death	N（2013-02）	33	33	woman	33	III	P01A0608
glioma	20100512	death	N（2012-04）	23	23	woman	65	IV	P01A0671
glioma	20100518	survival	2017.07	86	86	woman	14	I	P01A0609
glioma	20100525	survival	2017.07	86	86	man	28	I-II	P01A0610
glioma	20100525	survival	2017.07	86	86	man	37	I-II	P01A0611
glioma	20100601	death	N（2011-11）	17	17	woman	60	IV	P01A0672
glioma	20100613	survival	2017.07	85	85	woman		I-II	P01A0612
glioma	20100625	survival	2017.07	85	85	man	36	II	P01A0613
glioma	20100627	survival	2017.07	85	85	woman	49	I	P01A0614
glioma	20100712	death	N（2013-03）	32	32	man	41	III	P01A0615
glioma	20100713	survival	2017.07	84	84	man	19	II	P01A0616
glioma	20100716	death	N（2011-06）	11	11	man	59	III	P01A0617
glioma	20100716	survival	2017.07	84	84	man	41	I-II	P01A0618
glioma	20100728	death	N（2013-03）	32	32	man	56	IV	P01A0673
glioma	20100820	death	N（2013-12）	40	40	man	58	II-III	P01A0619
glioma	20100906	death	N（2012-12）	27	26	woman	40	III	P01A0620
glioma	20100919	survival	2017.07	82	82	man	33	III	P01A0621
glioma	20100925	death	N（2015-08）	59	22	man	35	II-III	P01A0622
glioma	20101006	survival	2017.07	81	81	woman	38	I	P01A0623
glioma	20101020	survival	2017.07	81	33	man	47	III	P01A0624
glioma	20101022	survival	2017.07	81	40	man	34	II-III	P01A0625
glioma	20101116	survival	2017.07	80	80	woman	52	I	P01A0627
glioma	20101116	death	N（2014-04）	41	34	man	46	IV	P01A0674
glioma	20101124	death	N（2013-09）	34	34	woman	58	II-III	P01A0628
glioma	20101207	survival	2017.07	79	79	woman	59	II-III	P02A0004
glioma	20101209	death	N（2012-11）	23	23	woman	30	III	P01A0629
glioma	20101213	survival	2017.07	79	34	man	37	IV	P01A0675
glioma	20101227	death	N（2013-10）	34	23	man	65	IV	P01A0676
glioma	20110105	death	N（2012-06）	17	17	man	9	IV	P01A0677
glioma	20110112	death	N（2012-01）	12	12	man	41	IV	P01A0678
glioma	20110117	death	N（2011-12）	11	11	man	49	IV	P01A0679
glioma	20110128	death	N（2013-03）	26	26	man	49	III	P01A0630
glioma	20110131	death	N（2011-07）	6	6	man	78	IV	P01A0680
glioma	20110208	survival	2017.07	77	26	woman	48	II	P01A0631
glioma	20110209	survival	2017.07	77	41	man	36	II	P01A0633
glioma	20110223	survival	2017.07	77	77	man	40	I-II	P01A0634
glioma	20110310	survival	2017.07	76	76	man	41	II	P01A0635
glioma	20110310	survival	2017.07	76	76	woman	45	II	P01A0636
glioma	20090619	survival	2017.07	97	97	woman	6	I	P01A0687
glioma	20110318	survival	2017.07	76	76	man	54	I-II	P01A0637
glioma	20110328	survival	2017.07	76	76	woman	32	II	P01A0638
glioma	20110404	survival	2017.07	75	75	man	48	II	P01A0639
glioma	20110418	death	N（2012-10）	18	18	man	30	III	P01A0640
glioma	20110419	survival	2017.07	75	75	woman	24	I-II	P01A0641
glioma	20110426	death	N（2013-03）	23	23	man	52	II-III	P01A0642
glioma	20110427	survival	2017.07	75	75	woman	26	II-III	P01A0643
glioma	20110502	death	N（2012-03）	10	10	man	62	IV	P01A0681
glioma	20110509	survival	2017.07	74	74	man	56	II	P01A0644
glioma	20110520	survival	2017.07	74	74	man	15	II	P01A0645
glioma	20110601	death	N（2013-01）	19	19	man	67	III	P01A0682
glioma	20110713	survival	2017.07	72	72	man	30	I	P01A0646
glioma	20110722	death	N（2013-12）	29	29	woman	70	II-III	P01A0647
glioma	20110725	survival	2017.07	72	72	woman	36	II-III	P01A0648
glioma	20110728	death	N（2013-09）	26	26	man	41	II	P01A0649
glioma	20110729	death	N（2012-04）	9	9	man	63	IV	P01A0683
glioma	20110729	death	N（2012-05）	10	10	man	45	IV	P01A0684
glioma	20110801	survival	2017.07	71	71	man	37	II	P01A0650
glioma	20110801	death	N（2012-07	11	11	woman	69	III	P01A0651
glioma	20110801	survival	2017.07	71	71	woman	19	II	P01A0653
glioma	20110802	survival	2017.07	71	71	man	49	II	P01A0652
glioma	20110815	survival	2017.07	71	71	woman	66	I	P01A0654
glioma	20110824	death	N（2012-10）	14	14	man	41	IV	P01A0685
glioma	20110909	death	N（2013-06）	21	21	man	56	III	P01A0655
glioma	20110929	survival	2017.07	70	70	woman	20	I	P01A0656
glioma	20110930	survival	2017.07	70	70	woman	28	II	P01A0657
glioma	20111006	death	N（2014-11）	37	37	man	57	III	P01A0658
glioma	20111009	survival	2017.07	69	69	man	10	I	P01A0659
glioma	20111010	death	N（2014-01）	27	27	woman	28	IV	P01A0686
glioma	20111011	survival	2017.07	69	69	woman	36	II-III	P01A0660
