# Supplementary material for: CPVL promotes glioma progression via STAT1 pathway inhibition through interactions with the BTK/p300 axis
Source: JCI Insight. 2021 Dec 22;6(24):e146362. doi: 10.1172/jci.insight.146362 (PMC8783677; doi:10.1172/jci.insight.146362)
Supplement: Supplemental table 3 [file jciinsight-6-146362-s157.xlsx]

## Sheet: Sheet1
Histopathological type		Cytoplasm	胞核
	Pathological classification	Staining intensity	Positive rate	Score
glioma	II	0.5	0.5	1
glioma	I	0	0	0
glioma	I-II	2	1	8
glioma	IV	0	0	0
glioma	III	0.5-1	1	3
glioma	I-II	0	0	0
glioma	IV	1-2	0.8	6
glioma	I-II	0.5-1	0.4	1.5
glioma	I	0.5	0.5	1
glioma	I-II	1-2	1	6
glioma	I-II	1-2	0.5	3
glioma	IV	0.5-1	0.5	1.5
glioma	II-III	0.5-1	1	3
glioma	II	2	1	8
glioma	I	0.5-1	0.5	1.5
glioma	II	2	0.8	8
glioma	II-III	2	0.8	8
glioma	I	0.5	0.3	1
glioma	II	1	0.6	3
glioma	I-II	0	0	0
glioma	II-III	1-2	0.9	6
glioma	II	0	0	0
glioma	I-II	1-2	0.8	6
glioma	I-II	0.5-1	1	3
glioma	II	1-2	1	6
glioma	III	1	1	4
glioma	I-II	0	0	0
glioma	II	1-2	1	6
glioma	II	1	1	4
glioma	II	1-2	0.8	6
glioma	II	1	1	4
glioma	II-III	1	1	4
glioma	II	0.5-1	1	3
glioma	I	1	0.8	4
glioma	I-II	0.5-1	1	3
glioma	I	0.5-1	0.4	1.5
glioma	I	0.5-1	0.5	1.5
glioma	I	2	0.6	6
glioma	I-II	1-2	1	6
glioma	I	2	1	8
glioma	II-III	1	1	4
glioma	I	0	0	0
glioma	II	0	0	0
glioma	III	1	1	4
glioma	I	1-2	1	6
glioma	II	0	0	0
glioma	III	1	0.8	4
glioma	II	2-3	0.8	10
glioma	IV	0.5-1	0.3	1.5
glioma	II	0	0	0
glioma	II	1	0.8	4
glioma	I-II	0	0	0
glioma	II	2	0.5	4
glioma	III	1	0.5	2
glioma	II	1-2	1	6
glioma	II-III	2	1	8
glioma	II	0.5-1	1	3
glioma	II	2-3	1	10
glioma	I-II	2-3	0.6	7.5
glioma	II-III	2	1	8
glioma	II	1-2	1	6
glioma	I-II	2-3	0.5	4
glioma	I-II	1	0.5	2
glioma	I-II	3	0.2	3
glioma	I	3	1	12
glioma	II	1-2	1	6
glioma	I-II	0	0	0
glioma	II	0.5-1	1	3
glioma	II	0.5-1	1	3
glioma	I	0	0	0
glioma	III	0.5-1	1	3
glioma	II-III	1	0.6	3
glioma	IV	1-2	1	6
glioma	IV	0.5-1	1	3
glioma	II	0.5-1	1	3
glioma	IV	1	1	4
glioma	II-III	3	1	12
glioma	I-II	0.5-1	1	3
glioma	II	0	0	0
glioma	I-II	0	0	0
glioma	II-III	2-3	0.6	7.5
glioma	II	1-2	0.8	6
glioma	II-III	1-2	1	6
glioma	II-III	0	0	0
glioma	I	1-2	1	6
glioma	II-III	1	1	4
glioma	IV	1-2	1	6
glioma	I-II	0	0	0
glioma	II-III	0.5-1	1	3
glioma	I-II	0.5-1	1	3
glioma	II-III	1	1	4
glioma	II-III	0	0	0
glioma	II-III	0.5	0.5	1
glioma	II-III	0.5-1	0.5	1.5
glioma	II	1-2	0.6	4.5
glioma	I-II	1-2	1	6
glioma	II	1-2	1	6
glioma	I-II	0	0	0
glioma	I-II	1	0.8	4
glioma	II	0.5-1	0.5	1.5
glioma	III	1	0.8	4
glioma	I	0	0	0
glioma	I	0.5-1	0.6	2.25
glioma	I-II	2	1	8
glioma	II	1-2	1	6
glioma	II-III	0.5-1	0.8	3
glioma	II	1-2	1	6
glioma	II-III	0	0	0
glioma	II	0.5-1	0.4	1.5
glioma	IV	1-2	1	6
glioma	III	0.5-1	0.8	3
glioma	IV	2-3	0.8	10
glioma	I	0.5-1	0.6	2.25
glioma	I-II	0	0	0
glioma	I-II	0.5-1	0.4	1.5
glioma	IV	1	0.6	3
glioma	I-II	2-3	0.8	10
glioma	II	0.5-1	0.6	2.25
glioma	I	2	1	8
glioma	III	0	0	0
glioma	II	1-2	1	6
glioma	III	1-2	0.8	6
glioma	I-II	0	0	0
glioma	IV	1	0.8	4
glioma	II-III	0	0	0
glioma	III	0	0	0
glioma	III	0.5-1	0.2	0.75
glioma	II-III	1-2	1	6
glioma	I	0.5-1	0.3	1.5
glioma	III	1	0.8	4
glioma	II-III	1-2	1	6
glioma	I	1-2	0.6	4.5
glioma	IV	1	1	4
glioma	II-III	0.5-1	1	3
glioma	II-III	3	1	12
glioma	III	0	0	0
glioma	IV	0.5-1	1	3
glioma	IV	0.5-1	1	3
glioma	IV	0.5-1	1	3
glioma	IV	1	0.5	2
glioma	IV	2	1	8
glioma	III	0.5-1	1	3
glioma	IV	0.5-1	1	3
glioma	II	2-3	0.8	10
glioma	II	0	0	0
glioma	I-II	0.5-1	0.5	1.5
glioma	II	1	0.5	2
glioma	II	0.5	1	2
glioma	I	1-2	0.6	4.5
glioma	I-II	0	0	0
glioma	II	0.5-1	1	3
glioma	II	1-2	1	6
glioma	III	0.5-1	1	3
glioma	I-II	1-2	1	6
glioma	II-III	0.5-1	0.5	1.5
glioma	II-III	1-2	1	6
glioma	IV	0	0	0
glioma	II	1-2	0.6	4.5
glioma	II	0	0	0
glioma	III	1-2	1	6
glioma	I	1-2	0.8	6
glioma	II-III	1-2	1	6
glioma	II-III	1	0.6	3
glioma	II	0	0	0
glioma	IV	1-2	1	6
glioma	IV	1-2	1	6
glioma	II	1	0.5	2
glioma	III	1-2	0.8	6
glioma	II	0.5-1	1	3
glioma	II	2	1	8
glioma	I	0.5-1	0.4	1.5
glioma	IV	1-2	0.8	6
glioma	III	3	0.9	12
glioma	I	1	1	4
glioma	II	1-2	1	6
glioma	III	0	0	0
glioma	I	0.5-1	0.3	1.5
glioma	IV	0.5-1	1	3
glioma	II-III	0.5-1	1	3
