# Supplementary material for: CPVL promotes glioma progression via STAT1 pathway inhibition through interactions with the BTK/p300 axis
Source: JCI Insight. 2021 Dec 22;6(24):e146362. doi: 10.1172/jci.insight.146362 (PMC8783677; doi:10.1172/jci.insight.146362)
Supplement: Supplemental table 6 [file jciinsight-6-146362-s160.xlsx]

sampleID	time	Staus	RS	Label
TCGA-02-0047-01	1.22739726027397	1	5.3499170584355	Low groups
TCGA-02-0055-01	0.208219178082192	1	6.87468849109272	High groups
TCGA-02-2483-01	1.27671232876712	0	5.72208835387194	High groups
TCGA-02-2485-01	1.28767123287671	0	5.44597250205734	Low groups
TCGA-02-2486-01	1.69315068493151	1	6.8910628541016	High groups
TCGA-06-0125-01	3.96712328767123	1	5.73639226645366	High groups
TCGA-06-0129-01	2.80547945205479	1	6.04014727524194	High groups
TCGA-06-0130-01	1.07945205479452	1	7.23973698492872	High groups
TCGA-06-0132-01	2.11232876712329	1	6.84035580557602	High groups
TCGA-06-0138-01	2.01917808219178	1	6.11426302555195	High groups
TCGA-06-0139-01	0.991780821917808	1	8.15885270022005	High groups
TCGA-06-0141-01	0.857534246575342	1	6.55180909628644	High groups
TCGA-06-0156-01	0.487671232876712	1	6.7389684261961	High groups
TCGA-06-0157-01	0.265753424657534	1	6.46391646141862	High groups
TCGA-06-0158-01	0.901369863013699	1	6.14723267791022	High groups
TCGA-06-0168-01	1.63835616438356	1	6.40985506626162	High groups
TCGA-06-0174-01	0.268493150684932	1	4.7450679797922	Low groups
TCGA-06-0178-01	7.34520547945205	1	6.24635842348277	High groups
TCGA-06-0184-01	5.82465753424658	1	8.03526995463155	High groups
TCGA-06-0187-01	2.26849315068493	1	5.02860769973746	Low groups
TCGA-06-0190-01	0.868493150684931	1	5.9239287632976	High groups
TCGA-06-0210-01	0.616438356164384	1	6.38891327940571	High groups
TCGA-06-0211-01	0.986301369863014	1	6.94211759319647	High groups
TCGA-06-0219-01	0.0602739726027397	1	5.46777046327478	Low groups
TCGA-06-0238-01	1.10958904109589	1	5.56026326630462	Low groups
TCGA-06-0644-01	1.05205479452055	1	6.46419150312237	High groups
TCGA-06-0645-01	0.479452054794521	1	6.76702076655402	High groups
TCGA-06-0646-01	0.479452054794521	1	4.98440414667124	Low groups
TCGA-06-0649-01	0.175342465753425	1	5.91496333476538	High groups
TCGA-06-0743-01	2.2	1	5.33710960978275	Low groups
TCGA-06-0744-01	3.90684931506849	1	4.89696659434128	Low groups
TCGA-06-0745-01	0.654794520547945	1	6.42973908277731	High groups
TCGA-06-0747-01	0.224657534246575	1	4.87516180842447	Low groups
TCGA-06-0749-01	0.224657534246575	1	5.8564640988616	High groups
TCGA-06-0750-01	0.0767123287671233	1	5.88542164123212	High groups
TCGA-06-0878-01	0.597260273972603	0	6.68427355746038	High groups
TCGA-06-0882-01	1.73150684931507	1	6.86382264633791	High groups
TCGA-06-1804-01	1.13424657534247	1	5.78820346005848	High groups
TCGA-06-2557-01	0.0904109589041096	1	7.19967121907252	High groups
TCGA-06-2559-01	0.410958904109589	1	5.22372062078069	Low groups
TCGA-06-2561-01	1.47123287671233	1	6.01832125063954	High groups
TCGA-06-2562-01	1.04657534246575	1	5.78561944820328	High groups
TCGA-06-2563-01	2.55342465753425	0	7.03220851040798	High groups
TCGA-06-2564-01	0.495890410958904	0	6.30071836735694	High groups
TCGA-06-2565-01	1.38630136986301	1	5.81997483370052	High groups
TCGA-06-2567-01	0.364383561643836	1	6.12897277342609	High groups
TCGA-06-2569-01	0.0356164383561644	0	5.15109938759909	Low groups
TCGA-06-2570-01	2.62465753424658	0	5.72202009140613	High groups
TCGA-06-5408-01	0.978082191780822	1	5.07360571949332	Low groups
TCGA-06-5410-01	0.295890410958904	1	8.1214037354011	High groups
TCGA-06-5411-01	0.695890410958904	1	5.50464734254047	Low groups
TCGA-06-5412-01	0.378082191780822	1	7.5418867835165	High groups
TCGA-06-5413-01	0.734246575342466	0	7.57409515548546	High groups
TCGA-06-5414-01	0.747945205479452	0	6.0361089505987	High groups
TCGA-06-5417-01	0.424657534246575	0	4.69809838002834	Low groups
TCGA-06-5418-01	0.227397260273973	1	6.67665735750918	High groups
TCGA-06-5856-01	0.312328767123288	1	7.06610679377074	High groups
TCGA-06-5858-01	0.512328767123288	0	6.39625001511037	High groups
TCGA-06-5859-01	0.380821917808219	0	7.11642603138567	High groups
TCGA-08-0386-01	1.5013698630137	1	5.77937923993422	High groups
TCGA-12-0616-01	1.22739726027397	1	5.29692798196045	Low groups
TCGA-12-0619-01	2.90958904109589	1	6.34623005224922	High groups
TCGA-12-0821-01	0.884931506849315	1	5.9277800255981	High groups
TCGA-12-1597-01	1.84931506849315	1	5.44984367975605	Low groups
TCGA-12-3650-01	0.912328767123288	1	4.88399706837651	Low groups
TCGA-12-3652-01	2.90958904109589	1	6.56759889572749	High groups
TCGA-12-3653-01	1.21095890410959	1	8.0055763987802	High groups
TCGA-12-5295-01	1.24383561643836	1	7.48456460905462	High groups
TCGA-12-5299-01	0.268493150684932	1	6.39753431095733	High groups
TCGA-14-0781-01	0.0794520547945206	1	6.80722217611754	High groups
TCGA-14-0790-01	1.14794520547945	1	6.69990288285204	High groups
TCGA-14-1034-01	1.32876712328767	1	6.70827050484121	High groups
TCGA-14-1823-01	1.48767123287671	1	7.06634942069871	High groups
TCGA-14-1829-01	0.597260273972603	0	6.89115525671872	High groups
TCGA-14-2554-01	1.45753424657534	1	6.41964218383374	High groups
TCGA-15-1444-01	4.21095890410959	1	5.93603628010349	High groups
TCGA-16-0846-01	0.326027397260274	1	4.74787188585364	Low groups
TCGA-16-1045-01	2.41917808219178	1	6.82115418871788	High groups
TCGA-19-1787-01	1.05479452054795	1	6.4226214284018	High groups
TCGA-19-2619-01	0.805479452054795	0	5.54575832585492	Low groups
TCGA-19-2625-01	0.33972602739726	0	4.93268685472902	Low groups
TCGA-19-2629-01	2.01917808219178	1	5.45688110964508	Low groups
TCGA-19-4065-01	0.586301369863014	0	7.06195488870565	High groups
TCGA-19-5960-01	1.24657534246575	1	5.4779187770532	Low groups
TCGA-26-5132-01	0.783561643835616	0	5.22417565084586	Low groups
TCGA-26-5136-01	1.58082191780822	1	5.95659075183435	High groups
TCGA-26-5139-01	0.131506849315068	0	6.02591852914975	High groups
TCGA-27-1830-01	0.421917808219178	1	5.7278912324057	High groups
TCGA-27-1831-01	1.38356164383562	1	7.04065678004653	High groups
TCGA-27-1832-01	0.821917808219178	1	5.94013864662247	High groups
TCGA-27-1834-01	3.37808219178082	1	5.41011962724306	Low groups
TCGA-27-1835-01	1.77534246575342	1	5.65215070557798	High groups
TCGA-27-1837-01	1.16986301369863	1	4.85597264091564	Low groups
TCGA-27-2519-01	1.50684931506849	1	5.57144420561685	Low groups
TCGA-27-2521-01	1.3972602739726	1	4.68916321908214	Low groups
TCGA-27-2523-01	1.33972602739726	1	4.72577997724222	Low groups
TCGA-27-2524-01	0.632876712328767	1	6.05314215924249	High groups
TCGA-27-2528-01	1.31506849315068	1	8.94596695144657	High groups
TCGA-28-1753-01	0.101369863013699	0	6.73796059300623	High groups
TCGA-28-2509-01	0.397260273972603	0	6.20380086620646	High groups
TCGA-28-2513-01	0.608219178082192	0	7.11394754652678	High groups
TCGA-28-5204-01	1.24383561643836	1	7.53627667095718	High groups
TCGA-28-5207-01	0.93972602739726	1	6.05349850313401	High groups
TCGA-28-5208-01	1.49041095890411	1	6.97005840099319	High groups
TCGA-28-5209-01	1.21095890410959	0	6.88513885539537	High groups
TCGA-28-5213-01	2.60547945205479	0	7.374674746807	High groups
TCGA-28-5215-01	0.917808219178082	1	6.30463569731542	High groups
TCGA-28-5216-01	1.13698630136986	0	4.81008446451947	Low groups
TCGA-28-5220-01	1.06301369863014	1	5.97734284645126	High groups
TCGA-32-1970-01	1.28219178082192	1	6.80398626566203	High groups
TCGA-32-1980-01	0.0986301369863014	1	6.08456327873023	High groups
TCGA-32-1982-01	0.389041095890411	1	6.05112978353306	High groups
TCGA-32-2615-01	1.32876712328767	1	4.88558017515564	Low groups
TCGA-32-2616-01	0.613698630136986	1	5.1848126667098	Low groups
TCGA-32-2632-01	0.736986301369863	1	7.90869688896787	High groups
TCGA-32-2634-01	1.8986301369863	0	6.30991873223283	High groups
TCGA-32-2638-01	2.0986301369863	1	6.44984288767153	High groups
TCGA-32-4213-01	1.65479452054795	0	6.69766659573389	High groups
TCGA-32-5222-01	1.6027397260274	1	6.8379941107114	High groups
TCGA-41-2572-01	1.11232876712329	1	6.35556010317796	High groups
TCGA-41-3915-01	0.986301369863014	1	6.48335764411318	High groups
TCGA-41-4097-01	0.0164383561643836	1	5.85365007223991	High groups
TCGA-76-4926-01	0.378082191780822	1	5.63928713210487	High groups
TCGA-76-4927-01	1.46575342465753	1	5.98290406426607	High groups
TCGA-76-4928-01	0.257534246575342	1	6.03582087638929	High groups
TCGA-76-4929-01	0.304109589041096	1	5.54780143770703	Low groups
TCGA-76-4931-01	0.764383561643836	1	5.25107128855819	Low groups
TCGA-76-4932-01	3.99452054794521	1	6.49682710263066	High groups
TCGA-CS-4941-01	0.641095890410959	1	6.11578597338387	High groups
TCGA-CS-4942-01	3.65753424657534	1	5.73161802872365	High groups
TCGA-CS-4943-01	3.03013698630137	1	4.69309752395479	Low groups
TCGA-CS-5394-01	0.0219178082191781	0	5.16768239309671	Low groups
TCGA-CS-5395-01	1.75068493150685	1	5.48960813534708	Low groups
TCGA-CS-5396-01	4.46849315068493	0	4.67700317793263	Low groups
TCGA-CS-6186-01	1.47397260273973	1	5.35536492398304	Low groups
TCGA-CS-6188-01	2.23013698630137	1	5.54424696326703	Low groups
TCGA-CS-6668-01	4.16164383561644	0	5.25054675559665	Low groups
TCGA-DB-5273-01	6.83013698630137	0	5.05442579489678	Low groups
TCGA-DB-5279-01	3.70958904109589	0	5.31540893689896	Low groups
TCGA-DB-A4XA-01	1.56986301369863	0	4.65463736104202	Low groups
TCGA-DB-A64Q-01	0.498630136986301	0	5.948258932265	High groups
TCGA-DB-A64S-01	2.28767123287671	0	5.83020843785819	High groups
TCGA-DB-A64V-01	2.43561643835616	0	5.22581556811739	Low groups
TCGA-DB-A75O-01	2.56164383561644	0	5.17247481933387	Low groups
TCGA-DH-5141-01	2.65205479452055	0	5.47548471880539	Low groups
TCGA-DH-5142-01	5.32328767123288	0	6.27545910545822	High groups
TCGA-DH-A669-01	2.51780821917808	0	5.8282342068308	High groups
TCGA-DH-A66B-01	3.5041095890411	0	5.68430600108195	High groups
TCGA-DH-A66D-01	2.31780821917808	0	4.79431288868139	Low groups
TCGA-DU-5847-01	1.5013698630137	0	5.84908642245023	High groups
TCGA-DU-5852-01	0.561643835616438	1	5.67963004161023	High groups
TCGA-DU-5853-01	1.11506849315068	0	5.05212995626225	Low groups
TCGA-DU-5854-01	0.704109589041096	0	4.9049937710963	Low groups
TCGA-DU-5855-01	0.567123287671233	0	5.11840498135647	Low groups
TCGA-DU-5872-01	1.45753424657534	0	4.63210584653338	Low groups
TCGA-DU-6392-01	17.5972602739726	0	4.86629815222525	Low groups
TCGA-DU-6396-01	6.26301369863014	1	6.41838333585374	High groups
TCGA-DU-6397-01	3.83835616438356	1	5.47521466839175	Low groups
TCGA-DU-6399-01	5.47945205479452	1	4.90165483561069	Low groups
TCGA-DU-6402-01	0.586301369863014	1	6.17116360961207	High groups
TCGA-DU-6403-01	0.96986301369863	1	4.88145369967706	Low groups
TCGA-DU-6404-01	11.1452054794521	1	6.73376588290018	High groups
TCGA-DU-6405-01	1.65753424657534	1	5.50250882598137	Low groups
TCGA-DU-6542-01	0.2	0	5.36334948825228	Low groups
TCGA-DU-7006-01	0.956164383561644	1	6.81224028412364	High groups
TCGA-DU-7011-01	8.76712328767123	1	4.67588086708538	Low groups
TCGA-DU-7012-01	0.545205479452055	1	7.00249378626656	High groups
TCGA-DU-7013-01	0.736986301369863	1	5.39012587454843	Low groups
TCGA-DU-7015-01	7.56438356164384	0	5.04490115966691	Low groups
TCGA-DU-7290-01	0.863013698630137	1	6.09223090664919	High groups
TCGA-DU-7298-01	1.57808219178082	1	5.3014786410368	Low groups
TCGA-DU-7300-01	5.16712328767123	1	4.77232179051859	Low groups
TCGA-DU-7301-01	2.15890410958904	1	5.65919727572274	High groups
TCGA-DU-7302-01	5.02465753424658	0	5.17905812123659	Low groups
TCGA-DU-8158-01	0.424657534246575	1	5.99562102570532	High groups
TCGA-DU-8161-01	1.97808219178082	1	5.19381079483333	Low groups
TCGA-DU-8163-01	1.72328767123288	0	5.05400447255643	Low groups
TCGA-DU-8164-01	1.78356164383562	0	4.82653094692594	Low groups
TCGA-DU-8165-01	1.59452054794521	0	7.21692045858633	High groups
TCGA-DU-A5TP-01	2.77260273972603	0	4.64573082784059	Low groups
TCGA-DU-A5TT-01	2.03561643835616	0	5.5330970504962	Low groups
TCGA-DU-A5TU-01	2.18082191780822	0	5.19236348401419	Low groups
TCGA-DU-A5TY-01	2.83013698630137	1	6.8886378233386	High groups
TCGA-DU-A6S7-01	1.74794520547945	0	5.39000154174112	Low groups
TCGA-DU-A76L-01	2.23013698630137	1	5.97423809647894	High groups
TCGA-DU-A76O-01	1.43013698630137	0	4.93578509141405	Low groups
TCGA-DU-A76R-01	1.77534246575342	1	5.7095130578426	High groups
TCGA-DU-A7TA-01	7.02739726027397	0	5.17686409406905	Low groups
TCGA-DU-A7TD-01	0.624657534246575	1	5.77616596249103	High groups
TCGA-DU-A7TJ-01	0.0465753424657534	0	5.93330244803455	High groups
TCGA-E1-5302-01	4.17808219178082	1	5.64708655456227	High groups
TCGA-E1-5303-01	5.62191780821918	1	6.14591389971252	High groups
TCGA-E1-5319-01	7.96438356164384	1	4.9929293717956	Low groups
TCGA-E1-A7YD-01	1.19178082191781	1	4.98197119682578	Low groups
TCGA-E1-A7YE-01	2.42739726027397	1	6.54178770904333	High groups
TCGA-E1-A7YJ-01	1.62191780821918	1	5.41856806109124	Low groups
TCGA-E1-A7YL-01	1.34794520547945	1	6.23612780504216	High groups
TCGA-E1-A7YN-01	1.99178082191781	1	6.31632865822153	High groups
TCGA-E1-A7YQ-01	4.32328767123288	1	6.77593012798792	High groups
TCGA-F6-A8O3-01	0.0191780821917808	0	4.63915240474656	Low groups
TCGA-FG-5963-01	2.12328767123288	1	6.02082387114059	High groups
TCGA-FG-6688-01	1.56438356164384	0	5.83276133515159	High groups
TCGA-FG-6689-01	1.24383561643836	0	4.8960953360097	Low groups
TCGA-FG-6690-01	3.54520547945205	0	4.71409305535933	Low groups
TCGA-FG-6691-01	3.44383561643836	0	6.13163811920027	High groups
TCGA-FG-6692-01	1.53698630136986	1	5.5109695546922	Low groups
TCGA-FG-7634-01	1.27945205479452	0	5.72395191878258	High groups
TCGA-FG-A4MU-01	0.893150684931507	0	6.99122112937036	High groups
TCGA-FG-A6IZ-01	1.25205479452055	0	5.52201702702289	Low groups
TCGA-FG-A6J1-01	1.36986301369863	0	4.81910805039838	Low groups
TCGA-FG-A6J3-01	1.85479452054795	0	5.53204329867668	Low groups
TCGA-FG-A70Y-01	2.37808219178082	0	5.06057230105922	Low groups
TCGA-FG-A70Z-01	0.898630136986301	0	5.38679387602352	Low groups
TCGA-FG-A710-01	3.05479452054795	0	4.65793979211808	Low groups
TCGA-FG-A87N-01	1.55342465753425	0	5.23643064445835	Low groups
TCGA-FG-A87Q-01	0.476712328767123	0	4.68772906297912	Low groups
TCGA-FN-7833-01	2.29315068493151	0	4.91019724204366	Low groups
TCGA-HT-7468-01	0.556164383561644	0	5.52246269248437	Low groups
TCGA-HT-7469-01	0.961643835616438	1	6.53215514097387	High groups
TCGA-HT-7471-01	0.010958904109589	0	5.44559672652096	Low groups
TCGA-HT-7472-01	0.00273972602739726	0	5.3145931563116	Low groups
TCGA-HT-7473-01	1.37808219178082	0	6.75912224880868	High groups
TCGA-HT-7478-01	0.531506849315069	0	5.77954372969499	High groups
TCGA-HT-7479-01	3.36164383561644	0	4.74146321238688	Low groups
TCGA-HT-7482-01	8.91232876712329	0	5.52065485461809	Low groups
TCGA-HT-7485-01	0.334246575342466	0	4.75037236640065	Low groups
TCGA-HT-7601-01	0.419178082191781	0	6.5937924544779	High groups
TCGA-HT-7611-01	4.8	0	4.80688324508374	Low groups
TCGA-HT-7616-01	0.0191780821917808	1	5.14225791149951	Low groups
TCGA-HT-7676-01	0.0136986301369863	0	4.73951876974289	Low groups
TCGA-HT-7680-01	0.063013698630137	0	5.24959258442553	Low groups
TCGA-HT-7681-01	3.72328767123288	0	5.50414194030117	Low groups
TCGA-HT-7686-01	3.56164383561644	0	6.63701798048954	High groups
TCGA-HT-7690-01	0.00821917808219178	0	5.26286650619331	Low groups
TCGA-HT-7691-01	0.00821917808219178	0	4.82013468652807	Low groups
TCGA-HT-7693-01	1.46027397260274	0	5.91212637270878	High groups
TCGA-HT-7854-01	3.29041095890411	0	5.60544888676429	High groups
TCGA-HT-7857-01	0.0191780821917808	0	6.56618620476702	High groups
TCGA-HT-7858-01	4.21917808219178	0	5.35051229530148	Low groups
TCGA-HT-7860-01	0.0410958904109589	0	5.60142428395016	High groups
TCGA-HT-7882-01	0.30958904109589	1	7.33612435365494	High groups
TCGA-HT-8011-01	1.35342465753425	0	5.47471256084008	Low groups
TCGA-HT-8104-01	1.01917808219178	0	5.02967619296961	Low groups
TCGA-HT-8110-01	1.14794520547945	0	5.96223337727754	High groups
TCGA-HT-8111-01	0.0191780821917808	0	4.82342684974068	Low groups
TCGA-HT-8114-01	2.84931506849315	0	5.1818426068277	Low groups
TCGA-HT-8563-01	2.35616438356164	0	7.72367507678686	High groups
TCGA-HT-8564-01	1.30958904109589	0	4.71249121374155	Low groups
TCGA-HT-A4DS-01	0.0191780821917808	0	5.11430544356596	Low groups
TCGA-HT-A5RA-01	2.27945205479452	0	5.11804979426042	Low groups
TCGA-HT-A5RC-01	0.443835616438356	1	6.15547299797057	High groups
TCGA-HT-A615-01	1.41095890410959	0	5.38151428076752	Low groups
TCGA-HT-A617-01	1.34520547945205	0	5.56834273012098	Low groups
TCGA-HT-A618-01	1.4027397260274	0	6.13314369046776	High groups
TCGA-HT-A61B-01	1.46027397260274	0	6.2828071902791	High groups
TCGA-HT-A61C-01	1.47123287671233	1	5.09124984811687	Low groups
TCGA-HT-A74H-01	0.202739726027397	0	5.30749125076267	Low groups
TCGA-HT-A74L-01	0.920547945205479	0	4.93413508518262	Low groups
TCGA-HT-A74O-01	0.00821917808219178	0	5.45881507406	Low groups
TCGA-HW-8322-01	2.07671232876712	0	4.93254335001925	Low groups
TCGA-HW-A5KK-01	1.06301369863014	1	6.37753658725344	High groups
TCGA-HW-A5KM-01	1.72602739726027	0	5.92331228840383	High groups
TCGA-KT-A7W1-01	1.2	0	5.71626006305478	High groups
TCGA-P5-A5EW-01	0.558904109589041	0	4.69474126577405	Low groups
TCGA-P5-A5EX-01	0.665753424657534	0	6.46366974520624	High groups
TCGA-P5-A5F0-01	0.786301369863014	0	5.08157232155706	Low groups
TCGA-P5-A72U-01	0.0191780821917808	0	5.49302459475845	Low groups
TCGA-P5-A736-01	0.63013698630137	0	5.60439762710909	High groups
TCGA-P5-A77X-01	0.287671232876712	0	4.71008367214026	Low groups
TCGA-QH-A6CS-01	1.61095890410959	0	4.74611047937424	Low groups
TCGA-QH-A6CV-01	1.21095890410959	0	7.00288220824159	High groups
TCGA-QH-A6CX-01	1.01917808219178	1	6.02494385889932	High groups
TCGA-QH-A6CY-01	1.11780821917808	0	4.64839041116656	Low groups
TCGA-QH-A6CZ-01	0.764383561643836	0	5.55918348326441	Low groups
TCGA-QH-A6X3-01	0.857534246575342	0	5.02563603837739	Low groups
TCGA-QH-A6X4-01	1.21095890410959	0	5.75374645962999	High groups
TCGA-QH-A6XC-01	1.39178082191781	0	5.10835272896111	Low groups
TCGA-QH-A86X-01	0.923287671232877	0	5.20091091632223	Low groups
TCGA-RY-A83Y-01	0.454794520547945	0	4.75523042587454	Low groups
TCGA-RY-A83Z-01	0.824657534246575	0	4.64599094477361	Low groups
TCGA-S9-A6TS-01	5.18082191780822	1	4.83023434015568	Low groups
TCGA-S9-A6TX-01	3.41095890410959	0	4.95679616791593	Low groups
TCGA-S9-A6TZ-01	3.06849315068493	0	4.97267256813111	Low groups
TCGA-S9-A6U0-01	2.03287671232877	1	5.61220121976383	High groups
TCGA-S9-A6U1-01	2.15068493150685	0	4.64542559668983	Low groups
TCGA-S9-A6U5-01	2.71780821917808	0	4.66799353513069	Low groups
TCGA-S9-A6U9-01	7.99452054794521	0	5.10684221858118	Low groups
TCGA-S9-A6UA-01	0.487671232876712	1	6.48383478016021	High groups
TCGA-S9-A6UB-01	10.3041095890411	0	4.88415869096603	Low groups
TCGA-S9-A6WD-01	6.27123287671233	0	5.09982494676655	Low groups
TCGA-S9-A6WM-01	1.65479452054795	0	4.69504349841728	Low groups
TCGA-S9-A6WN-01	2.20547945205479	0	6.30487639951245	High groups
TCGA-S9-A6WO-01	1.55068493150685	0	4.69799370078128	Low groups
TCGA-S9-A6WP-01	1.55342465753425	0	4.73702153399485	Low groups
TCGA-S9-A7IX-01	2.24383561643836	1	5.95035000839414	High groups
TCGA-S9-A7IY-01	1.95890410958904	0	4.91102823289719	Low groups
TCGA-S9-A7J1-01	0.682191780821918	0	5.39741417125284	Low groups
TCGA-S9-A7R2-01	0.865753424657534	1	5.70188192768004	High groups
TCGA-S9-A7R7-01	8.21917808219178	0	6.19890907788726	High groups
TCGA-S9-A7R8-01	2.63287671232877	1	4.92603656678713	Low groups
TCGA-S9-A89V-01	1.55890410958904	0	4.97059388991195	Low groups
TCGA-S9-A89Z-01	1.70684931506849	0	5.40941031665334	Low groups
TCGA-TM-A7C3-01	4.56438356164384	1	6.32747859744717	High groups
TCGA-TM-A84B-01	2.07671232876712	1	5.34510299808296	Low groups
TCGA-TM-A84F-01	4.92054794520548	0	4.91524423513782	Low groups
TCGA-TM-A84G-01	3.38630136986301	0	4.98234229922893	Low groups
TCGA-TQ-A7RI-01	0.16986301369863	0	4.82651256410832	Low groups
TCGA-TQ-A7RO-01	2.6	0	5.03994478701404	Low groups
TCGA-TQ-A7RW-01	2.24931506849315	1	4.86925679582352	Low groups
TCGA-VM-A8C8-01	3.82739726027397	0	4.70834394278064	Low groups
TCGA-VM-A8CB-01	0.00821917808219178	0	4.80273972192752	Low groups
TCGA-VM-A8CF-01	1.66849315068493	0	5.20479931343983	Low groups
TCGA-VM-A8CH-01	1.95616438356164	0	4.95949786820807	Low groups
TCGA-VW-A7QS-01	1.93424657534247	0	4.84037201260099	Low groups
TCGA-WY-A858-01	3.66301369863014	0	5.0582992198421	Low groups
TCGA-WY-A85B-01	3.81643835616438	0	5.52422077013937	Low groups
