# Supplementary material for: CPVL promotes glioma progression via STAT1 pathway inhibition through interactions with the BTK/p300 axis
Source: JCI Insight. 2021 Dec 22;6(24):e146362. doi: 10.1172/jci.insight.146362 (PMC8783677; doi:10.1172/jci.insight.146362)
Supplement: Supplemental table 7 [file jciinsight-6-146362-s161.xlsx]

## Sheet: Upstream_Analysis
Upstream Regulator	Expr Fold Change	Molecule Type	Predicted Activation State	Activation z-score	p-value of overlap	Target molecules in dataset	Mechanistic Network	Counts of AntibodyList
IFNL1		cytokine	Activated	6.538	6.99e-60	APOL6,ATF3,BST2,C19orf66,CHAC1,CXCL8,DDX58,DDX60,EIF2AK2,F2R,GBP1,HERC5,HERC6,HLA-C,IFI27,IFI35,IFI44,IFI44L,IFI6,IFIH1,IFIT1,IFIT2,IFIT3,IFIT5,IFITM1,IFITM3,IRF9,ISG15,ISG20,LGALS3BP,OAS1,OAS2,OAS3,OASL,PHF11,PLSCR1,PML,PSMB9,RARRES3,RSAD2,SAMD9,SP100,SP110,STAT1,TDRD7,TMEM140,TRIM14,TRIM22,UBE2L6,USP18,ZC3HAV1	270 (17)	9
IFNA2		cytokine	Activated	7.911	2.15e-53	ANXA1,APOL6,B2M,BIRC5,BST2,C19orf66,CBFB,CDKN1A,CDKN1B,CMPK2,DDX58,DDX60,EGLN3,EIF2AK2,FGF2,GBP1,GBP2,HBEGF,HERC5,HERC6,HLA-A,HLA-B,HLA-C,HLA-E,IFI16,IFI27,IFI35,IFI44,IFI44L,IFI6,IFIH1,IFIT1,IFIT2,IFIT3,IFIT5,IFITM1,IFITM3,IRF9,ISG15,ISG20,LGALS3BP,LY6E,MX2,NT5E,OAS1,OAS2,OAS3,PARP12,PARP9,PHF11,PLSCR1,PML,PSME1,RARRES3,REC8,RSAD2,SAMD9,SAMHD1,SLC15A3,SP100,SP110,STAT1,TAP1,TDRD7,THEMIS2,TNFSF10…	287 (19)	11
Interferon alpha		group	Activated	6.977	7.33e-51	ADAR,APOL2,ATF3,B2M,BAK1,BST2,BTG2,C19orf66,CASP1,CCNA1,CDKN1A,CDKN1B,CXCL8,DAG1,DDX58,DHX58,DUSP6,E2F1,EIF2AK2,F3,GBP1,GBP2,GBP3,HELZ2,HERC5,HERC6,HLA-A,HLA-B,HLA-C,HLA-F,IFI16,IFI27,IFI35,IFI44,IFI44L,IFI6,IFIH1,IFIT1,IFIT2,IFIT3,IFITM1,IFITM3,IL11,IL1R1,IL6R,IRF9,ISG15,ISG20,LAP3,LIF,MX2,NABP1,NMI,NT5E,OAS1,OAS2,OAS3,PARP12,PARP14,PARP9,PHF11,PLSCR1,PML,PNPT1,PPM1K,PSMB8,PSMB9,RARRES3,RSAD2,SA…	305 (20)	15
IRF7		transcription regulator	Activated	6.593	2.24e-45	ADAR,CCNA1,CMPK2,DDX58,DHX58,FZD1,GBP1,GBP3,GBP5,HELZ2,HERC5,IFI16,IFI35,IFI44,IFI44L,IFI6,IFIH1,IFIT1,IFIT2,IFIT3,IFITM1,IFITM3,IFNE,IRF9,ISG15,ISG20,MX2,NMI,OAS1,OAS2,OAS3,OASL,PARP12,PARP14,PELI1,PHF11,PLSCR1,PSMB8,PSMB9,PSME1,PSME2,RSAD2,SAMD9L,STAT1,STAT2,TAP1,TAP2,TDRD7,TMBIM6,TMPO,TNFSF10,TRIM21,TRIM22,TRIM5,UBA7,UBE2L6,USP18,ZC3HAV1	198 (15)	7
IFNG		cytokine	Activated	8.064	3.37e-39	ABCD3,ACO1,AGRN,APOL6,AQP11,ARPP19,ASNS,ATF3,ATP1B1,B2M,BAK1,BIRC3,BST2,BTN3A1,BTN3A2,CASP1,CCNA1,CD274,CDK2,CDKN1A,CDKN1B,CEBPD,CERS6,CHAC1,CMPK2,CXCL8,DDIT3,DDX58,DTX3L,DUSP1,DUSP5,E2F1,EGLN3,EIF2AK2,ELAVL2,F2R,F3,FGF2,FLRT2,FTH1,FZD1,GBP1,GBP2,GBP3,GBP5,GFAP,GJA1,GMPR,HAS2,HBEGF,HCP5,HERC6,HLA-A,HLA-B,HLA-C,HLA-E,HLA-F,HMGB1,HMGCR,HMOX1,HSP90AA1,IFI16,IFI27,IFI35,IFI44,IFI44L,IFI6,IFIH1,IFIT1,…	301 (21)	28
PRL		cytokine	Activated	6.162	2.05e-38	ADAR,AKR1C3,B2M,BST2,C19orf66,CDKN1A,CEBPD,CLU,CMPK2,DDX58,DDX60L,DHX58,DTX3L,EIF2AK2,GMPR,GNA12,GPNMB,HELZ2,HERC5,HERC6,IFI35,IFI44,IFI44L,IFI6,IFIH1,IFIT1,IFIT3,IFIT5,IFITM1,IGFBP5,IRF9,ISG15,LY6E,MGP,MLKL,MX2,N4BP1,NUPR1,OAS1,OAS2,OAS3,PARP12,PARP14,PLSCR1,PNPT1,PPM1K,PSME1,PSME2,REC8,RSAD2,SAMD9,SAMD9L,SAMHD1,SHISA5,SP100,SP110,STAT1,STAT2,TDRD7,TMEM140,TRIM14,TRIM25,USP18,VDR	290 (18)	9
STAT1	5.359	transcription regulator	Activated	6.058	9.67e-34	APOL6,B2M,BIRC5,CASP1,CCNE1,CD274,CDK2,CDKN1A,CDKN1B,CEBPD,CMPK2,CXCL8,CYP2C8,DDX60,EGLN3,EIF2AK2,FGF2,GBP1,GBP2,GBP3,GBP5,HERC6,HES1,HLA-E,IFI16,IFI27,IFI35,IFI6,IFIH1,IFIT1,IFIT2,IFIT3,IFITM1,IFITM3,IGF1R,IL1R1,IL31RA,IRF9,ISG15,KLF4,LY6E,NLRC5,OAS1,OAS2,OASL,PARP9,PDGFA,PDGFC,PSMB8,PSMB9,PSME1,PSME2,RSAD2,SAMD9L,SAMHD1,SLFN5,SP110,SREBF1,STAT1,STAT2,TAP1,TNFSF10,TRIM21,TRIM22,USP18,ZNF652	291 (18)	19
CNOT7		transcription regulator	Inhibited	-2.621	4.37e-33	B2M,BST2,CMPK2,HERC6,IFI27,IFI35,IFI44L,IFI6,IFIT5,IFITM1,ISG15,LGALS3BP,OAS1,OAS2,OAS3,PARP12,PLSCR1,PPM1K,PSMB8,SLC7A11,SP110,STAT1,TAP1,TAP2,UBE2L6	117 (7)	4
IRF3		transcription regulator	Activated	5.849	5.89e-32	ABCC2,ADAR,B2M,BIRC3,CD274,CDH2,CMPK2,CXCL8,DDX58,DDX60,DHX58,EIF2AK2,GBP1,GBP5,HELZ2,HLA-F,IFI16,IFI27,IFI44,IFI6,IFIH1,IFIT1,IFIT2,IFIT3,IFITM3,IFNE,ISG15,ISG20,NLRC5,OAS1,OAS2,OAS3,OASL,PARP12,PARP14,PHF11,PML,RSAD2,SAMD9L,SORL1,STAT1,STAT2,TAP1,TDRD7,TMPO,TNFAIP3,TNFSF10,UBE2L6,USP18,ZC3HAV1	179 (14)	11
NKX2-3		transcription regulator	Inhibited	-6.656	9.42e-32	ACO1,ASNS,C19orf66,CASP1,CMPK2,CXCL8,DDX58,DDX60,DDX60L,DHX58,EIF2AK2,FGF2,FLRT2,GBP1,GBP2,GMPR,GNG12,HCP5,HELZ2,HIST2H2AA3/HIST2H2AA4,HLA-B,HLA-C,HLA-F,KLF4,LAP3,LY6E,NT5DC2,PARP12,PARP14,PARP9,PLSCR1,PNPT1,PSMB8,PSMB9,REEP1,SAMD9,SAMD9L,SP110,STAT1,STAT2,TAP1,TAP2,TCIM,TNFSF18,TRIM21,TRIM22,TRIM5,UBA7,UBE2L6,USP18,ZC3HAV1,ZNFX1		7
IFNB1		cytokine	Activated	5.526	2.27e-30	APOL2,APOL6,BAK1,BST2,BTN3A3,CASP1,CD274,CDH2,CDKN1A,CMPK2,CXCL8,DDX58,DHX58,DICER1,E2F1,EIF2AK2,F2R,FGF2,GBP2,GBP3,GBP5,HERC5,HLA-A,HMGCR,IFI16,IFI27,IFI6,IFIH1,IFIT1,IFIT2,IFIT3,IFITM1,IL1R1,IRF9,ISG15,ISG20,MCM10,MCM6,MMP2,NFIX,NMI,OAS1,OAS2,PARP12,PHLDB2,PML,RARRES3,RSAD2,STAT1,STAT2,TNFSF10,TRIM21,TRIM38,UBA7,UBE2E2,USP18,VDR	305 (20)	14
STAT3		transcription regulator		-1.56	2.34e-30	BAK1,BIRC5,BST2,CASP1,CCNE1,CD274,CDH2,CDKN1A,CDKN1B,CEBPD,CMPK2,CXCL8,DDIT3,EIF2AK2,F3,FGF2,GBP2,GBP3,GBP5,GFAP,GJA1,GLIPR1,HAS2,HERC5,HERC6,HIST2H2AA3/HIST2H2AA4,HLA-A,HMOX1,IFI16,IFI27,IFI35,IFI44,IFI6,IFIH1,IFIT1,IFIT2,IFIT3,IFIT5,IFITM1,IFITM3,IGF1R,IGFBP5,IL11,IL1R1,IL6R,IRF9,ISG15,ISG20,KLF4,LIF,MMP2,MX2,OAS1,OAS2,OAS3,OASL,PLA2G4A,PLAU,PLSCR1,PML,PSMB8,PSMB9,RSAD2,SLC1A3,SLC39A10,SLFN5,SP…	295 (22)	22
poly rI:rC-RNA		biologic drug	Activated	6.112	6.87e-30	ADAR,AGRN,ANXA1,ATF3,B2M,BAK1,BIRC3,BST2,BTN3A3,CD274,CDH2,CEBPD,CXCL8,DDX58,DHX58,DIO2,DUSP1,DUSP5,EIF2AK2,ELAVL2,FGF2,GADD45B,GBP1,GBP2,HBEGF,HLA-A,HLA-B,HLA-C,HLA-E,HLA-F,IFI16,IFI27,IFIH1,IFIT1,IFIT2,IFIT3,IFIT5,IFITM3,IL11,IRF9,ISG15,ISG20,KLF4,LIF,LPL,LY6E,MMP2,NLRC5,NMI,OAS1,OAS2,OAS3,OASL,PLAU,PSMB8,PSMB9,PSME2,RARRES3,RSAD2,ST8SIA4,STAT1,STAT2,TAP1,TAP2,TGFA,TNFAIP3,TNFSF10,TRIM25,ZC3HAV…	277 (19)	18
Ifnar		group	Activated	5.348	1.26e-27	B2M,CD274,DDX58,EIF2AK2,GBP2,HLA-A,HLA-E,IFI16,IFI35,IFIH1,IFIT2,IFIT3,IFITM3,IRF9,ISG15,ISG20,NLRC5,OAS1,OAS2,OASL,PNPT1,PSMB8,PSMB9,RSAD2,STAT1,STAT2,TAP1,TAP2,TGFBR1,TNFSF10,TRIM21,UBE2L6,USP18	215 (20)	6
IFN Beta		group	Activated	5.317	1.76e-27	ATF3,BAK1,BST2,CD274,CDKN1A,CXCL8,DDX58,DUSP1,EIF2AK2,HERC5,HLA-A,HLA-B,IFI16,IFI27,IFI35,IFI44,IFI6,IFIH1,IFIT1,IFIT2,IFIT3,IFITM1,INSIG1,IRF9,ISG15,MX2,N4BP1,OAS1,OAS2,OASL,PNPT1,RSAD2,SPRY4,STAT1,STAT2,TGFBR1,TNFSF10,TRIM14,USP18	284 (19)	12
TRIM24		transcription regulator	Inhibited	-5.696	5.05e-26	AGRN,CMPK2,DDX58,DDX60,DHX58,GBP2,GBP3,HERC6,IFI35,IFI44,IFIH1,IFIT2,IFIT3,IRF9,ISG15,LGALS3,LGALS3BP,MOV10,NMI,OAS1,OASL,PARP12,PHF11,PSMB8,PSMB9,SAMD9L,SAMHD1,SHISA5,STAT1,STAT2,TAP1,UBA7,USP18	123 (7)	5
IRF1		transcription regulator	Activated	5.713	5.28e-26	B2M,BAK1,CASP1,CD274,CDK2,CDKN1A,CXCL8,DDX58,E2F1,EIF2AK2,GBP2,IFI27,IFI35,IFI44L,IFI6,IFIH1,IFIT1,IFIT2,IFIT3,IFIT5,IFITM1,IFITM3,IRF9,ISG15,OAS1,OAS2,OASL,PML,PSMB8,PSMB9,PSME1,PSME2,RARRES3,RSAD2,STAT1,STAT2,TAP1,TAP2,TNFSF10,TRIM21,TRIM22	259 (18)	11
KRAS		enzyme		-1.529	8.61e-25	AGRN,AKR1B10,ARPP19,ATF3,ATP1B1,B2M,BAK1,BIRC3,BIRC5,CASP1,CBX5,CD274,CDH2,CDKN1A,CDKN1B,CLU,CXCL14,CXCL8,DDAH1,DDIT3,DHFR,DUSP1,DUSP5,DUSP6,E2F1,EFNA1,EIF2AK2,EPHB4,ETV1,ETV5,F3,FTH1,GFAP,GJA1,HBEGF,HMOX1,IFI6,IFIT1,IFITM1,IFITM3,IGF1R,IRF9,ISG15,LBH,LEF1,LIF,LMNB1,LOX,LRP8,MAN2A1,MMD,MMP2,MTRR,MX2,NT5E,OAS1,PHLDB2,SKP2,SLC3A2,SP100,SREBF1,STAT1,STAT2,TAP1,TGFA,TGFBR2,VCAN	276 (20)	25
lipopolysaccharide		chemical drug	Activated	5.762	2.46e-24	ABCC2,ACO1,ADAR,AK4,ANXA1,APOL6,ATF3,BIRC3,CASP1,CCNE1,CD274,CDH2,CDKN1A,CEBPD,CEMIP,CITED2,CMPK2,CXCL14,CXCL8,CYP2C8,DAG1,DDIT3,DDX58,DHCR24,DHX58,DIO2,DNAJB9,DUSP1,DUSP16,DUSP5,E2F1,EIF2AK2,ETV5,F2R,F3,FGF2,FTH1,GADD45B,GBP1,GBP2,GBP3,GBP5,GFAP,GJA1,GUCY1B3,HBEGF,HERC5,HES1,HLA-A,HMGB1,HMGCR,HMOX1,IFI16,IFI27,IFI35,IFI44,IFI44L,IFI6,IFIH1,IFIT1,IFIT2,IFIT3,IFIT5,IFITM1,IFNE,IGFBP5,IL11,IL1R1,IL…	301 (19)	30
TNF		cytokine	Activated	4.401	5.16e-24	ABCC2,AKR1B10,ANXA1,ARID5B,ARRDC3,ATF3,B2M,B4GALNT1,BIRC3,BIRC5,BST2,BTBD3,BTG2,BTN3A3,CASP1,CCNE1,CD274,CDH2,CDK2,CDKN1A,CEBPD,CERS6,CITED2,CLU,CNN1,CPT1A,CXCL8,CYP2C8,DAG1,DBI,DDIT3,DDX58,DUSP1,DUSP10,DUSP16,DUSP5,DUSP6,E2F1,EFNA1,EGLN3,EIF2AK2,EMP1,EMP2,ETV5,F3,FADS1,FGF2,FTH1,GADD45B,GBP1,GBP2,GBP3,GFAP,GJA1,GNAI3,GPD2,GSPT1,HAS2,HBEGF,HERC5,HES1,HLA-A,HLA-B,HLA-E,HLA-F,HMGB1,HMGCR,HMOX1,IFI1…	290 (20)	33
EIF2AK2	2.914	kinase	Activated	4.856	5.7e-24	ATF3,CDKN1A,CEBPD,CXCL8,DDIT3,DDX58,EIF2AK2,HIST1H2BD,IFI27,IFI35,IFI6,IFIT1,IFIT5,IFITM1,ISG15,ISG20,LGALS3BP,NMI,OAS1,OAS3,PARP12,PARP9,PLSCR1,REC8,SAMHD1,STAT1,TNFAIP3,UBE2L6,USP18,ZC3HAV1	257 (17)	10
IL1RN		cytokine	Inhibited	-4.904	8.55e-23	ATF3,BTN3A1,CHAC1,CXCL8,DDX58,GBP1,HERC6,IFI27,IFI44,IFI44L,IFI6,IFIH1,IFIT3,IFIT5,IGFBP5,IRF9,ISG20,LIF,MX2,OAS1,OAS2,OAS3,OASL,PELI1,PML,RSAD2,SAMD9,SLC15A3,SP100,STAT2,THEMIS2,TNFSF10,TRIM22,USP18	238 (16)	6
oblimersen		biologic drug	Activated	4.487	2.48e-22	ATF3,BST2,CDKN1A,CEBPD,CXCL8,DUSP1,GADD45B,IFI16,IFI27,IFI35,IFI44,IFI6,IFIT1,IFIT3,IFITM1,ISG15,MX2,N4BP1,OAS1,OAS2,OASL,RSAD2,STAT1,TRIM14		10
IRF5		transcription regulator	Activated	4.45	6.57e-22	BAK1,CDKN1A,CMPK2,DAPK2,DDX58,DHX58,IFI44,IFIH1,IFIT1,IFIT2,IFIT3,IFITM3,ISG15,ISG20,OAS1,OAS2,OASL,PARP12,PLSCR1,RSAD2,SP110,STAT1,STAT2,TMPO,TNFSF10,UBE2L6	172 (17)	7
TP53		transcription regulator	Activated	2.653	1.51e-21	ABCC2,ANKH,ANXA1,ASF1B,ASNS,ATF3,ATL3,BAK1,BIRC3,BIRC5,BTG2,CASP1,CCNE1,CCNE2,CDC42BPA,CDK2,CDKN1A,CDKN1B,CERS6,CHIC1,CITED2,CLU,CNN1,CNOT11,COL14A1,CXCL8,DBF4,DBI,DDIT3,DHCR24,DHFR,DICER1,DMRT1,DUSP1,DUSP5,DUSP6,DUT,E2F1,E2F8,EFNA1,F2R,F3,FGF2,FLRT2,GADD45B,GBP1,GLIPR1,HADH,HAS2,HBEGF,HERC5,HIST1H2BD,HIST2H4B,HLA-B,HMGB1,HMGCR,HMOX1,HSP90AA1,IFI16,IFI35,IGF1R,IGFBP5,IL31RA,IRF9,ISG15,KCNMA1,KLF4…	292 (21)	27
RNASEH2A		enzyme			4.81e-20	ADAR,DDX58,GBP2,IFI16,IFI35,IFI44,IFIH1,IFIT2,IFIT3,IFITM3,IRF9,ISG15,ISG20,NMI,OAS1,OASL,PARP9,RSAD2,TRIM21,USP18		3
ACKR2		g-protein coupled receptor	Inhibited	-4.359	1.17e-19	ADAR,DDX58,DDX60,DHX58,EIF2AK2,IFI16,IFI44,IFIT2,IFIT3,ISG15,ISG20,OAS1,OAS2,OAS3,OASL,RSAD2,STAT1,STAT2,USP18		5
NUPR1	1.55	transcription regulator	Activated	3.046	2.17e-18	AGRN,ARHGAP11A,ATAD5,ATF3,ATP8B1,BRI3BP,C3orf58,C3orf62,CDCA3,CDK2,CDKN1B,CITED2,CKAP2L,CREB5,CXCL8,DDIT3,DHCR24,DUSP5,E2F8,ELL2,ENO2,ETV1,FAM173B,FCF1,GBP2,HBEGF,IFIT2,IGF1R,IL6R,JOSD1,KLF4,LBR,LIF,LMAN2L,LMNB1,LRP8,MCM10,MEGF9,MKI67,MMD,MMS22L,MRS2,MX2,NAPEPLD,NFIB,NUCKS1,NUPR1,PARP9,PLK1,RASAL2,RNFT2,SAMHD1,SESN2,SKP2,SPIN4,TMPO,VANGL1,ZC3HAV1	190 (7)	12
PAF1		other	Activated	4.243	4.03e-18	BIRC3,CITED2,DDX58,HELZ2,HERC5,HIST1H2AC,HIST1H2BD,IFI44,IFI44L,IFIT3,IFITM3,ISG15,ISG20,KLF4,OAS2,OAS3,OASL,ZC3HAV1,ZFP36,ZNFX1		6
TLR3		transmembrane receptor	Activated	3.792	8.65e-18	ATF3,BAK1,CAST,CD274,CLU,CMPK2,CXCL8,DDX58,DHX58,DUSP1,EIF2AK2,GADD45B,GBP2,GBP3,HERC5,HMOX1,IFI16,IFI44,IFI44L,IFI6,IFIH1,IFIT1,IFIT2,IFIT3,IFNE,ISG15,ISG20,LMNB1,MX2,N4BP1,NMI,OAS1,OASL,RSAD2,STAT1,TNFSF10,TRIM38,USP18,ZC3HAV1,ZNFX1	182 (12)	8
DDX58	9.717	enzyme	Activated	3.867	1.11e-17	CXCL8,DDX58,EIF2AK2,GBP3,IFI27,IFI35,IFI44,IFIH1,IFIT1,IFIT2,IFIT3,ISG15,ISG20,KLF4,NMI,OAS1,RSAD2,STAT1,STAT2,TNFSF10,ZC3HAV1	176 (12)	8
beta-estradiol		chemical - endogenous mammalian		-1.787	1.16e-17	AGRN,ANKH,ANXA1,ARID5B,ATF3,ATP1B1,BAK1,BIRC3,BIRC5,BTG2,CAST,CCNA1,CCNE1,CCNE2,CD274,CDC42BPA,CDC45,CDH2,CDK2,CDKN1A,CDKN1B,CDKN1C,CENPM,CITED2,CLU,CNN1,CPT1A,CXCL8,DDIT3,DHRS2,DSP,DUSP1,DUSP10,DUSP6,E2F1,EFNA1,EML2,EMP1,F3,FADS1,FGF2,GADD45B,GBP2,GFAP,GJA1,GPD2,GPRC5A,GUCY1B3,HADH,HAS2,HBEGF,HELLS,HES1,HIST2H2AA3/HIST2H2AA4,HIST2H2BE,HLA-A,HLA-E,HMGCR,HMOX1,IFRD2,IGF1R,IGFBP5,IL1R1,IL6R,ILF3,IN…	334 (23)	30
SIRT1		transcription regulator	Inhibited	-3.922	2.12e-17	ABCC2,ADAR,AQP11,BIRC3,BIRC5,CDH2,CDK2,CDKN1A,CDKN1B,CMPK2,CPT1A,CTBP1,DDX58,DDX60,DHX58,EPDR1,GBP3,HELZ2,HLA-A,HMGCR,HMOX1,IFI44,IFIT3,IFITM3,IGF1R,LGALS3,LGALS3BP,LY6E,MMP2,NEGR1,NLRC5,OAS1,OAS2,PARP12,PARP14,PML,PSMB9,RGS16,RSAD2,SLC7A11,SOST,SP110,SREBF1,STAT1,TAP1,UBA7,USP18	327 (23)	9
TGM2		enzyme	Activated	4.841	4.65e-17	BIRC3,BTG2,CXCL8,DAPK2,DDX60,DDX60L,GJA1,HLA-B,IFI35,IFI6,IFIT1,IFIT2,IFIT3,IFIT5,IGF1R,IRF9,LY6E,MGP,MMP2,OAS1,OAS2,OAS3,OASL,PARP14,PARP9,PLSCR1,RARRES3,RFLNB,SAMD9L,SAMHD1,SLC7A2,SLFN5,SP110,STAT1,TAP1,TRIM22,UBA7	228 (14)	8
tretinoin		chemical - endogenous mammalian	Activated	4.751	8e-17	ABI3BP,ADAR,ANXA1,ASNS,BIRC3,BIRC5,BTG2,CASP1,CBFB,CCNA1,CCNE1,CDK2,CDKN1A,CDKN1B,CITED2,CPT1A,CXCL8,DAPK2,DBI,DDIT3,DDX58,DDX60,DDX60L,DHX58,DIO2,DSP,DUSP1,EIF2AK2,ETV1,F3,FGF2,GFAP,GFRA1,GJA1,GNA12,GPRC5A,HAS2,HBEGF,HES1,HLA-A,HLA-B,HLA-C,HMOX1,HOXB6,IFI16,IFI27,IFI35,IFI44,IFI44L,IFI6,IFIH1,IFIT1,IFIT2,IFIT3,IFIT5,IFITM1,IGF1R,IGFBP5,IL1R1,IL6R,ILF3,IRF9,ISG15,LAP3,LGALS3BP,LY6E,MGP,NMI,NRGN,O…	278 (20)	29
dexamethasone		chemical drug		1.484	1.26e-16	ABCC2,AKIRIN1,AKR1C3,ANXA1,APOL6,ASNS,ATP1B1,B2M,BAK1,BIRC3,BIRC5,BTG2,BTN3A2,CCNE1,CDK2,CDKN1A,CDKN1B,CDKN1C,CEBPD,CMPK2,CMTM6,CPA4,CXCL14,CXCL8,CYP2C8,DDIT3,DHCR24,DHFR,DIO2,DUSP1,DUSP10,DUSP16,DUSP5,DUT,EFNA1,EGLN3,ENO2,ETV5,F3,FGF2,FILIP1L,FLRT2,FOXQ1,FTH1,GADD45B,GBP1,GBP2,GJA1,HBEGF,HELZ2,HES1,HLA-A,HMGB1,HMGB3,HMOX1,IFI35,IFIT1,IFIT3,IFIT5,IFITM1,IFITM3,IGF1R,IGFBP5,IL11,IL1R1,IL6R,ILF3,IR…	313 (22)	26
IFNAR2		transmembrane receptor	Activated	3.162	1.84e-16	DDX58,HERC5,IFI44,IFI6,IFIH1,IFITM1,ISG15,MX2,OAS1,OAS2,PSMB8,PSMB9,PSME2,TNFSF10,TRIM22,UBA7,UBE2L6,USP18	241 (15)	3
MAVS		other	Activated	4.214	3e-16	ADAR,CMPK2,CXCL8,DDX58,DHX58,IFIT1,IFIT2,IFIT3,IFITM3,ISG15,ISG20,OAS1,OAS2,OASL,PARP12,RSAD2,STAT1,STAT2,UBE2L6,ZC3HAV1	176 (12)	7
IL1B		cytokine	Activated	3.805	3.66e-16	ABCC2,ABCD3,ANKH,ANXA1,APOL6,ATF3,B2M,BIRC3,BTG2,CD274,CDKN1A,CEBPD,CMPK2,CXCL8,DBI,DDIT3,DUSP1,DUSP5,E2F1,EFNA1,EGLN3,F3,FGF2,GADD45B,GBP1,GBP2,GBP3,GJA1,HAS2,HBEGF,HELZ2,HERC5,HES1,HLA-A,HLA-E,HMGB1,HMOX1,IFI16,IFIT1,IFIT3,IGFBP5,IL11,IL1R1,IL6R,ISG15,ISG20,KCNH2,LIF,LOX,MMP2,NMI,OAS2,PLA2G4A,PLAU,PLSCR1,PSMB8,PSMB9,PSME2,RGS16,RSAD2,SESN1,SLC1A3,SLC7A11,SREBF1,STAT1,TAP2,TGFBR2,TNFAIP3,TNFSF10…	280 (17)	16
stallimycin		biologic drug	Activated	3.164	4.76e-16	CXCL8,F3,IFI16,IFI27,IFI44,IFI6,IFIH1,IFIT1,IFIT2,IFIT3,IFITM1,ISG15,OAS1,PML,SP110,STAT1,TGFA,TNFSF10	226 (14)	8
TLR7		transmembrane receptor	Activated	3.702	8.89e-16	ATF3,CD274,CDKN1A,CDKN1B,CPA4,CPEB2,CREB5,CXCL8,FGF2,IFI35,IFI44L,IFIT1,IFIT3,IFITM1,IFNE,IL1R1,IRF9,ISG15,ISG20,KCNMA1,MX2,OAS2,OAS3,PLAU,RSAD2,STAT1,STAT2,TNFAIP3,TRIM38	251 (15)	11
TNFSF10	1.585	cytokine	Activated	4.129	1.73e-15	BAK1,BIRC3,BIRC5,CXCL8,EIF2AK2,FTH1,HLA-A,HLA-C,HLA-F,IFI16,IFI27,IFI6,IFIT1,IFITM1,IGF1R,IRF9,ISG15,MMP2,PLAU,PSME2,SP100,STAT1,TNFAIP3,TNFSF10	295 (22)	12
IFNAR1		transmembrane receptor	Activated	3.675	2.85e-15	ATF3,B2M,CMPK2,DUSP6,EIF2AK2,HLA-A,HMGCR,IFI16,IFI44,IFI6,IFIH1,IFIT2,IFIT3,IFITM1,ISG15,LIF,MX2,OAS1,OAS2,OAS3,OASL,PARP12,RSAD2,STAT1,TNFAIP3,TNFSF10,TRIM22,USP18	269 (18)	6
ESR1		ligand-dependent nuclear receptor	Inhibited	-3.611	6.6e-15	ATF3,ATP1B1,BIRC3,BIRC5,BRWD1,CALD1,CCNE1,CDC42BPA,CDK2,CDKN1A,CDKN1B,CDKN1C,CEBPD,CENPM,CFL2,CLN8,CNN1,CXCL8,DUSP10,DUSP5,E2F1,EEF2K,EFNA1,EML1,GADD45B,GFAP,GJA1,GNA12,GNG12,GUCY1B3,HBEGF,HCP5,HELLS,HLA-B,HLA-C,HLA-E,HMGCR,HSP90AA1,IFI27,IFI44,IFI44L,IFI6,IFITM1,IFITM3,IGF1R,IGFBP5,ISG20,ITGB1BP1,KCNMA1,LGALS3BP,LPL,LTBP1,MARCKS,MKI67,MMD,NEDD4,NFIB,NUP35,PCGF2,PDCD4,PDLIM3,PKIB,PLAU,PRKAR1A,RGS…	327 (21)	21
bromodeoxyuridine		chemical drug	Activated	3.164	8.95e-15	CXCL8,F3,IFI16,IFI27,IFI44,IFI6,IFIH1,IFIT1,IFIT2,IFIT3,IFITM1,ISG15,OAS1,PML,SP110,STAT1,TGFA,TNFSF10	226 (14)	8
HRAS		enzyme		-0.218	1.13e-14	ASNS,B2M,BAK1,BIRC5,BTG2,CALD1,CCNE1,CDC42BPA,CDK2,CDKN1A,CDKN1B,CEBPD,CLU,CNN1,CPT1A,CXCL8,DDIT3,DUSP1,DUSP6,E2F1,F2R,FGF2,FLRT2,FZD1,GJA1,HAS2,HES1,HLA-B,HMGB1,HMOX1,HOXB6,HSP90AA1,IGF1R,IGFBP5,KLF3,LRRC17,MMP2,MSMO1,NEXN,NUCKS1,OXCT1,PDGFA,PDGFC,PLA2G4A,PLAU,PLK1,PMEPA1,PML,PSMB9,SESN1,SREBF1,TAP1,TAP2,TENM3,VCAN,WSB2,YAP1	258 (20)	15
Ifn		group	Activated	4.678	1.6e-14	B2M,CFH,DDX58,DHX58,EIF2AK2,HLA-A,IFI16,IFIH1,IFIT1,IFITM1,IFITM3,IL1R1,ISG15,ISG20,OAS2,OAS3,OASL,PML,RARRES3,RSAD2,SP100,STAT1,TAP1,TRIM21,TRIM22	235 (16)	8
IFN type 1		group	Activated	3.425	2.23e-14	BST2,CXCL8,DDX58,DHX58,EIF2AK2,IFI16,IFIH1,IFIT1,IFIT2,ISG15,OASL,PML,RARRES3,STAT1,STAT2,TNFSF10,UBA7	276 (20)	7
IRF2		transcription regulator		-0.943	2.68e-14	B2M,CASP1,CDK2,CDKN1A,CDKN1B,EIF2AK2,GBP1,IFI35,ISG15,OAS1,PSMB8,PSMB9,PSME1,PSME2,TAP1,TAP2,TNFSF10,TRIM21,USP18	250 (20)	4
TGFB1		growth factor		-1.079	7.56e-14	ABCC2,ANKH,AQP11,ARHGAP19,ARID5B,ASNS,B2M,BIRC5,CADM1,CALD1,CASP1,CBFB,CCNE1,CCNE2,CDH2,CDK2,CDKN1A,CDKN1B,CDKN1C,CEMIP,CFH,CITED2,CLU,CNN1,CXCL8,DSP,DUSP1,E2F1,F2R,F3,FGF2,FILIP1L,FTH1,FZD1,GADD45B,GBP1,GBP2,GFAP,GJA1,GLCE,GMPR,GPRC5A,HADH,HAS2,HAS3,HBEGF,HES1,HMOX1,HSP90AA1,IFI16,IFI27,IFIH1,IFIT3,IGFBP5,IL11,IL1R1,IL6R,IMPDH1,KDELR2,KLF4,LBR,LEF1,LGALS3,LIF,LOX,LPL,LTBP1,MCM2,MGP,MKI67,MMP2,MR…	308 (23)	28
STAT2	2.224	transcription regulator	Activated	2.733	1.03e-13	CXCL8,GBP1,IFI27,IFI35,IFI6,IFIT1,IFIT2,IFIT3,IFITM1,IRF9,ISG15,OAS1,OAS2,PSMB8,RSAD2,TNFSF10,USP18	233 (16)	5
Vegf		group	Inhibited	-3.022	1.64e-13	ASNS,ATF3,BIRC5,BTBD3,CASP1,CCNE2,CDC45,CDK2,CNN1,CXCL8,DBF4,DDIT3,DNAJB9,DUSP5,DUSP6,EFNA1,EMP1,EMP2,EPHA4,ETV5,F3,FGF2,GUCY1B3,HBEGF,HELLS,HES1,HMOX1,IL11,IL1R1,INSIG1,ISG20,LEF1,LRP8,MCM2,MELK,MGP,MKI67,MMP2,NDP,PDGFA,PLAU,PLK1,RGS20,SKP2,SLC7A2,SMC2,ST8SIA4,TGFBR2,TRIB2,TUBGCP3	291 (23)	15
IFNA1/IFNA13		cytokine	Activated	4.021	4.11e-13	DHX58,EIF2AK2,IFI27,IFI6,IFIH1,IFIT1,IFIT2,IFITM1,ISG15,OAS1,OAS2,PLSCR1,RARRES3,RSAD2,STAT1,STAT2,UBE2L6	278 (17)	6
OSM		cytokine	Activated	3.007	4.73e-13	AKR1B10,AKR1C3,ANXA1,ASNS,B2M,BAK1,CDH2,CDKN1A,CDKN1B,CEBPD,CXCL8,DHCR24,F3,FGF2,GBP1,GBP2,GFPT1,GMPR,GPNMB,HBEGF,HLA-A,HLA-B,HLA-C,HLA-F,HMOX1,IFI35,IL6R,IRF9,ISG20,LIF,MARCKS,MKNK2,MMP2,NEDD4,OAS1,PDCD4,PDGFA,PLA2G4A,PLAU,PSMB8,PSMB9,RAB4A,SOST,STAT1,TAP1,TAP2,TMBIM6,TRIM22,UBE2L6,VDR,ZC3HAV1	299 (19)	10
CCND1		transcription regulator	Inhibited	-2.16	6.06e-13	ARMCX1,BIRC5,BRWD1,C11orf58,C12orf76,CCNA1,CCNE1,CCNE2,CDC45,CDK2,CDKN1A,CDKN1B,CPNE3,CTNNBIP1,DHCR24,E2F1,E2F8,ELOVL7,ERBIN,GPRC5A,HIST2H2BE,MARCKS,MCM10,MELK,MMP2,NT5E,PDCD4,PDLIM3,PLK1,PMEPA1,PTBP3,RFC5,STXBP1,SVIP,TGFBR2,TYMS,UHRF1,ZNF423,ZNF610	182 (15)	7
ribavirin		chemical drug	Activated	3.729	6.64e-13	CXCL8,DDX58,EIF2AK2,HERC5,IFI27,IFI44L,IFI6,IFIT2,IFIT3,IFITM1,ISG15,OASL,RSAD2,STAT1,USP18	281 (20)	7
PDGF BB		complex		0.005	8.67e-13	ATF3,CALD1,CCNE1,CDK2,CDKN1A,CDKN1B,CEBPD,CNN1,CXCL8,DDIT3,DUSP1,DUSP5,DUSP6,F3,FGF2,FZD1,GBP2,GJA1,GUCY1B3,HBEGF,HES1,HLA-E,HMGCR,HMOX1,IGF1R,LGALS3,LIF,MMP2,NEXN,PCGF2,PDGFA,PLAU,RFC5,SCD,SREBF1,TNFAIP3,VCAN,ZFP36	259 (21)	15
CHUK		kinase		0.678	1.53e-12	ATF3,CDKN1A,CDKN1B,CEBPD,CLU,CXCL8,DUSP6,E2F1,F3,GADD45B,GBP2,GBP3,HLA-A,HMOX1,HSP90AA1,IFI16,IFI35,IFIT2,IL11,ISG15,KCNH2,MGP,MMP2,PLA2G4A,PLAU,PLK1,PLSCR1,RGS16,TGFA,TNFAIP3	260 (15)	12
LY294002		chemical - kinase inhibitor	Activated	2.166	3.02e-12	ATF3,BAK1,BIRC3,BIRC5,CCNE1,CD274,CDK2,CDKN1A,CDKN1B,CXCL8,DDIT3,DHCR24,DHFR,DHRS2,DUSP1,DUSP6,F2R,F3,FER,FGF2,FLRT2,GBP1,GFAP,GJA1,GPD2,HAS2,HBEGF,HES1,HMGCR,HMOX1,IFRD2,IGF1R,IGFBP5,ISG20,LIF,MMP2,PLAU,RAP1A,RASSF2,SCD,SMC2,SP4,SREBF1,TNFAIP3,TRIB2,TYMS,VCAN,ZFP36	236 (19)	15
EGF		growth factor		-0.083	3.02e-12	ATF3,BAK1,BIRC5,BTG2,CASP1,CCNE1,CDK2,CDKN1A,CDKN1B,CEBPD,CLU,CXCL14,CXCL8,DDIT3,DIO2,DUSP1,DUSP5,DUSP6,E2F1,F3,FABP7,FGF2,GFAP,GFPT1,GJA1,GLG1,HAS2,HAS3,HBEGF,HES1,HMOX1,IGF1R,IGFBP5,IL1R1,MMP2,PDCD4,PLAU,PLSCR1,SCD,SP4,SPRY4,SREBF1,STAT1,TGFA,TGFBR2,VCAN,VDR,ZFP36	244 (17)	19
Cg		complex		-0.053	5.87e-12	AKR1B10,AKR1C3,B2M,BTG2,CCNE2,CDH2,CDKN1A,CDKN1B,CEBPD,CLU,CXCL8,DBI,DUSP1,DUSP6,ELAVL2,EMP1,FZD1,GJA1,HAS2,HLA-A,HMGCR,IFIT3,IGF1R,IL11,KLF4,LGALS3BP,LIF,MCM10,MEGF10,MMP2,PLAU,RASSF2,RGS20,RGS4,SMURF2,SREBF1,ST8SIA4,TGFBR1,VCAN	240 (21)	12
IL6		cytokine	Activated	2.168	6.68e-12	ABCC2,ANXA1,ATF3,BAK1,BIRC5,BST2,BTG2,CASP1,CCNA1,CCNE1,CDC45,CDK2,CDKN1A,CDKN1B,CEBPD,CLU,CXCL8,CYP2C8,DHFR,DUSP1,DUSP16,DUSP6,E2F1,ENO2,ERBIN,F3,FGF2,GADD45B,GBP2,GBP3,GFAP,HLA-A,HMOX1,IFI16,IFIT1,IFIT2,IFITM3,IGFBP5,IL11,IL1R1,IL6R,IRF9,LIF,LPL,MKI67,MMP2,NSD2,PDGFA,PLAU,PSMB8,PSMB9,PSME1,PSME2,SP110,STAT1,TAP1,TBC1D9,TGFA,TNFSF10	279 (20)	18
FADD		other		0.6	7.21e-12	BIRC3,CCNE1,CDK2,CDKN1A,CDKN1B,CXCL8,DDX58,DHX58,EIF2AK2,ELAVL2,GADD45B,IFIH1,IFIT2,LY6E,PSMB8,ST8SIA4,STAT1,STAT2,TNFAIP3	237 (20)	9
TLR9		transmembrane receptor	Activated	3.882	8.32e-12	ATF3,CAST,CD274,CDK2,CDKN1B,CERS6,CXCL8,DUSP1,GADD45B,HMOX1,IFI16,IFI35,IFI44L,IFIT1,IFIT2,IFIT3,IFITM1,IFNE,IRF9,ISG15,ISG20,MX2,OAS2,OAS3,RSAD2,SGMS2,STAT1,STAT2,TNFSF10,USP18	262 (16)	8
ERBB2		kinase	Inhibited	-3.421	8.38e-12	BIRC3,BIRC5,BTG2,CADM1,CCNE1,CCNE2,CDC37L1,CDC45,CDCA3,CDH2,CDKN1A,CDKN1B,CLU,CXCL8,DAG1,DDIT3,DHFR,DUSP6,E2F1,E2F8,ELL2,EMP1,ETV1,ETV5,F2R,GINS4,GJA1,GPD2,HAS2,HBEGF,HES1,IGF1R,IGFBP5,IL6R,KLF4,LGALS3,MCM10,MCM2,MCM6,MKI67,MKNK2,NFIB,PDCD4,PLAU,PMEPA1,POLD2,PRPS1,PSMB9,RFC5,SKP2,SMC2,TAP1,TAP2,TGFA,TGFBR1,TYMS,USF2,VCAN,VDR,WSB2	264 (21)	17
JAK1		kinase		1.567	1.04e-11	CDKN1A,CDKN1B,EIF2AK2,HLA-A,HLA-C,HLA-F,IFIT2,IRF9,MMP2,PSMB9,SLC1A3,STAT1,STAT2,TAP1,TNFRSF21,USP18	285 (20)	6
deferoxamine		chemical drug	Activated	2.738	1.24e-11	CCNE1,CDK2,CDKN1A,CITED2,CXCL8,DDIT3,DUSP1,DUSP10,DUSP16,DUSP5,EGLN3,F3,GADD45B,HMOX1,IFI16,IFI6,IFIT5,IGFBP5,ISG20,LPL,MMP2,MX2,PLA2G4A,RSAD2,SPRY4,SREBF1,TNFSF10,VDR	238 (17)	8
CDKN2A		transcription regulator	Activated	3.119	2.25e-11	ASF1B,BIRC5,BTG2,CCNA1,CCNE1,CDK2,CDKN1A,CDKN1B,CEBPD,CITED2,CPA4,CXCL14,DHFR,DUSP1,E2F1,EFNA1,GPRC5A,GSPT1,IFI35,IGFBP5,IL11,LEF1,LGALS3,MELK,MKI67,MMP2,PDGFA,PLK1,PMEPA1,PML,POLD2,PSMB9,SKP2,TMPO	269 (22)	12
dihydrotestosterone		chemical - endogenous mammalian		-0.784	2.66e-11	B2M,BTG2,CASP1,CCNE1,CDH2,CDK2,CDKN1A,CDKN1B,CLU,CPT1A,DBI,DHCR24,DIO2,E2F8,EFNA1,ELOVL7,ETV1,F2R,FGF2,FOXQ1,FTH1,GFAP,HLA-A,HMGCR,HSP90AA1,IGF1R,IGFBP5,KCNH2,LEF1,LOX,LPL,LTBP1,LY6E,MCM10,MMP2,PDCD4,PLAU,PMEPA1,RAB2A,SCD,SLC1A3,SLC3A2,SREBF1,STXBP1,SVIP,TGFBR1,TGFBR2,VCAN	282 (24)	12
BTK		kinase	Inhibited	-2.739	2.93e-11	CCNE1,CD274,CDK2,CDKN1A,CXCL8,E2F1,EMP1,HELLS,HMOX1,IFI35,IFI44L,IFIT1,IFIT3,IFITM1,IRF9,ISG15,ISG20,MX2,OAS2,OAS3,STAT1	277 (20)	7
IRF9	4.19	transcription regulator	Activated	2.011	2.97e-11	CXCL8,GBP1,IFI27,IFIT1,IFIT2,IFIT3,IFITM1,IFITM3,ISG15,OAS2,STAT1,STAT2,TNFSF10	166 (12)	7
MYC		transcription regulator		-1.96	3.17e-11	ABCD3,ASNS,BIRC5,CASP1,CAST,CCNA1,CCNE1,CCNE2,CD274,CDH2,CDK2,CDKN1A,CDKN1B,CEBPD,CLU,COL14A1,CPT1A,CXCL8,DBI,DDIT3,DHFR,DSP,DUSP1,DUSP5,DUSP6,E2F1,EMP1,F2R,F3,FADS2,FTH1,GADD45B,GBP2,GBP3,GFPT1,GJA1,GLG1,HAS2,HERC5,HES1,HLA-A,HLA-B,HLA-E,HMOX1,HSP90AA1,IFI16,IFI35,IFIT1,IMPA2,IRF9,KLF4,LOX,MAN2A1,MCM6,MGP,MKI67,MRE11,NMI,OAS1,PDCD4,PLAU,PLK1,PLSCR1,PML,PPIA,PSMB8,RSAD2,SKP2,SLC3A2,TGFBR2,TYMS,US…	313 (17)	21
RARA		ligand-dependent nuclear receptor		-1.89	4.25e-11	ABCC2,BIRC5,CCNA1,CDKN1A,CDKN1B,CENPM,CLN8,CXCL8,DUSP1,E2F1,E2F8,ELL2,HCP5,HELLS,HLA-B,HLA-C,IFI44,IFI44L,IL1R1,IL6R,LGALS3BP,MGP,NSD2,OAS1,RAP1A,RSAD2,SAMD9,SAMHD1,SESN1,SLC7A11,SMURF2,SP100,SP110,STAT1,UBA7	299 (23)	9
HGF		growth factor	Inhibited	-2.88	5.01e-11	ASNS,ATF3,BIRC3,BIRC5,CASP1,CCNE2,CDC45,CDK2,CDKN1A,CDKN1B,CXCL8,DBF4,DDIT3,DUSP6,EMP1,EMP2,EPHA4,F3,GUCY1B3,HBEGF,HELLS,HES1,HMOX1,IL11,INSIG1,ISG15,ISG20,LRP8,MCM2,MELK,MKI67,MMP2,PDGFA,PLAU,PLK1,RGS20,SKP2,SMC2,TGFA,TGFBR2,TNFAIP3,TRIB2,TUBGCP3,VDR,YWHAH	263 (18)	18
APP		other	Activated	2.135	9.46e-11	ABCD3,ARRDC3,ATP1B1,CAST,CCNE1,CDH2,CDK2,CFL2,CITED2,CLU,CMPK2,CXCL8,DBI,DDAH1,DDX58,DNAJC5,ENO2,FGF2,FZD1,GBP2,GFAP,GNA12,GPM6B,HERC6,HES1,HIST1H2BD,HLA-E,HMGB1,HMGCR,HMOX1,HSP90AA1,IFI16,IFI35,IFIH1,IFIT2,IGF1R,IGFBP5,ISG20,LEF1,LGALS3,MCM10,MMP2,NOG,PARP14,PDCD4,PDGFA,PLAU,PLK1,PPIA,PSME1,PTDSS1,RASSF2,RSAD2,SLC7A11,SLFN5,ST8SIA4,STXBP1,TGFBR2,TNFSF10,TRIM21,TUBB6,USP18,VCAN,VSNL1	254 (17)	12
PTGER4		g-protein coupled receptor	Inhibited	-3.963	1.07e-10	ARRDC3,CITED2,CMPK2,CXCL8,DDX58,GBP2,HAS2,HERC6,IFI16,IFI35,IFIH1,IFIT2,ISG20,MMP2,PARP14,PDCD4,RASSF2,RSAD2,SLFN5,ST8SIA4,TNFSF10,TRIM21,USP18	234 (16)	4
methylselenic acid		chemical reagent			1.82e-10	ATF3,BIRC3,BIRC5,CADM1,CDK2,CDKN1A,CDKN1C,CLU,CREB3L2,DDIT3,DHCR24,DHFR,DNAJB9,DUSP10,E2F1,H1F0,IGF1R,IPO8,KLF4,KLHL2,LMNB2,MCM2,MCM6,MKI67,NMI,PLK1,RFC5,SCD,TNFAIP3,TYMS	291 (21)	11
TSC2		other		-1.317	1.84e-10	ANXA1,ATF3,BIRC5,CASP1,CDKN1A,CDKN1B,DDIT3,E2F1,GFAP,GPNMB,HMOX1,IFITM3,IGFBP5,LGALS3,MGP,PGM2L1,PKIB,SCD,STAT1,ZFP36	247 (19)	5
TCR		complex		-0.609	1.95e-10	ABCD3,BIRC3,CCNE1,CDK2,CDKN1B,CXCL8,DDX58,DHX58,ELL2,ETV5,GADD45B,HADH,HERC5,IFI44,IFI44L,IFI6,IFIH1,IFIT1,IFIT2,IFIT3,ISG15,ISG20,LBR,LMNB1,MX2,N4BP1,OAS1,OASL,PDCD4,RPL31,RSAD2,STAT1,SYNCRIP,TNFAIP3,VDR,ZC3HAV1,ZNFX1	263 (22)	11
RB1		transcription regulator		1.394	2.03e-10	ASF1B,ATP1B1,BAK1,BIRC5,CBX5,CCNA1,CCNE1,CCNE2,CDK2,CDKN1A,CDKN1B,CITED2,CPA4,CXCL8,DDIT3,DHFR,DIO2,E2F1,F3,FGF2,GPRC5A,H1F0,HIST2H2BE,IGF1R,LACTB,MCM10,MCM2,MCM6,MELK,MMP2,PLK1,PMEPA1,PRKAR1A,REEP1,SKP2,TMPO,TOMM6,TYMS	148 (13)	13
cycloheximide		chemical reagent	Activated	2.274	2.27e-10	B2M,BIRC3,BTG2,CDKN1A,CDKN1B,CEBPD,CITED2,CXCL8,DHRS2,DIO2,DUSP1,FGF2,GADD45B,GBP1,GJA1,GNAI3,HBEGF,HMOX1,IFIT1,IGFBP5,ISG20,KLF3,LPL,MMP2,PDGFA,PLAU,PLK1,RBM3,RSAD2,SCD,TGFA,TGFBR1,TGFBR2,TNFAIP3,TNFSF10,TYMS,VDR	266 (19)	17
MAPK9		kinase		-0.859	2.45e-10	BAK1,BIRC3,CDKN1A,CDKN1B,CXCL8,DIO2,GADD45B,IFI16,IL11,IRF9,ISG20,LGALS3BP,LIF,LPL,NMI,PARP14,PLA2G4A,RAD23B,SCD,SREBF1,TNFAIP3,VDR,ZFP36	266 (21)	5
TLR4		transmembrane receptor		1.763	2.45e-10	ATF3,CAST,CD274,CEBPD,CERS6,CITED2,CMPK2,CXCL8,EFNA1,F3,GBP2,GFAP,HBEGF,HELZ2,HMGB1,HMOX1,IFI16,IFIT2,IFIT3,IFITM3,IFNE,ISG15,ISG20,NMI,OASL,PELI1,PML,RGS16,RSAD2,SGMS2,SLC7A11,STAT1,STAT2,TNFAIP3,TNFSF10,TRIM21,TRIM38	210 (16)	9
indomethacin		chemical drug		0.953	2.84e-10	ABCD3,ANXA1,ASNS,BIRC3,BIRC5,BTG2,CDKN1A,CDKN1B,CLU,CPT1A,CYP2C8,FGF2,GPNMB,HAS2,HMOX1,IFITM3,IL11,IL1R1,LGALS3,LPL,MMP2,PLA2G4A,PSMB8,PSMB9,RBM3,STRN4,TNFRSF21,VCAN,VDR	266 (19)	8
E2F4		transcription regulator		-1.982	2.93e-10	ASF1B,CBX5,CCNA1,CCNE1,CCNE2,CDK2,CDKN1A,CEP57,DBF4,DHFR,DUT,E2F1,E2F8,HIST1H2AC,HIST2H2AA3/HIST2H2AA4,HIST2H2BE,HMGB1,HMGB3,MCM10,MCM6,MKI67,PLK1,PLSCR1,SLC3A2,SMC2,TMPO,UHRF1,ZNF91		4
TERT		enzyme		0.192	3.81e-10	ASNS,ATF3,B2M,BIRC5,CALD1,CCNE1,CDKN1A,CXCL8,DUSP6,F2R,FGF2,HLA-B,HMGB1,HOXB6,IFI16,IFIT1,IFIT2,ISG15,LEF1,MMP2,NUCKS1,PDGFC	249 (20)	9
PD98059		chemical - kinase inhibitor		1.508	5.55e-10	ABCC2,ANXA1,ARPP19,ATF3,BIRC5,CCNE1,CCNE2,CDH2,CDK2,CDKN1A,CDKN1B,CEBPD,CLU,CXCL8,DDIT3,DIO2,DUSP1,DUSP5,DUSP6,E2F1,EMP1,ENO2,F2R,F3,FGF2,FTH1,GFPT1,GJA1,HAS2,HBEGF,HMGB3,HMOX1,IGF1R,LPGAT1,LPL,MKI67,MMD,MMP2,PDGFA,PLA2G4A,PLAU,SLC26A2,SLC3A2,SREBF1,VCAN,VDR	231 (20)	17
E2F1	-1.503	transcription regulator		-1.55	5.66e-10	BAK1,BIRC5,CALD1,CBX5,CCNE1,CCNE2,CDC45,CDK2,CDKN1A,CDKN1B,CDKN1C,CITED2,CTNNBIP1,DBF4,DDIT3,DHFR,DUSP1,DUSP10,DUT,E2F1,E2F8,EIF2AK2,ENO2,FGF2,HELLS,HES1,HIST1H2AC,HIST2H2AA3/HIST2H2AA4,HMGB1,LACTB,MCM10,MCM2,MCM6,NMI,PLPPR4,PSMB9,RFC5,SLC3A2,TAP1,TAP2,TYMS,UHRF1,ZFP36	200 (17)	9
PML	2.028	transcription regulator	Activated	2.236	5.85e-10	BIRC5,CCNA1,CCNE1,CDH2,CDK2,CDKN1A,CPT1A,DNAJB9,HMGCR,HMOX1,LPL,MCM6,PML,PSMB8,PSMB9,RRAS2,SCD,SREBF1,TAP1,TAP2,TNFAIP3	273 (23)	5
doxorubicin		chemical drug		1.319	6.52e-10	ANXA1,ASNS,ATF3,BAK1,BIRC3,BIRC5,BTG2,CASP1,CDK2,CDKN1A,CLU,CXCL8,DDIT3,DUSP1,DUSP5,E2F1,F3,FTH1,GLIPR1,GPNMB,HBEGF,HMGB1,HMOX1,LGALS3,LGALS3BP,MMP2,PLK1,PMEPA1,PSMB8,RBM3,RGS16,SDC2,SESN1,STAT1,TAP1,TAP2,TGFA,TNFSF10	247 (16)	13
FOXM1		transcription regulator	Inhibited	-2.729	7.58e-10	ANXA1,BIRC5,CCNA1,CCNE1,CCNE2,CDH2,CDK2,CDKN1A,CDKN1B,FZD1,LEF1,LOX,MKI67,MMP2,NEDD4,PDGFA,PLK1,SKP2,TGFBR2,VCAN	256 (25)	11
RBL1		transcription regulator		1.602	8.51e-10	CCNE1,CDK2,CDKN1A,CDKN1B,DHFR,DUSP10,E2F1,F3,FGF2,HES1,MCM10,MCM2,MCM6,PLK1,SKP2,TYMS	230 (15)	8
cisplatin		chemical drug	Activated	2.91	8.91e-10	ABCC2,ANXA1,ASNS,ATF3,BAK1,BIRC3,BIRC5,BTG2,CASP1,CDKN1A,CDKN1B,CLIP4,CLU,CPT1A,CXCL14,CXCL8,DDIT3,DICER1,DUSP1,DUSP6,E2F1,EEF2K,ESYT2,F3,GPNMB,HMGB1,HMGCR,HMOX1,IFI6,IFITM1,IGF1R,LGALS3,MARCKS,MEGF10,MGP,MMP2,NMI,PCGF2,PLK1,PPIA,PRDM5,PSMB8,RBM3,SESN1,SESN2,SLC30A6,TCIM,TNFSF10,TPM2,TRIM22,TYMS,UHRF1	257 (16)	14
CD40LG		cytokine		0.879	9.94e-10	ATF3,B2M,BIRC3,CASP1,CAST,CDKN1A,CDKN1B,CLU,CXCL8,DUSP1,DUSP5,EIF2AK2,F3,HSP90AA1,IFI44,IFI6,IFIT1,IFIT2,IFIT3,IFITM1,IPO8,ISG15,MARCKS,MRE11,PLAU,PML,PSMB8,PSMB9,PSME1,PSME2,RASSF2,STAT1,SWAP70,TAP1,TAP2,TNFAIP3,TNFSF10	291 (20)	14
AREG		growth factor	Inhibited	-4.044	1.04e-09	ARHGAP11A,BIRC5,CDC45,CPEB2,GBP1,HAS2,HIST1H2AC,HIST1H2BD,HIST1H2BK,HIST2H2AA3/HIST2H2AA4,HIST2H2BE,IFI6,IFIT2,IFIT3,MKI67,PLAU,PLK1	302 (16)	3
EGFR		kinase		-1.449	1.41e-09	ANXA1,BIRC5,CBX5,CDK2,CDKN1A,CDKN1B,CXCL14,CXCL8,DAG1,DDIT3,DUSP1,E2F1,F2R,F3,FABP7,GBP1,GFAP,GJA1,HAS2,HBEGF,HMGB3,IGFBP5,LEF1,LRP8,MARCKS,MMP2,NFIB,PLA2G4A,PLAU,PLK1,PPIA,PRKAR1A,SKP2,SLC7A11,TGFA,VCAN,VDR	247 (16)	11
let-7		microrna		1.247	1.43e-09	BTG2,CBFB,CCNE2,CDC45,CDCA3,CDH2,CEBPD,DBF4,DICER1,E2F8,IGF1R,IL6R,LEF1,MCM10,MCM2,MCM6,RFC5,SCD,SKP2,TGFBR1,YAP1,ZFP36	108 (7)	6
3,3'-diindolylmethane		chemical drug	Activated	2.92	1.44e-09	ATF3,BAK1,BIRC5,CDKN1A,CDKN1B,CDKN1C,HLA-A,HLA-B,HLA-C,HMOX1,IFIT1,OAS2,TAP1,TAP2,TGFA	240 (17)	6
PARP9	3.48	enzyme	Activated	2.985	1.44e-09	HLA-E,IFI44,IFIT1,IFIT2,IFIT3,ISG15,OAS2,SP110,STAT1	114 (7)	3
SB203580		chemical - kinase inhibitor	Inhibited	-2.4	1.6e-09	ANXA1,ATF3,BIRC5,BST2,CDH2,CDKN1A,CDKN1B,CEBPD,CXCL8,DDIT3,DUSP1,EFNA1,EIF2AK2,EMP2,F3,GBP2,GJA1,GMPR,HMOX1,IFI27,IFI35,IFIT1,IFIT2,IFIT3,IFIT5,IL11,ISG15,ISG20,MMP2,PDGFA,PLAU,RARRES3,STAT1,TNFSF10,VDR	325 (22)	15
paclitaxel		chemical drug		1.883	1.86e-09	ATF3,BIRC3,BIRC5,BTG2,CD274,CDK2,CDKN1A,CLU,CXCL8,CYP2C8,DDAH1,DDIT3,DHRS2,DUSP10,DUSP5,DUSP6,EMP1,ETV1,ETV5,GADD45B,GFAP,HBEGF,HLA-A,HMGB3,KDSR,PLAU,RBM3,TAP2,TGFA,TGFBR2,UHRF1	262 (14)	9
U0126		chemical - kinase inhibitor		0.264	1.94e-09	ATF3,BIRC3,BIRC5,CCNE1,CCNE2,CD274,CDK2,CDKN1A,CDKN1B,CEBPD,CXCL8,DDAH1,DDIT3,DHRS2,DUSP1,DUSP10,DUSP5,DUSP6,EMP1,ETV1,ETV5,F3,FGF2,GADD45B,GFAP,GJA1,HBEGF,HMGB3,HMOX1,KDSR,LIF,LPL,MMP2,PLA2G4A,PLAU,PML,TAP2,TGFA,TGFBR1,TGFBR2,TPM2,ZFP36	281 (20)	18
TICAM1		other	Activated	2.641	2e-09	CEBPD,CMPK2,CXCL8,DDX58,DUSP1,IFI16,IFIT1,IFIT2,IFIT3,ISG15,ISG20,MCM2,MKI67,OASL,PELI1,RSAD2,SAMHD1,SLC7A2,TNFAIP3,TNFSF10,ZC3HAV1	162 (14)	10
VHL		transcription regulator		1.269	2.09e-09	CDH2,CDKN1A,CDKN1B,CDKN1C,CNN1,E2F1,EGLN3,ENO2,F3,FILIP1L,FTH1,GLCE,HMOX1,IFITM3,LOX,SKP2,SLC1A3,TGFA,TNFSF10,TYMS	264 (22)	7
NFKBIA		transcription regulator		0.686	2.3e-09	ABCD3,BIRC3,BTG2,CCNE2,CDC45,CDK2,CDKN1A,CEBPD,CLU,CXCL8,DAG1,DDIT3,DUSP6,F3,FGF2,GADD45B,GBP2,GBP3,HES1,HLA-A,HMOX1,IFI16,IFI6,IL11,ISG15,KCNH2,LIF,LY6E,MGP,PDGFA,PLAU,PMEPA1,RGS16,RGS4,SORL1,TMPO,TNFAIP3,TNFSF10,YAP1	276 (17)	10
SASH1		other	Activated	3.873	2.73e-09	CITED2,CMPK2,HELZ2,IFIT2,IFIT3,ISG15,ISG20,NMI,OASL,PELI1,PML,RSAD2,STAT1,STAT2,TRIM21		5
progesterone		chemical - endogenous mammalian		1.322	2.86e-09	AKR1C3,ANKH,ATF3,ATP1B1,BIRC3,CADM1,CCNE1,CDH2,CDK2,CDKN1A,CDKN1B,CEBPD,CITED2,CREB3L2,CXCL8,CYP2C8,DDIT3,DICER1,EFNA1,ELL2,F2R,F3,FTH1,GFAP,GJA1,HBEGF,HMGCR,IGFBP5,IL6R,ISG20,KCNH2,LEPROT,LGALS3,LIF,LPL,MMP2,NPY1R,PDGFA,PTBP3,RASSF2,SCD,SKP2,SREBF1,TGFBR1,TNFRSF21,TNFSF10,VDR	290 (23)	16
JAK		group	Activated	2.704	3.54e-09	CDH2,DDX58,EIF2AK2,IFI6,IFIH1,IFIT1,IFIT2,IFIT3,IFITM3,ISG15,RSAD2,STAT1	221 (12)	5
actinomycin D		chemical drug		-0.111	3.58e-09	ABCC2,BIRC3,BIRC5,CASP1,CDH2,CDKN1A,CDKN1B,CERS6,CXCL8,DMRT1,DUSP1,EGLN3,F3,FTH1,GUCY1B3,HBEGF,HMOX1,IGF1R,IGFBP5,LMNB1,LPL,MMP2,PLAU,RGS4,TAP1,TGFA,VDR	259 (18)	13
NLRC5	2.736	transcription regulator	Activated	2.951	4.35e-09	B2M,DDX58,HLA-A,HLA-B,HLA-C,HLA-E,HLA-F,PSMB9,TAP1	256 (12)	1
mir-21		microrna	Inhibited	-3.132	5.51e-09	BTG2,CD274,CDKN1A,CLU,DDAH1,DHX58,EIF4E3,GBP2,GBP3,GBP5,GPBP1,IFI16,MKI67,MMP2,NLRC5,NUCKS1,OAS2,OAS3,PDCD4,PSME2,SESN1,SMC2,STAT1,STAT2,TAP1,UBA7,UBE2E2,UBE2L6	283 (19)	5
IGF1		growth factor		-1.521	5.52e-09	BAK1,BIRC3,BIRC5,BTG2,CCNE1,CDK2,CDKN1A,CDKN1B,CEBPD,CITED2,CLU,CNN1,CXCL8,DDIT3,DUSP1,DUSP6,E2F1,EIF2AK2,F3,GFAP,GPD2,HMGCR,HMOX1,IFITM3,IGF1R,IGFBP5,IL1R1,LPL,MKI67,MMP2,NOG,NUPR1,PLAU,PSMB8,PSMB9,SCD,SREBF1,TAP1,TAP2,ZFP36	331 (18)	15
decitabine		chemical drug	Activated	3.005	6.65e-09	ABCC2,AGRN,B2M,BIRC3,CADM1,CCNA1,CDH2,CDKN1A,CDKN1B,CDKN1C,CLU,CTNNBIP1,DUSP1,EIF2AK2,EPHB4,FILIP1L,GADD45B,GFRA1,HBEGF,HELLS,HLA-B,HLA-C,HLA-E,IFI16,IFI27,IFI35,IFIT2,IFITM1,ISG15,KLF4,LGALS3,LOX,MKI67,MMP2,MSL3,NSD2,OAS1,RASSF2,STAT1,TGFBR1,TGFBR2,VCAN	271 (21)	15
mezerein		chemical - endogenous non-mammalian			7.17e-09	CDKN1A,HLA-B,IFI6,IFIH1,IFIT1,INSIG1,IRF9,OAS2,RGS16	160 (7)	2
butyric acid		chemical - endogenous mammalian		1.534	8.03e-09	ABCC2,ANXA1,BAK1,BIRC5,CCNE1,CDK2,CDKN1A,CDKN1B,CDKN1C,CLU,CXCL8,DAG1,DHCR24,DUSP1,E2F1,ESYT2,FTH1,GBP2,GPRC5A,HMGB1,IFI16,IFIT1,IFIT3,IFITM1,IL11,IL1R1,KLF4,LY6E,MKI67,OAS2,PLAU,PLSCR1,SKP2,SLC26A2,SREBF1,STAT2,TGFBR2,TYMS	316 (18)	15
MAP3K7		kinase		0.64	8.88e-09	BIRC3,CXCL8,DDX58,GBP1,GBP2,HMOX1,IFI44,IFIH1,IFIT1,IFIT2,IFIT3,IFITM1,OAS2,OASL,TNFSF10	286 (19)	6
E. coli B4 lipopolysaccharide		chemical toxicant	Activated	2.647	1.01e-08	ANXA1,BAK1,CD274,CHIC2,CXCL8,CYP2C8,DDX58,F3,GBP2,GLIPR1,GPNMB,HLA-A,HMOX1,IFI16,IFI35,IFIT3,IFITM3,IL1R1,MDFIC,PARP9,PLA2G4A,PSMB8,RSAD2,SIKE1,TAP1,TNFAIP3,TNFSF10,UHRF1,USP18	267 (23)	5
calcitriol		chemical drug	Activated	3.219	1.05e-08	BAK1,BIRC5,CCNA1,CCNE1,CDC45,CDKN1A,CDKN1B,CEBPD,CENPM,CPT1A,CXCL8,DDAH1,DUSP1,DUSP10,ETV5,F3,HBEGF,IFI44L,IFITM1,IGF1R,IGFBP5,ISG15,KLF4,LBH,LPL,LRRC17,LTBP1,MCM2,MELK,MMS22L,NRM,NUPR1,OXCT1,PDCD4,PMEPA1,PNPT1,RSAD2,SKP2,SMC2,SREBF1,TAP1,TNFAIP3,TNFSF10,VDR	299 (23)	15
SAMSN1		other	Activated	4	1.34e-08	CITED2,CMPK2,HBEGF,HELZ2,IFIT2,IFIT3,ISG15,ISG20,NMI,OASL,PELI1,PML,RSAD2,STAT1,STAT2,TRIM21	157 (7)	5
JUN		transcription regulator		-0.519	1.39e-08	ANXA1,ASNS,ATF3,BAK1,BIRC3,CD164,CD274,CDKN1A,CDKN1B,CLU,CXCL8,DICER1,DIO2,DUSP1,DUSP5,DUSP6,F3,FABP7,FGF2,FTH1,GJA1,HES1,HLA-B,HMOX1,IFI16,IGF1R,LGALS3,LIF,LTBP1,MMP2,PKIB,PLA2G4A,PLAU,PTPRD,SCD,STAT1,VDR,ZFP36	267 (17)	13
AKT1		kinase		-0.694	1.39e-08	AKR1B10,ANKH,BIRC3,BIRC5,CCNE1,CDK2,CDKN1A,CDKN1B,CEBPD,CLU,CXCL8,E2F1,FGF2,HMGCR,HMOX1,IGF1R,IGFBP5,MMP2,MSMO1,NEXN,PLA2G4A,PRKAR1A,SCD,SLC3A2,SREBF1,TNFSF10,TYMS,VCAN	277 (21)	10
SOCS1		other	Inhibited	-3.17	1.43e-08	BAK1,CCNE1,CDK2,CDKN1A,CXCL8,DDX58,DUSP1,GBP5,IFI16,IFI44,IFIH1,IFIT1,IFIT2,IFIT3,ISG15,ISG20,OAS1,OAS2,STAT1	300 (21)	8
IL21		cytokine	Activated	3.124	1.81e-08	CASP1,CDKN1A,CDKN1B,CMPK2,CXCL8,EIF2AK2,GBP5,HERC6,IFI16,IFIT1,IFIT2,IFIT3,ISG15,MKI67,MMP2,OAS2,OASL,PSMB9,RSAD2,STAT2,TAP1,USP18	260 (20)	10
PI3K (complex)		complex		-1.025	2.21e-08	ATF3,BAK1,BIRC3,BIRC5,CCNE1,CD274,CDH2,CDKN1A,CDKN1B,CXCL8,DDIT3,DUSP1,E2F1,GJA1,HAS3,HBEGF,HMGCR,HMOX1,IFIT1,IGF1R,LEF1,MMP2,PDCD4,PLA2G4A,SAMHD1,SREBF1,TNFAIP3,TNFSF10,TRIM25	270 (21)	13
RUNX2		transcription regulator		-0.462	2.26e-08	BIRC5,CCNE1,CDH2,CDKN1A,CDKN1B,CEBPD,CXCL8,FLRT2,GADD45B,IGF1R,LEF1,LGALS3,MKI67,MMP2,NEXN,PLAU,SGPP1,SOST	281 (21)	10
FGF2	1.639	growth factor		0.007	2.29e-08	AKR1B10,BIRC5,BTG2,CBFB,CDKN1A,CDKN1B,DDIT3,ETV1,ETV5,F3,FGF2,FTH1,GBP1,GFAP,GJA1,GPNMB,HAS2,HBEGF,IFNE,IGF1R,IGFBP5,LEF1,LOX,MGP,MKI67,MMP2,NOG,PDGFA,PDGFC,PLAU,SCD,SPRY4,TNFSF10	296 (23)	11
IRF8		transcription regulator		-0.648	2.68e-08	ARID5B,ATF3,B2M,CDKN1A,DDX58,GBP1,IFI44L,IFI6,IFIT2,IFIT3,IFNE,ISG15,KLF4,LIF,OAS1,PML,STAT1,STAT2,TRIM21	241 (19)	6
F2		peptidase		1.468	3.1e-08	BIRC3,CALD1,CASP1,CDKN1A,CDKN1B,CLU,CXCL8,DUSP1,ELL2,F2R,F3,FGF2,HAS2,HBEGF,HMOX1,HSP90AA1,IFRD2,IGF1R,IGFBP5,LBH,PDGFA,PGM2L1,PLA2G4A,SKP2,TAP2,TNFAIP3,TNFSF10	235 (18)	13
CLDN7		other		-0.29	3.36e-08	B4GALNT1,CCNA1,CLIP4,CXCL8,F3,FOXQ1,HELZ2,HIST2H2AA3/HIST2H2AA4,HLA-B,IFI44,IFI6,LGALS3,MCU,MLEC,MMP2,RRAS2,TPRG1L,UBE2L6		3
let-7a-5p (and other miRNAs w/seed GAGGUAG)		mature microrna		0.917	3.7e-08	AGO4,BIRC5,CCNE1,CDH2,DICER1,DOCK5,DSP,FADS2,HMOX1,IFIT5,MED28,MTRR,NEDD4,POLD2,SCD,SMC1A,TGFBR1,TPM2,TYMS,UHRF1		6
forskolin		chemical toxicant		0.459	3.8e-08	ATF3,ATP1B1,BIRC5,BTG2,CDH2,CDKN1A,CDKN1B,CDKN1C,CEBPD,CLU,CNN1,CTBP1,DDIT3,DIO2,DUSP1,ELL2,GADD45B,GBP1,GFAP,GFRA1,GJA1,HAS2,HAS3,HMOX1,IGF1R,IGFBP5,IL11,KLF4,LAYN,MSMO1,NDP,NPY1R,NT5E,PDLIM3,PLAU,PRKAR1A,RAB4A,RASAL2,RGS4,SH3BP4,SLC7A11,STAT1,TMBIM6,TNFAIP3,TPM2,USP18,VCAN,VDR	249 (20)	12
TREM1		transmembrane receptor		0.252	3.87e-08	ASNS,ATF3,ATP1B1,CD274,CXCL8,ELOVL7,F3,GADD45B,GPRC5A,HBEGF,HES1,HES4,IFIT2,IL1R1,IL6R,ISG15,LIF,LPL,NT5E,OASL,RGS16,SLC1A3,TMPO	306 (16)	5
thioacetamide		chemical toxicant		1.349	3.92e-08	ABCC2,AKR1C3,ANXA1,ASNS,B4GALT6,BIRC3,CLU,CTBP1,EMP1,F2R,GFAP,GPNMB,LGALS3,LGALS3BP,LOX,LRP8,LTBP1,MCM6,MMP2,PPT1,PSMB8,RBM3,SLC7A11,TGFBR1,TRIM25,VSNL1	210 (7)	3
SP3		transcription regulator		0.488	4.26e-08	ASNS,ATF3,BIRC5,CDH2,CDKN1A,CDKN1B,CITED2,DHFR,DUSP1,E2F1,EIF2AK2,F2R,F3,HAS2,IGF1R,KLF4,LPL,MMP2,PLAU,PTDSS1,SREBF1,STAT1,TGFBR1,TGFBR2	281 (21)	13
SMARCB1		transcription regulator	Activated	3.3	4.67e-08	ATP1B1,CCNE1,CDKN1A,COL14A1,CYP2C8,DHFR,E2F1,EIF2AK2,GJA1,HBEGF,HES1,IFI16,IFITM1,MCM10,MCM2,OAS1,OAS3,PELI1,RFC5,SKP2,TMOD1	180 (12)	6
benzyloxycarbonyl-Leu-Leu-Leu aldehyde		chemical - protease inhibitor	Activated	2.148	5.01e-08	ATF3,BIRC3,BIRC5,BST2,CDKN1A,CDKN1B,CDKN1C,CLU,CXCL8,CYP2C8,DAG1,DDIT3,DHFR,DUSP1,FGF2,GFAP,HAS2,HMOX1,HSP90AA1,KCNH2,MCM10,MMP2,PDCD4,PPIA,RGS4,SKP2,STAT1,STAT2,VDR	280 (20)	13
SP1		transcription regulator		-0.402	5.63e-08	ANKH,ASNS,ATF3,BIRC5,CDH2,CDK2,CDKN1A,CDKN1B,CEBPD,CITED2,CXCL8,DBF4,DHCR24,DHFR,E2F1,EIF2AK2,F2R,F3,FGF2,GJA1,HAS2,HBEGF,HMGCR,HMOX1,IFITM3,IGF1R,KLF4,LPL,MMP2,PDGFA,PDGFC,PLA2G4A,PLAU,PTDSS1,SREBF1,STAT1,TGFBR1,TGFBR2,TNFAIP3,TNFSF10,TYMS,VDR	244 (21)	18
IFNLR1		transmembrane receptor			5.65e-08	ATF3,CMPK2,IFI44,IFIH1,IFIT2,IFIT3,ISG15,LIF,OASL,RSAD2,TNFAIP3	231 (13)	3
GAPDH		enzyme	Inhibited	-3.13	5.68e-08	DUSP1,HLA-C,IFI6,IFIT2,IFITM1,OAS1,OAS2,OAS3,STAT1,UBE2L6	141 (7)	3
IFNL4		cytokine	Activated	2.449	5.9e-08	DDX58,DHX58,IFIH1,ISG15,OAS2,STAT1	115 (7)	3
IKBKE		kinase		1.173	6.27e-08	ADAR,BIRC3,CDKN1B,CXCL8,HLA-A,IFI16,IFIH1,IFIT1,IFIT2,IFIT3,RSAD2,STAT1,ZC3HAV1	177 (13)	5
Ptprd		phosphatase		-0.378	6.51e-08	BIRC5,CDKN1A,CEBPD,CXCL14,IFI35,IGFBP5,PSMB9	208 (7)	3
ADRB		group		-1.508	6.91e-08	ATF3,BAK1,CCNE1,CDKN1A,CDKN1B,DDIT3,DIO2,E2F1,HMOX1,IFIT3,INSIG1,KLF4,LBH,LTBP1,MSMO1,OASL,RSAD2,SLC7A11,SMC1A	223 (19)	6
TMEM173		other		1.961	7.28e-08	GBP5,IFI16,IFI44,IFIT3,ISG15,LIF,OAS1,OASL,RGS16,RSAD2,USP18	245 (19)	2
pirinixic acid		chemical toxicant		-1.473	8.33e-08	ABCD3,AKR1B10,AKR1C3,ASNS,CCNE1,CDH2,CDK2,CDKN1A,CDKN1B,CFH,CLU,CPT1A,CXCL8,CYP2C8,DBI,F3,FADS1,FADS2,GADD45B,GLCE,GPD2,HADH,HLA-E,HMGCR,HMOX1,HSP90AA1,IFITM3,INSIG1,LGALS3,LPL,PDCD4,PSMA4,PSME1,PXMP4,SCD,SREBF1	206 (20)	7
IL4		cytokine		-0.236	9.38e-08	ARNTL2,B4GALNT1,BIRC5,CBFB,CCNE1,CD274,CDK2,CDKN1A,CDKN1B,CITED2,CXCL8,DDAH1,EPHB4,F2R,F3,FLRT2,GBP2,GBP3,GJA1,GPM6B,H1F0,HBEGF,HMGCR,IFI16,IFIT3,IGF1R,IL1R1,IL31RA,IPO8,IRF9,ISG15,ISG20,LEF1,LGALS3,LGALS3BP,LIF,LPL,MMP2,MOV10,MRE11,NABP1,PKIB,PLAU,PLSCR1,PSMB8,PSME1,SLC7A2,STAT1,STAT2,SWAP70,TAP2,TGFBR1,TGFBR2,TNFSF18,VDR,ZFP36	290 (20)	16
STAT6		transcription regulator		-1.476	9.43e-08	ARNTL2,CDK2,CDKN1A,CDKN1B,CPT1A,DDAH1,FLRT2,GADD45B,GBP2,GBP3,GPM6B,HMGCR,IFI16,IFIT3,IL31RA,IRF9,ISG15,ISG20,LGALS3BP,LIF,MMP2,MOV10,PDGFA,PDGFC,PKIB,PLSCR1,STAT2,ZFP36	311 (21)	6
BRCA1		transcription regulator		1.756	9.48e-08	BAK1,BIRC5,CCNE1,CDKN1A,CDKN1B,DDIT3,DDX58,GADD45B,HMOX1,IFI27,IFI6,IFIT1,IFIT2,IFIT3,IFITM1,IGF1R,PLK1,PLSCR1,STAT1,TAP1,VCAN	256 (23)	11
R5020		chemical reagent		0.761	9.76e-08	BIRC3,BTG2,CCNE1,CDKN1A,DUSP5,E2F1,ENO2,F3,HBEGF,IFIT3,IFIT5,IL1R1,LGALS3BP,STAT1	288 (23)	7
PGR		ligand-dependent nuclear receptor		0.011	1.15e-07	AK4,AKR1C3,ATP1B1,BIRC3,CALD1,CDC42BPA,CDKN1A,CDKN1B,CDKN1C,CEBPD,CREB3L2,ELL2,F3,GPRC5A,HBEGF,HES1,IFI27,IGFBP5,IL1R1,KLF4,PDGFA,PLAU,RASSF2,STAT1,TNFRSF21,VCAN,VDR	314 (24)	13
ERK1/2		group		-1.389	1.17e-07	AKR1B10,AKR1C3,B2M,BIRC3,CDKN1A,CDKN1B,CXCL8,DDIT3,DUSP1,F3,FGF2,FZD1,GJA1,HAS2,HBEGF,HLA-A,IFIT1,IGF1R,IL11,KCNH2,MMP2,PLAU,PSMB8,PSMB9,SPRY4,TAP1,TAP2,VCAN	260 (17)	11
CTNNB1		transcription regulator		-1.172	1.17e-07	AGRN,ANXA1,BIRC5,CADM1,CCNA1,CCNE1,CCNE2,CDH2,CDKN1A,CDKN1B,CENPM,CLU,CXCL8,CYB5R3,DDIT3,DIO2,ENO2,EPHB4,ETV1,F2R,FOXQ1,GADD45B,GFAP,GJA1,GNA12,HES1,IFIT1,IFITM1,IGFBP5,IL1R1,ILF3,LAP3,LBH,LEF1,LGALS3,LPL,LY6E,MMP2,PLAU,PLK1,PML,SCD,SDC2,SESN1,SLC26A2,SPRY4,STXBP1,TGFA,TNFSF10,VCAN,YAP1	263 (19)	15
CGAS		enzyme	Activated	2.407	1.19e-07	IFI44,IFIT2,IFIT3,ISG15,OAS1,RSAD2,USP18	134 (7)	1
lactacystin		chemical - protease inhibitor		0.435	1.29e-07	ASNS,ATF3,BAK1,CDKN1A,CDKN1B,CXCL8,DDIT3,DUSP1,E2F1,GFAP,GJA1,HLA-A,HLA-B,HLA-C,HMOX1,IGFBP5,MCM10,MMP2,PPIA,SLC3A2,SREBF1,VDR	265 (21)	6
DOCK8		other	Activated	3.606	1.32e-07	CITED2,CMPK2,HELZ2,IFIT2,IFIT3,ISG15,ISG20,NMI,PELI1,RSAD2,STAT1,STAT2,TRIM21		4
IKBKB		kinase		0.695	1.43e-07	ATF3,BIRC3,CCNE2,CDKN1A,CEBPD,CLU,CXCL8,DUSP6,F3,GBP2,GBP3,HLA-A,HMOX1,IFI16,IL11,ISG15,LMNB1,MGP,MMP2,PLA2G4A,PLAU,PLK1,RGS16,SKP2,TGFBR1,TGFBR2,VCAN	239 (15)	13
CD3		complex		-0.08	1.47e-07	ANXA1,ATP11B,BIRC3,BIRC5,BST2,CCNE1,CD274,CDK2,CDKN1B,CNIH4,CXCL8,GBP1,GPRC5A,GUCY1B3,HELLS,HIST1H2AC,HIST2H2AA3/HIST2H2AA4,HMCN1,HSP90AA1,IFI35,IFIT1,IFITM1,IFRD2,IGFBP5,IL1R1,IRF9,KDELR2,LEF1,LTBP1,MMP2,RAB2A,RAD23B,RBM3,SORL1,SP100,STAT1,STX6,TMPO,TNFAIP3,TNFSF10,TNFSF18,TRIM25,TRIM5,TSPAN9,ZFP36	261 (18)	13
miR-199a-5p (and other miRNAs w/seed CCAGUGU)		mature microrna	Inhibited	-3.051	1.58e-07	BIRC5,CALD1,CDKN1A,CMPK2,GPRC5A,IFI27,ISG15,KLF4,MX2,RSAD2,SAMD9L,TGFBR1,TGFBR2	26 (2)	7
miR-21-5p (and other miRNAs w/seed AGCUUAU)		mature microrna		-1.28	1.66e-07	BTG2,CDKN1A,CFL2,GFAP,IL6R,MARCKS,MMP2,NFIB,PDCD4,PELI1,SESN1,TGFBR2	241 (21)	3
FSH		complex		0.421	2.14e-07	BTG2,CDH2,CDKN1C,DNAJB9,DUSP1,EFNA1,ELL2,FGF2,FILIP1L,GBP1,GPRC5A,IGF1R,IL6R,ISG20,LOX,MMP2,MSMO1,NPY1R,PDLIM3,PRKAR1A,RAB2A,RAB4A,RASAL2,RASSF2,RGS16,RGS4,SH3BP4,STAT1,TGFBR1,TGFBR2,TMBIM6,TNFAIP3,TPM2	313 (21)	10
PC-SPES		chemical drug			2.22e-07	ANXA1,B2M,CCNE1,CDK2,CDKN1A,CLU,DAG1,HLA-B,HLA-C,HSP90AA1,IFI27,IMPDH1,MAN2A1,MCM2,TYMS		5
2-aminopurine		chemical reagent	Inhibited	-2.306	2.24e-07	CXCL8,DDX58,HMOX1,IFI6,IFIT1,IFIT2,ISG15,OAS1	139 (7)	4
HIC1		transcription regulator		1.571	2.44e-07	CCNE2,CDKN1A,CDKN1C,CXCL14,FADS1,KIAA0895,LIF,LRP8,PLA2G4A,PLPPR4,SLC7A11,TRIM16L	157 (10)	2
E. coli serotype 0127B8 lipopolysaccharide		chemical - endogenous non-mammalian		1.143	2.44e-07	ANXA1,AQP11,DDIT3,DIO2,F2R,FGF2,FZD1,GJA1,GMPR,HAS2,HMOX1,IL11,LGALS3,LIF,LOX,RSAD2,SLC7A11,STAT1,STAT2,TGFBR1,TGFBR2	285 (19)	6
Ifn gamma		complex	Activated	3.059	2.55e-07	ADAR,CASP1,CDKN1A,CDKN1B,CXCL8,EIF2AK2,GBP1,IFI44L,IGFBP5,LIF,PML,PSME1,PSME2,STAT1,TNFSF10	297 (20)	5
PTEN		phosphatase		1.956	2.62e-07	AKR1C3,ANXA1,ATF3,BIRC5,BTG2,CCNE1,CD274,CDKN1A,CDKN1B,CITED2,CXCL8,DHFR,DUSP1,F3,HADH,HMGCR,IGF1R,IGFBP5,ISG15,LEPROT,LGALS3,MKI67,MMP2,PDCD4,PLAU,PLK1,POLD2,RAP1A,SCD,SKP2,SP4,SREBF1,TAF12,TGFA,TGFBR2,TNFSF10	251 (19)	17
thapsigargin		chemical toxicant	Activated	2.091	2.92e-07	ASNS,ATF3,BIRC3,CDKN1A,CHAC1,CLU,CREB3L2,CXCL8,DDIT3,DIO2,DNAJB9,GADD45B,HMGCR,HMOX1,IL1R1,KLF4,LBH,SESN2,SREBF1,TNFSF10	257 (23)	7
FN1		enzyme		-0.095	3.1e-07	BIRC3,BIRC5,CCNE1,CDH2,CDKN1A,CDKN1B,CTBP1,CXCL8,DHCR24,F3,FGF2,HLA-B,IL1R1,KCNH2,MARCKS,MGP,MMP2,PLAU,PRKAR1A,RASSF2,SKP2,TGFBR2	265 (21)	13
ERK		group		0.381	3.14e-07	BTG2,CCNE1,CDKN1A,CDKN1B,CEBPD,CLU,CXCL8,DIO2,DUSP1,EIF2AK2,FGF2,HAS3,HBEGF,HMOX1,LIF,MMP2,PDGFC,PLAU,RGS4,SOST,STAT1,TGFA,VCAN,ZFP36	272 (20)	10
TNK1		kinase	Activated	2.646	3.41e-07	IFI16,IFIH1,IFIT2,ISG20,OAS2,RAP1A,TNFSF10	148 (10)	1
FZD9		g-protein coupled receptor		0.342	3.41e-07	CDH2,CXCL14,IFI16,IFI44,ISG15,SPRY4,STAT1		3
tamoxifen		chemical drug	Activated	2.478	3.58e-07	BIRC5,CDH2,CDK2,CDKN1A,CDKN1B,CLU,CXCL8,EPHA4,ETV5,F2R,FADS1,FADS2,HAS2,HES1,HMGCR,ISG20,LIF,MKI67,SCD,SLC7A2,SOST,SREBF1,TGFA,TGFBR2,TSPAN9,VDR	258 (22)	8
simvastatin		chemical drug	Activated	2.19	3.67e-07	ANXA1,BIRC5,CALD1,CDKN1A,CDKN1B,CXCL8,DDAH1,E2F1,F2R,F3,FADS1,FADS2,GJA1,HMGCR,HMOX1,KLF4,LPL,MKI67,MMP2,NFIX,STAT1,TYMS	283 (22)	10
hydrogen peroxide		chemical - endogenous mammalian	Activated	2.758	3.69e-07	ATF3,BAK1,BIRC3,BIRC5,BTG2,CDK2,CDKN1A,CDKN1B,CLU,CXCL8,DDIT3,DUSP1,DUSP10,DUSP16,DUT,FGF2,FTH1,GADD45B,HBEGF,HMGB1,HMGCR,HMOX1,IFI6,IFIT2,IGF1R,INSIG1,KLF4,MCM2,MMP2,MSMO1,PDCD4,RPL31,SESN1,SLC7A11,TAP1,TNFAIP3,VDR	243 (20)	12
FOXO3		transcription regulator		1.449	3.7e-07	ANXA1,BIRC5,CCNA1,CCNE2,CDC45,CDKN1A,CDKN1B,CDKN1C,CPT1A,CXCL8,DDIT3,ELOVL7,ENO2,GADD45B,HMGCR,IFIH1,IGF1R,IL1R1,MCM2,MKI67,NT5E,NUPR1,PLAU,PLK1,SESN1,SKP2,TCIM,TNFSF10	306 (27)	11
gefitinib		chemical drug		1.981	3.76e-07	BIRC5,BTG2,CCNE1,CCNE2,CDK2,CDKN1B,CEBPD,CXCL8,DHFR,EFNA1,GADD45B,GJA1,HMOX1,IGFBP5,MKI67,SKP2,SMC2,STAT1,TNFSF10	294 (23)	9
TERC		other		-1.342	4.12e-07	CASP1,CDKN1A,CDKN1B,CLU,CYP2C8,GFAP,H1F0,HMGCR,MCM10	99 (7)	3
ATM		kinase		1.53	4.24e-07	CDKN1A,CDKN1B,CLU,CXCL8,DUSP1,DUSP10,GADD45B,HMOX1,HSP90AA1,IGF1R,PSME2,TNFAIP3	219 (18)	7
TBX2		transcription regulator	Inhibited	-3.043	4.29e-07	ASF1B,ATF3,CDCA3,CDKN1A,DDIT3,E2F1,E2F8,HELLS,MCM2,MCM6,PLK1,PRDM5,SMC2	168 (10)	3
MAP2K1		kinase		0.212	4.65e-07	ATF3,BIRC3,CD274,CDK2,CDKN1A,CDKN1B,CXCL8,DUSP1,DUSP5,DUSP6,ENO2,ETV5,F2R,F3,FGF2,IGF1R,LEF1,LGALS3,MMP2,PLA2G4A	237 (22)	11
E2F3		transcription regulator	Inhibited	-2.723	4.65e-07	AKR1C3,BIRC5,CCNA1,CCNE1,CDC45,CDCA3,CDK2,CDKN1A,DAG1,DHFR,E2F1,FGF2,LBR,LPL,MCM10,MCM2,MCM6,NUCKS1,PLK1,TMPO	218 (18)	6
MAPK8		kinase		-0.153	5.04e-07	BIRC3,CDH2,CDK2,CDKN1A,CDKN1B,CXCL8,DIO2,DUSP1,DUSP6,FTH1,HMOX1,LIF,MMP2,PLAU,RGS4,SESN2,TNFAIP3,VDR,ZFP36	223 (16)	10
fulvestrant		chemical drug		1.034	5.06e-07	ASNS,BAK1,BIRC5,CAST,CCNE1,CDKN1A,CDKN1B,E2F1,F2R,GJA1,GUCY1B3,HES1,IGF1R,IGFBP5,LPL,LRP8,MCM2,MMD,PDCD4,PRPS1,RAB2A,RFC5,SAPCD2,SKP2,TGFA	263 (23)	9
DNASE2		enzyme	Inhibited	-2.407	5.46e-07	DHX58,GPNMB,IFIT3,ISG15,OAS1,OAS3,RSAD2,TNFSF10,USP18		1
NFkB (complex)		complex	Activated	2.677	5.46e-07	ABCD3,ATF3,BAK1,BIRC3,BIRC5,CD274,CDKN1A,CEBPD,CLU,CXCL8,DDIT3,DUSP5,EFNA1,ELL2,F3,FGF2,FTH1,GADD45B,GBP2,GFAP,HAS2,HERC5,HLA-A,HLA-F,HMOX1,IFNE,ISG15,KLF3,LIF,MMP2,PLAU,PLK1,PSMB9,RGS16,RRAS2,RSAD2,TAP1,TAP2,TNFAIP3,TNFSF10,TRIM38,VSNL1,ZFP36	254 (12)	12
SPP1		cytokine		-0.952	5.57e-07	CCNE1,CDH2,CDK2,CDKN1A,CXCL8,DSP,E2F1,EPDR1,GFAP,HAS2,HMGCR,HMOX1,INSIG1,LIF,LOX,MMP2,PDGFA,PLAU,TGFBR1,TGFBR2	293 (19)	9
Irgm1		other		-1.897	6e-07	CDCA3,IFI16,IFIT2,IFIT3,MKI67,NUPR1,OAS2,OASL,RSAD2,USP18	162 (7)	2
camptothecin		chemical drug	Activated	2.559	6.1e-07	ABCC2,AK4,ATF3,BAK1,BIRC3,BIRC5,BTG2,BTN3A3,CASP1,CAST,CCNE1,CDK2,CDKN1A,CHAC1,CLN8,CXCL8,DUSP10,DUSP6,E2F1,F3,GADD45B,GBP2,GLIPR1,GPNMB,HBEGF,HLA-A,HLA-B,HLA-C,HLA-E,HLA-F,IFI16,IMPA2,INSIG1,LGALS3,MELK,PPIA,PSMB9,RAPGEF5,RSAD2,SORL1,TAP1,TNFAIP3	263 (19)	9
phorbol myristate acetate		chemical drug		0.277	6.26e-07	ACO1,AKR1B10,ANXA1,ARID3B,ATP11B,BAK1,BIRC3,BIRC5,BTG2,CCNA1,CCNE1,CDKN1A,CDKN1B,CEMIP,CXCL8,DMRT1,DUSP1,DUSP5,DUSP6,E2F1,EIF2AK2,EPHA4,F3,FGF2,FTH1,FZD1,GJA1,GPRC5A,HAS2,HBEGF,HES1,IFI35,IGFBP5,IL11,IL31RA,IL6R,ILF3,ISG15,KLF4,LBH,LIF,LPL,MMP2,MTRR,OAS1,PDCD4,PDGFA,PLAU,PRKAR1A,SETBP1,SETD7,SLC7A11,SORL1,SP4,STAT1,TGFA,TMEM150C,TNFAIP3,TNFSF10,TUBB6,TYMS,USF2,VCAN,VDR,ZFP36	324 (21)	19
cyclosporin A		biologic drug	Activated	2.548	7.18e-07	ABCC2,ABCD3,ANXA1,ASNS,ATF3,BIRC3,CASP1,CDKN1A,CDKN1B,CLU,CXCL8,ELL2,F3,FREM2,GFAP,GJA1,GPNMB,HELLS,HMGCR,HMOX1,HSP90AA1,IL31RA,LBR,LGALS3,MMP2,PDCD4,PSMB8,RBM3,SCD,SREBF1,TGFBR1,TNFSF10,TSPAN9,YWHAH	230 (19)	10
NOTCH1		transcription regulator		0.483	7.67e-07	BIRC3,CCNE1,CDK2,CDKN1A,CDKN1B,CDKN1C,CEBPD,CNN1,CXCL8,E2F1,ENO2,EPHA4,FABP7,FGF2,GFAP,HES1,HMOX1,IFI16,IGF1R,LEF1,LOX,MMP2,SOST,TGFBR2	254 (21)	11
imiquimod		chemical drug	Activated	2.463	9.18e-07	CD274,CXCL8,HMOX1,IFI35,IFITM1,ISG15,ISG20,OAS1,OASL,RAD23B,RSAD2,STAT1,TNFSF10	162 (16)	5
P38 MAPK		group		1.143	9.19e-07	ATF3,BIRC5,CCNE1,CDKN1A,CEBPD,CXCL8,DDIT3,DIO2,DUSP1,F3,FGF2,GBP1,GJA1,HAS2,HMOX1,IGFBP5,IL11,KLF4,MMP2,PLA2G4A,PLAU,PML,RGS4,SATB2,SDC2,STAT1,TGFA,TNFSF10,VDR,ZFP36	270 (20)	14
IFNE	1.652	cytokine	Activated	2.36	9.28e-07	CDKN1A,IFIH1,IFIT2,ISG20,MX2,RARRES3,SLC7A2,STAT1,USP18	150 (13)	2
Pka		complex		-0.764	9.99e-07	BIRC5,CDH2,CDK2,CDKN1A,CDKN1B,DDIT3,DUSP1,E2F1,GJA1,HAS2,HMGCR,HMOX1,IFI27,IFI6,IGF1R,SLC1A3,SREBF1	244 (22)	8
IL15		cytokine		-0.89	1.04e-06	ANXA1,CD274,CDKN1A,CDKN1B,CPT1A,CXCL8,DUSP5,ENO2,GPD2,GPRC5A,HIST2H2AA3/HIST2H2AA4,HMCN1,HMOX1,IFI35,IFIT1,IFITM1,IGF1R,IL1R1,LEF1,LIF,MKI67,PDCD4,PSMB8,PSMB9,RGS16,SORL1,SP100,TGFBR2,TKTL1,TNFSF10,TRIM5,VDR,ZFP36	258 (22)	11
Salmonella enterica serotype abortus equi lipopolysaccharide		chemical toxicant		1.103	1.06e-06	ASNS,ATP1B1,BIRC3,CD274,ELOVL7,F3,GADD45B,GBP1,GBP3,GPRC5A,HES1,HES4,IFIT2,ISG15,NDP,OASL,PLAU,SLC1A3,TMPO	252 (11)	4
TREX1		enzyme			1.09e-06	IFI16,IFI44,IFIT2,ISG15,OASL,USP18	104 (7)	2
ADRA1D		g-protein coupled receptor			1.15e-06	CCNE1,CDK2,CDKN1B,CEBPD,DDAH1,DUSP1,LIF,LOX,NFIX,TMPO	195 (12)	4
TAB1		enzyme	Inhibited	-2.114	1.24e-06	BIRC3,CDKN1A,CXCL8,GBP1,GBP2,IFIH1,IFIT1,TNFSF10	232 (17)	4
IL2		cytokine		-1.239	1.31e-06	ANXA1,BIRC3,CASP1,CCNE1,CCNE2,CD274,CDK2,CDKN1A,CDKN1B,CDKN1C,CXCL8,DAPK2,DUSP5,DUSP6,EMP1,EPHA4,FGF2,GADD45B,GFAP,IL1R1,ISG20,LIF,LY6E,MMD,MMP2,NMI,NRGN,PDCD4,PDGFC,PELI1,PLK1,RGS16,RRAS2,SESN1,SWAP70,TGFBR1,TNFRSF21,TNFSF10,TRIB2	281 (23)	15
ISGF3		complex			1.31e-06	IFIH1,IFIT2,ISG15,RSAD2,TNFSF10		1
valproic acid		chemical drug		0.174	1.32e-06	AKR1C3,ATF3,BIRC5,CDKN1A,CDKN1B,CDKN1C,CENPM,CPT1A,CYP2C8,DAG1,DBI,DDIT3,DICER1,DNAJB9,GADD45B,GFAP,HMOX1,IGF1R,LBR,LRP8,MCM6,MSMO1,PKIB,PSMA4,PSMB8,PSMB9,PSME1,PSME2,SCD,SREBF1,TENM3,TMPO,TNFSF10,YWHAH	321 (24)	5
aldesleukin		biologic drug	Activated	3.148	1.42e-06	B2M,HLA-B,HLA-C,HLA-F,IFI35,IFITM1,IRF9,PSMB9,STAT1,TAP1		2
epigallocatechin-gallate		chemical drug		0.189	1.52e-06	BAK1,BIRC5,CASP1,CDKN1A,CDKN1B,CXCL8,DAPK2,F3,GADD45B,GBP3,GJA1,HMGB1,HMOX1,IGF1R,IL1R1,ISG15,MKI67,MMP2,PLAU,STAT1,TAP1,TNFSF10	263 (20)	13
mycophenolic acid		chemical drug	Activated	2.517	1.62e-06	ATF3,BIRC3,CD274,CDKN1A,CDKN1B,CLU,CXCL8,DUSP1,GBP1,HBEGF,RGS4,TNFAIP3,USP53	229 (17)	6
MUC1		other		1.096	1.63e-06	CDKN1B,CXCL8,EGLN3,IFIT3,IFITM1,MKI67,OASL,PDGFA,PLAU,POLD2,STAT1	322 (23)	7
CDK4		kinase			1.65e-06	ARMCX1,BRWD1,C12orf76,CDC45,CDKN1A,CDKN1B,CPNE3,DHFR,HIST2H2BE,MELK,NT5E,PDCD4,PDLIM3,PTBP3,RFC5,ZNF423,ZNF610	144 (17)	2
LDL		complex		0.74	1.66e-06	ATF3,CASP1,CDKN1A,CXCL8,CYP2C8,DDIT3,DUSP1,F3,HAS2,HAS3,HMGCR,HMOX1,IFIT2,IFITM1,IGF1R,INSIG1,MKI67,MMP2,PLAU,SREBF1,TGFBR1,TGFBR2,TNFAIP3	264 (21)	12
SMARCA4		transcription regulator	Activated	2.293	1.67e-06	ASNS,BAK1,BIRC5,C6orf141,CASP1,CCNE2,CDK2,CDKN1A,CDKN1B,DHFR,DUSP6,E2F1,EPHA4,F3,GADD45B,GBP1,GNAI3,HCP5,HLA-B,HLA-C,HLA-E,HLA-F,IFI16,IFI27,IFIT1,IFITM1,IFITM3,IGFBP5,IL11,LGALS3,LOX,MGP,MMP2,OXCT1,PGM2L1,PSMB9,SDC2,TAP1,TCIM,TNFSF10,TYMS	250 (16)	11
S100A8		other		-1.08	1.96e-06	ATF3,CASP1,CCNE2,CD274,CXCL14,CXCL8,EFNA1,ETV5,GPRC5A,HMOX1,ISG15,KCNMA1,LTBP1,MMP2,PDGFC,PLAU,TKTL1,USP18,VCAN	263 (22)	4
brefeldin A		chemical - endogenous non-mammalian		0.663	2.11e-06	DDIT3,GADD45B,GJA1,HLA-A,HLA-B,HLA-C,HMOX1,KLF4,LPL,SESN2	293 (24)	3
ADRA1A		g-protein coupled receptor			2.11e-06	CCNE1,CDK2,CDKN1B,CEBPD,DDAH1,DUSP1,LIF,LOX,NFIX,TMPO	186 (8)	4
KITLG		growth factor		-0.929	2.19e-06	B2M,BIRC5,CASP1,CCNE1,CDKN1A,CDKN1B,CXCL8,DHCR24,EPHB4,FTH1,GFAP,GJA1,HMOX1,IGF1R,IL11,LY6E,MMP2,PDCD4,PLSCR1,RAB4A,TAF12,USF2	245 (18)	9
tosedostat		chemical drug	Activated	2.157	2.22e-06	ASNS,ATF3,CDKN1A,CHAC1,CXCL8,DDIT3,SESN2,SLC7A11		3
HIF1A		transcription regulator		0.377	2.32e-06	ACO1,ASNS,BIRC5,CD164,CD274,CDH2,CDKN1A,CDKN1B,CEMIP,CITED2,CXCL8,EGLN3,ENO2,GADD45B,GJA1,HIST1H2AC,HIST1H2BK,HIST2H4B,HMOX1,HOXA13,IGFBP5,LOX,MMP2,NT5E,NUCKS1,PDGFA,PPIA,SESN2,SLC16A4,TGFA,TRIM21	266 (25)	11
tunicamycin		chemical - endogenous non-mammalian	Activated	2.801	2.34e-06	ASNS,ATF3,BIRC3,CDKN1A,CDKN1B,CEBPD,CHAC1,CPT1A,CREB3L2,DDIT3,DNAJB9,GADD45B,GOLGA3,HMOX1,KLF4,SCD,SESN2,SKP2,SLC7A11,TGFA	215 (16)	9
TP63		transcription regulator		-0.927	2.34e-06	BST2,CAST,CCNE1,CDH2,CDKN1A,CDKN1B,CDKN1C,CITED2,CXCL8,DICER1,DUSP10,DUSP6,EMP1,F2R,F3,HAS3,HBEGF,HES1,MCM10,NT5E,PLAU,PNPT1,POLD2,PRPF4,SLC7A11,SMURF2,TGFBR2,TMBIM6,TNFSF10,VDR	238 (21)	10
eflornithine		chemical drug	Activated	2.89	2.42e-06	CCNE2,CDK2,CDKN1A,CDKN1B,DHFR,LGALS3,LGALS3BP,PLK1,TYMS	205 (20)	3
IRF4		transcription regulator		-1.994	2.42e-06	B2M,CDK2,DBI,DDIT3,GBP1,IL1R1,IRF9,ISG15,MAPRE1,OAS1,PHF11,PLSCR1,STAT1,STAT2,TNFSF10,TRIM21,YWHAH	223 (13)	4
Histone h4		group			2.42e-06	CCNE1,CDKN1A,CXCL8,DHFR,DUSP16,E2F1,HAS2,HES1,LEF1,NEGR1,OAS3,POLD2,SREBF1,TGFBR1,TGFBR2,TNFSF10,TYMS	230 (19)	5
cholesterol		chemical - endogenous mammalian		1.305	2.47e-06	ATF3,CASP1,CNN1,CXCL8,DBI,DDIT3,F3,FADS1,FGF2,HBEGF,HMGCR,INSIG1,LGALS3,LPL,MMP2,MSMO1,RGS16,SCD,SLC1A3,SREBF1,STX6	269 (19)	5
sirolimus		chemical drug		1.638	2.56e-06	ASNS,B2M,BIRC5,CCNE1,CDKN1A,CDKN1B,DDIT3,E2F1,EIF2AK2,F3,FTH1,HLA-B,HMGB1,HMOX1,HSP90AA1,IGF1R,IGFBP5,IRF9,ISG15,LGALS3,MMP2,PDCD4,PEX2,PML,PPIA,PRKAR1A,PSMA4,RCAN2,SCD,SLC3A2,SREBF1,STAT1,TMPO,TRIM25,TYMS,ZFP36	289 (20)	10
ATF3	1.801	transcription regulator		0.903	2.76e-06	ASNS,ATF3,BIRC3,CCNE1,CDK2,CDKN1A,CHAC1,DDIT3,GBP2,MMP2,PLK1,RSAD2,SLC15A3	299 (23)	5
AR		ligand-dependent nuclear receptor		-0.231	2.82e-06	AKR1C3,BIRC5,CAST,CCNA1,CDH2,CDKN1A,DBI,DHCR24,DNAJB9,ENO2,ETV1,GFAP,GJA1,HMGCR,IGF1R,IGFBP5,IL1R1,KCNH2,KDELR2,MCM2,MSMO1,NUPR1,PDGFA,PLAU,PLK1,PMEPA1,SKP2,SLC7A11,STAT1,TGFBR2,TRIM25,VCAN,VSNL1	273 (24)	13
epinephrine		chemical - endogenous mammalian		-1.42	2.88e-06	CCNE1,CDK2,CDKN1A,CDKN1B,CXCL8,FTH1,GNAI3,HSP90AA1,LPL,MMP2,NPY1R,TGFA	282 (22)	7
ESR2		ligand-dependent nuclear receptor		0.102	3.07e-06	ARID5B,ATF3,BIRC5,CDC42BPA,CDH2,CDKN1A,CDKN1B,CDKN1C,CEBPD,CNN1,CXCL8,DDAH1,DUSP10,ELAVL2,FOXQ1,GFAP,IGF1R,KLF4,LPL,LTBP1,MEGF10,MKI67,MMP2,PDGFA,PDLIM3,PKIB,RASSF2,SKP2,SMC2,SOST,ST8SIA4,TGFA	288 (23)	14
IKBKG		kinase		1.616	3.14e-06	BIRC3,CEBPD,CLU,CXCL8,DUSP6,GBP2,GBP3,HLA-A,IFI16,IL11,ISG15,KCNH2,MGP,RGS16,TNFAIP3,TNFSF10	258 (15)	6
ritonavir		chemical drug		1.231	3.14e-06	ABCC2,BIRC5,CXCL8,CYP2C8,FADS2,GBP2,HMGB3,HMGCR,MSMO1,PNRC2,SCD,SLC39A10,SREBF1,STYX,TMEM140,USP18	192 (15)	2
IgG		complex	Inhibited	-2.231	3.42e-06	ATP1B1,B2M,CDKN1A,CEBPD,CXCL8,DDIT3,DSP,DUSP1,EMP1,GFAP,GPRC5A,HLA-E,IFITM1,IFITM3,ISG15,LGALS3,TNFAIP3,ZFP36	276 (19)	8
EP300		transcription regulator		0.755	3.55e-06	AQP11,B2M,BIRC5,CCNE1,CDK2,CDKN1A,CDKN1B,CPT1A,CXCL8,DHFR,DUSP1,E2F1,FTH1,GFRA1,HLA-B,HMGCR,HMOX1,IGF1R,IL1R1,LGALS3BP,MKI67,MMD,OAS3,PDGFA,PLA2G4A,RSAD2,SKP2,SLC7A11,TGFBR1,TGFBR2,TNFAIP3,USP18	272 (24)	14
CD28		transmembrane receptor		-0.322	3.57e-06	ANXA1,ATP11B,CCNE1,CD274,CDK2,CDKN1B,CNIH4,CXCL8,DDX58,GBP1,GBP2,GUCY1B3,HELLS,HIST1H2AC,HIST2H2AA3/HIST2H2AA4,IFITM1,IFRD2,IGF1R,IGFBP5,IL1R1,KDELR2,LTBP1,MMP2,RAB2A,RAD23B,TNFAIP3,TNFSF10,TNFSF18	286 (22)	9
tributyrin		chemical drug	Activated	2.137	3.7e-06	ATF3,BIRC3,CD274,CDKN1A,CXCL8,DUSP1,GBP1,HBEGF,RGS4,TNFAIP3,USP53	175 (13)	5
S100A9		other		-1.08	3.72e-06	ATF3,CASP1,CCNE2,CD274,CXCL14,CXCL8,EFNA1,ETV5,GPRC5A,ISG15,KCNMA1,LTBP1,MMP2,PDGFC,PLAU,TKTL1,USP18,VCAN	303 (24)	4
thyroid hormone		chemical - endogenous mammalian		0.565	3.78e-06	AK4,BTG2,CCNA1,CDK2,CDKN1A,CDKN1B,CPT1A,DAG1,DBI,DDAH1,DIO2,E2F1,GPD2,HMGCR,KLF3,LPL,PML,RAB2A,STAT1	259 (23)	3
rottlerin		chemical toxicant		1.13	3.81e-06	BIRC3,BIRC5,CDKN1A,CXCL8,DDIT3,EEF2K,HMOX1,LPL,MMP2,PDCD4,PLSCR1,ZFP36	251 (18)	5
SYVN1		transporter	Activated	2	3.81e-06	ASF1B,DAG1,DIO2,DUSP1,F3,GPRC5A,HERC5,HLA-A,HLA-C,IFI44,IGF1R,LGALS3BP,SLC39A10,SLC3A2,SLC7A2,ZC3HAV1		3
CSF2		cytokine		-1.274	3.93e-06	ANXA1,BIRC3,BIRC5,CASP1,CDCA3,CDKN1A,CDKN1B,CFH,CXCL8,DDIT3,DUSP6,E2F8,F2R,F3,HAS2,HBEGF,HMGB1,IFITM3,IL1R1,ILF3,MCM6,MKI67,MMD,MMP2,PLAU,PLK1,RBM3,REC8,SMC2,TNFAIP3,UHRF1,VDR,ZFP36	247 (19)	13
PRKCD		kinase		1.029	4.1e-06	ARID3B,BIRC3,BIRC5,CCNE1,CDKN1A,CEMIP,CXCL8,DDIT3,FZD1,GFAP,GPRC5A,LBH,LIF,MMP2,OAS1,PDCD4,PLSCR1,SETBP1,ZFP36	249 (17)	6
YY1		transcription regulator		1.172	4.1e-06	ARID3B,BAK1,BIRC5,BTG2,CDCA3,CDKN1A,CLU,GBP1,HAS2,HELLS,HMGCR,HMOX1,IGFBP5,LMNB1,MCM6,MKI67,MMP2,PDGFA,PLK1,PNRC2,PTBP3,SYNCRIP,TGFBR1,UHRF1	263 (19)	8
Histone h3		group			4.12e-06	B2M,BIRC5,CCNE1,CDKN1A,CDKN1B,CXCL8,DBF4,DUSP10,DUSP16,E2F1,EFNA1,HES1,HOXB6,IFI6,IFITM3,IGF1R,IL6R,KIAA0895,MCM2,MTUS1,NOG,RGS4,RSAD2,SATB2,SCD,SREBF1,TGFBR1,TGFBR2,TNFAIP3,TNFSF10,USP18,WLS,ZNF423	268 (19)	10
NFATC2		transcription regulator	Activated	4	4.21e-06	CCNE1,CDKN1A,CITED2,CMPK2,HELZ2,IFIT2,IFIT3,ISG15,ISG20,NMI,OASL,PELI1,PML,RSAD2,SLC3A2,STAT1,STAT2	247 (16)	7
Raf		group			4.32e-06	B4GALT6,CDKN1A,CDKN1B,DUSP6,ETV1,ETV5,HAS2,IFI16,IGF1R,SPRY4,TNFAIP3	217 (23)	6
atorvastatin		chemical drug		0.904	4.32e-06	ABCC2,CCNE2,CDKN1B,CXCL8,DHCR24,DUSP1,F2R,F3,GADD45B,GJA1,HMGB1,HMGCR,HMOX1,LPL,MMP2,MSMO1,PNPT1,TCIM,ZFP36,ZNF652	229 (19)	6
sodium arsenite		chemical drug	Activated	2.078	4.4e-06	ABCC2,BIRC5,CDKN1A,CDKN1B,CXCL8,DDIT3,FTH1,GADD45B,HMOX1,TNFSF10	240 (17)	4
SAFB		other	Inhibited	-2.53	4.4e-06	B2M,CXCL8,HLA-C,HLA-E,HMOX1,ISG20,NUPR1,PSMB9,TCIM,TNFSF10	145 (7)	1
methyl methanesulfonate		chemical toxicant	Activated	2.428	4.6e-06	ATF3,BTG2,CDKN1A,DDIT3,GADD45B,KLF4,LIF,NMI,TRIM22	239 (15)	2
PTH		other		-0.56	4.6e-06	CDKN1A,CDKN1B,CGNL1,DUSP1,GJA1,GNG12,IGFBP5,IL11,IL6R,LEF1,MGP,MMP2,PDGFA,PHLDB2,PLAU,SOST,VDR	276 (23)	6
raloxifene		chemical drug		-1.698	4.79e-06	BAK1,CDKN1A,CLU,DUSP1,F2R,GPRC5A,HES1,HIST2H2AA3/HIST2H2AA4,HIST2H2BE,HMOX1,IL1R1,MKI67,MMD,MMP2,PRPS1,RAB2A,TGFA,TGFBR2	251 (21)	7
E. coli B5 lipopolysaccharide		chemical - endogenous non-mammalian	Activated	2.023	4.87e-06	B2M,BIRC3,CD274,CDKN1A,CDKN1B,CXCL8,DBI,DUSP1,F3,GBP2,HLA-A,HMOX1,IFIT1,IL11,IL1R1,IL6R,ISG20,LIF,OASL,PPIA,TGFBR1,TGFBR2,TNFAIP3	277 (19)	12
JAK2		kinase		0.616	4.87e-06	AKR1C3,CASP1,CDKN1A,CDKN1B,CXCL8,FGF2,GBP2,GFAP,IGF1R,LY6E,PSMB9,SLC1A3,STAT1,TAP1,TRIB2	249 (19)	7
RELA		transcription regulator		1.417	4.91e-06	B2M,BIRC3,BIRC5,BTG2,CD274,CDKN1A,CDKN1B,CITED2,CXCL8,DDIT3,DIO2,DUSP1,E2F1,F3,FGF2,GBP1,HAS2,HES1,HLA-B,HMOX1,IGF1R,ISG15,NMI,OAS2,PLAU,PLK1,PSMB9,SREBF1,TAP1,TAP2,TNFAIP3	266 (18)	13
IFNA4		cytokine	Activated	2.548	5.04e-06	IFIH1,IFIT1,IFIT2,ISG15,OASL,RARRES3,USP18	278 (18)	3
troglitazone		chemical drug		1.865	5.16e-06	ATF3,BAK1,BIRC3,BIRC5,CDK2,CDKN1A,CDKN1B,CEBPD,CXCL8,DBI,DDIT3,E2F1,EGLN3,ENO2,FADS2,GBP2,HMGB1,HMGB3,HMOX1,IFI16,KLF4,LPL,MKI67,PNRC2,SCD,SKP2,SLC39A10,STYX,USP18	251 (19)	9
Ras		group		-1.434	5.39e-06	CD274,CDKN1A,CDKN1B,CXCL8,HMOX1,IL11,LIF,MMP2,PDCD4,PDGFA,PLAU,PML,SREBF1,STAT1,STAT2	239 (19)	7
MAPKAP1		other	Activated	2.236	5.61e-06	IFI16,IFIT2,OAS2,PHF11,SREBF1	122 (8)	0
RNASEH2B		enzyme			5.61e-06	CDKN1A,IFI44,IFIT3,ISG15,OAS1		2
CEBPA		transcription regulator		0.191	5.71e-06	AKR1B10,AKR1C3,ANXA1,ASNS,BTG2,CDKN1A,CEBPD,CPT1A,CXCL8,DHFR,DICER1,E2F1,FZD1,GBP1,GJA1,GLIPR1,HAS2,HLA-B,HMGCR,HMOX1,IFI27,IFI6,IL6R,ISG15,KLF4,LPL,OAS2,SCD,SREBF1,TNFSF10,VCAN,VDR	253 (24)	7
homocysteine		chemical - endogenous mammalian		-0.404	5.71e-06	ATF3,CDKN1A,CLU,CXCL8,DDIT3,F3,FGF2,HMGCR,HMOX1,LPL,MMP2,SREBF1	240 (19)	5
estrogen		chemical drug	Inhibited	-3.367	5.93e-06	CCNE2,CDKN1A,CDKN1B,CLU,COL14A1,DHFR,DUSP1,E2F1,FTH1,GJA1,HBEGF,HMGCR,IGF1R,IGFBP5,LIF,LPL,SKP2,SMC2,TGFA,TGFBR1,TYMS,UHRF1,VDR,ZFP36	283 (21)	8
CNTF		cytokine		-0.411	6.51e-06	CEBPD,CXCL8,FGF2,GFAP,GJA1,LIF,OXCT1,SATB2,SCD,SREBF1,STAT1,ZFP36	245 (17)	5
carbon tetrachloride		chemical toxicant		-0.067	6.71e-06	ABCC2,AK4,ATF3,CDKN1A,CDKN1B,DDIT3,DHFR,DUSP1,GADD45B,HMOX1,HSP90AA1,IGFBP5,MMP2,NAPEPLD,PDGFA,PDGFC,SMURF2,TGFA,TGFBR1,TGFBR2	293 (18)	9
ZMPSTE24		peptidase			6.84e-06	ATF3,BTG2,CDKN1A,CXCL14,GADD45B,IGF1R,IGFBP5,RGS16,SESN1	260 (18)	2
AGT		growth factor		-0.77	7.19e-06	ANXA1,ATF3,ATP1B1,CCNE1,CCNE2,CDKN1A,CDKN1B,CREB5,CXCL8,DHFR,DUSP1,ETV1,F3,FGF2,GFPT1,GJA1,HAS2,HBEGF,HES1,HMGCR,HMOX1,IGF1R,IGFBP5,LIF,MMP2,MSMO1,PDGFA,PLAU,TGFA,TGFBR1,TGFBR2,ZFP36	308 (18)	15
MAP2K7		kinase		0.092	7.32e-06	ATF3,BIRC3,CDKN1A,CXCL8,DUT,GJA1,IL1R1,PLA2G4A,PLAU,VDR	210 (18)	5
MDM2		transcription regulator		-0.8	7.8e-06	ATF3,BIRC5,CCNA1,CDKN1A,CDKN1B,CXCL8,E2F1,HIST2H2AA3/HIST2H2AA4,HIST2H2BE,IGF1R,TNFSF10	264 (26)	5
methylprednisolone		chemical drug		1.161	7.81e-06	ABCC2,AK4,AKR1C3,ANXA1,ASNS,ATP1B1,B2M,B4GALNT1,B4GALT6,CDH2,CDKN1A,CITED2,DUSP1,DUSP6,EFNA1,EMP1,F3,FABP7,GBP2,HMOX1,IL1R1,IL6R,INSIG1,LOX,LPL,MDFIC,MGP,NFIB,PJA2,PLAU,PSME2,SLC7A2,STAT1,TNKS2,TOMM20,ZFP36	254 (17)	8
mifepristone		chemical drug		-0.255	7.99e-06	ABCC2,ANXA1,ATF3,CASP1,CDKN1A,CDKN1B,CEBPD,CLU,DIO2,DUSP1,F3,FGF2,FTH1,GJA1,HAS2,HBEGF,KLF4,LOX,NDP,NPY1R,PLA2G4A,TENM3,VCAN,VDR	266 (20)	9
NR3C1		ligand-dependent nuclear receptor		0.322	8.33e-06	ANXA1,ATP1B1,B2M,BIRC3,BRWD1,CDKN1A,CDKN1C,CHIC2,CXCL8,CYP2C8,DAG1,DAPK2,DBI,DUSP1,DUSP16,DUT,EFNA1,EMP1,F2R,F3,GADD45B,GBP2,GLIPR1,IFI6,IFIH1,IFIT2,IGF1R,IL11,ISG15,LIF,MKNK2,OASL,PDCD4,PDGFA,PLA2G4A,PRKAR1A,SGPP1,TCIM,TNFAIP3,TNFRSF21,VDR,YWHAH	347 (20)	12
CEBPB		transcription regulator		-1.161	8.65e-06	AKR1B10,AKR1C3,ARPP19,ASNS,CCNE1,CDC45,CDKN1A,CDKN1B,CEBPD,CPT1A,CXCL8,DDIT3,DHFR,E2F1,FZD1,GFAP,HAS2,HIST2H4B,HLA-A,HSP90AA1,IFITM3,IRF9,MGP,NUPR1,PLA2G4A,RGS4,SCD,SREBF1,VCAN,VDR	294 (22)	6
KIT		transmembrane receptor			8.79e-06	ANKH,BIRC5,CD164,CDKN1B,EML1,ETV1,HMGB1,HMOX1,INPP5F,LGALS3,LGALS3BP,LIF,OAS2,STAT1,USP18	298 (21)	4
SKP2	1.607	enzyme		-0.727	9.08e-06	CCNE1,CDK2,CDKN1A,CDKN1B,E2F1,SKP2,USP18	277 (20)	4
docosahexaenoic acid		chemical drug		1.702	9.11e-06	ABCD3,CDKN1A,CDKN1B,CPT1A,CXCL8,DDIT3,DNAJB9,FADS1,FADS2,HMOX1,LOX,MMP2,SCD,SORL1,SREBF1,TGFBR1,TGFBR2	226 (23)	6
5-O-mycolyl-beta-araf-(1->2)-5-O-mycolyl-alpha-araf-(1->1')-glycerol		chemical - endogenous non-mammalian	Activated	2.309	9.51e-06	ATF3,CXCL8,DUSP1,HBEGF,IFIT1,IFIT2,IFIT3,IFIT5,NT5E,RGS16,SLC7A11,TNFAIP3	243 (11)	4
VEGFA		growth factor		-1.629	9.52e-06	AK4,BIRC5,CBFB,CCNE1,CDKN1A,CDKN1B,CXCL8,DUSP5,E2F1,EPHB4,ETV5,F3,FGF2,GBP1,GJA1,HBEGF,HES1,HMOX1,IGFBP5,MKI67,MMP2,NRGN,PLAU,TOMM20	244 (18)	11
NLRP12		other	Activated	2.289	9.77e-06	CASP1,CXCL8,HLA-A,HLA-B,HLA-C,HLA-E,HLA-F,PSMB8	250 (10)	2
AGN194204		chemical drug		1.363	9.89e-06	ATF3,CDKN1A,CPT1A,DUSP1,EMP1,GBP2,GBP3,GJA1,IFITM3,LPL,MKI67,PDCD4,PLK1,SCD,SLC3A2,SMC2,TAP1		5
ADRA1B		g-protein coupled receptor			9.97e-06	CDKN1A,CDKN1B,CEBPD,DDAH1,DUSP1,LIF,LOX,NFIX,TMPO	230 (18)	4
ST8SIA1		enzyme		1.522	1e-05	CCNE1,CDK2,CDKN1A,CDKN1B,HMGCR	139 (10)	3
caffeic acid phenethyl ester		chemical drug	Activated	2.293	1.03e-05	BIRC5,CCNE1,CDK2,CDKN1A,CDKN1B,CXCL8,DDIT3,E2F1,F3,FTH1,HMOX1,MKI67,MMP2	280 (22)	8
diethylmaleate		chemical toxicant		1.765	1.03e-05	CDKN1A,HMOX1,SLC3A2,SLC7A11,SREBF1,TNFAIP3	221 (11)	2
mir-192		microrna		1.443	1.03e-05	CDKN1A,CDKN1B,CTNNBIP1,CXCL8,IGF1R,TYMS	181 (12)	4
AKR1B1		enzyme		-0.391	1.03e-05	BIRC5,CDKN1A,CPT1A,E2F1,MKI67,MMP2	296 (20)	4
NS-398		chemical reagent		0.457	1.08e-05	BIRC5,BTG2,CDKN1A,CDKN1B,CXCL8,F2R,F3,FGF2,MMP2,PDCD4,PSMB8,PSMB9	213 (16)	7
resveratrol		chemical drug		1.074	1.13e-05	ATF3,BIRC3,BIRC5,CCNA1,CDK2,CDKN1A,CDKN1B,CPT1A,CXCL8,DDIT3,E2F1,F3,HMGCR,HMOX1,IFIT1,ISG15,MMP2,PDCD4,PDGFA,PLAU,SESN2,SOST,VDR,ZNF91	298 (21)	11
FOS		transcription regulator		-1.291	1.17e-05	AKR1C3,ATF3,CADM1,CAST,CCNE1,CD164,CLU,CMTM4,CXCL8,DAPK2,DIO2,F3,FGF2,FLRT2,FTH1,GJA1,HAS2,HLA-B,HMOX1,IGFBP5,IL11,LGALS3,LGALS3BP,LOX,LPL,LRP8,LTBP1,MMP2,PKIB,PLA2G4A,PLAU,PMEPA1,PTPRD,RGS4,SCD,SWAP70	213 (14)	6
MAP2K6		kinase		1.294	1.18e-05	CDKN1A,CXCL8,IFIT2,IRF9,ISG15,MMP2,PLAU,SLC1A3,STAT1,TNFSF10,VDR	299 (20)	5
EBI3		cytokine	Activated	2.375	1.19e-05	B2M,GBP2,HLA-A,HLA-B,HLA-C,STAT1,STAT2,TAP1,TNFSF10	259 (21)	2
curcumin		chemical drug	Activated	2.025	1.21e-05	ACO1,BIRC3,BIRC5,CCNE1,CDK2,CDKN1A,CDKN1B,CXCL8,DDIT3,E2F1,F3,FER,FGF2,FTH1,GFAP,HMGB1,HMOX1,IGFBP5,LPL,MMP2,PLAU,SP4,SREBF1,TGFBR1,TGFBR2,UBA7,UBE2E2	286 (21)	11
GFI1		transcription regulator		-1.897	1.28e-05	BAK1,CASP1,CDKN1A,CDKN1B,CXCL8,EIF2AK2,F2R,GJA1,IL1R1,IL6R,NT5E,STAT1,VDR	255 (16)	7
TP73		transcription regulator		0.758	1.29e-05	ATF3,BAK1,BIRC5,BTG2,CADM1,CASP1,CDKN1A,CDKN1B,CDKN1C,DDIT3,DHFR,FGF2,GPNMB,HES1,IGFBP5,LBH,LTBP1,MMP2,NRGN,NUPR1,PML,POLD2,SHISA5,TAP1,TRIM22,VDR	268 (21)	7
Rb		group		1.811	1.35e-05	BIRC5,CCNE1,CCNE2,CDK2,CDKN1A,DHFR,DUSP10,E2F1,HERC5,PLK1,TYMS	202 (20)	4
ERBB3		kinase		-1.212	1.37e-05	CDKN1A,CDKN1B,CLU,DUSP1,F3,HAS2,HBEGF,HMGB1,HMOX1,IGF1R,IGFBP5,PLK1	256 (21)	6
SBDS		other			1.37e-05	AKR1C3,CEP57,CHAC1,COL14A1,DDIT3,EPDR1,GADD45B,HOXA13,HOXB6,IFI16,PTBP3,RGS4		0
IL1		group		-0.157	1.43e-05	CASP1,CDKN1A,CEBPD,CPT1A,CXCL8,DUSP1,F3,FTH1,GFAP,GJA1,HMGB1,HMGCR,HMOX1,IGF1R,IL11,IL1R1,LIF,LOX,MMP2,PDGFA,PLA2G4A,SREBF1,TGFBR1,TNFAIP3,TNFSF10,VCAN	259 (18)	13
rosiglitazone		chemical drug		0.445	1.44e-05	APOL6,CD164,CDKN1A,CPT1A,CXCL8,DIO2,EGLN3,F3,GBP1,GBP2,HADH,HAS2,HMOX1,IFIT2,IGFBP5,INSIG1,KLF4,LOX,LPL,MCM6,MX2,OAS1,OAS2,OAS3,SAMHD1,SCD,SKP2,SOST,SREBF1,TRIM22	256 (23)	5
NRG1		growth factor		-0.95	1.53e-05	BAK1,CCNE1,CDKN1A,CDKN1B,CXCL8,DAG1,DDIT3,DUSP1,DUSP6,E2F1,GLG1,HES1,HMGCR,HMOX1,PDCD4,PDGFA,PLAU,TGFBR1,USF2,ZFP36	245 (17)	8
KDM5B		transcription regulator		1.974	1.67e-05	CCNA1,CCNE1,CDCA3,CDKN1B,DDIT3,DHCR24,E2F1,INSIG1,ISG15,ITGB1BP1,LGALS3BP,MCM2,PRPS1,REEP1,SWAP70	193 (13)	4
RGS2		other		-1.342	1.68e-05	CEBPD,F3,HBEGF,LPL,SREBF1	255 (13)	2
STAT4		transcription regulator		0.143	1.75e-05	ARMCX1,CDK2,CDKN1B,DAPK2,DDX58,ENO2,ETV5,GJA1,GLG1,HIST2H2AA3/HIST2H2AA4,IFIH1,IFIT2,ISG15,ISG20,KDELR2,RGS16,RNF138,SH3BP4,SMURF2,STAT1	259 (18)	5
captopril		chemical drug		1.961	1.75e-05	ABCC2,ANXA1,ASNS,BIRC5,CLU,F3,GNAI3,HMOX1,LGALS3,PSMB8,RBM3		2
PI3K (family)		group		1.093	1.76e-05	AKR1B10,BIRC3,BIRC5,CD274,CDKN1B,CXCL8,DDIT3,EGLN3,HMOX1,IFIT1,ISG15,SREBF1,TNFSF10	292 (24)	6
H89		chemical - kinase inhibitor		1.204	1.83e-05	BAK1,CCNA1,CDKN1A,CXCL8,DMRT1,DUSP1,FGF2,GJA1,HMOX1,IGFBP5,MKI67,MMP2,PLA2G4A,PLAU,TGFA	275 (19)	8
pimagedine		chemical drug		-0.216	1.83e-05	CASP1,CAST,CNN1,CXCL8,GADD45B,HBEGF,HMOX1,TNFSF10	214 (12)	2
MEOX2		transcription regulator		-0.493	1.83e-05	CDKN1A,CDKN1C,CXCL8,EFNA1,F3,FGF2,HBEGF,TNFAIP3	192 (7)	6
salmonella minnesota R595 lipopolysaccharides		chemical - endogenous non-mammalian		1.363	1.84e-05	CEBPD,CMPK2,CXCL8,IFIT2,ISG15,MCM2,MDFIC,MKI67,OASL,RSAD2,SAMHD1,SLC7A2,SLFN5,TNFAIP3	220 (12)	7
MYOD1		transcription regulator		-0.656	1.92e-05	CBX5,CCNE1,CDK2,CDKN1A,CDKN1C,DAG1,DHFR,DUSP1,HADH,IFI16,IGFBP5,LMNB2,MKI67,MMP2,PDGFA,PMEPA1,PRKAR1A,SDC2	292 (22)	8
MET		kinase		-0.045	1.95e-05	CD274,CDH2,CDKN1A,CDKN1B,CITED2,CXCL8,HBEGF,HMOX1,KLF4,MMP2,PLK1,TGFA,TRIM21	230 (20)	9
LMNB1	-2.523	other		1.982	2e-05	B2M,ELOVL7,GJA1,HBEGF,HMGCR,LMNB2,MGP,MSMO1,SCD	134 (7)	1
F10		peptidase		-1.337	2.05e-05	CXCL8,DUSP10,DUSP16,F3,MMP2,TNFAIP3	236 (19)	4
25-hydroxycholesterol		chemical reagent		1.949	2.12e-05	ASNS,ATF3,CHAC1,CXCL8,DDIT3,HMGCR,HMOX1,INSIG1,SCD,SREBF1	169 (17)	1
calphostin C		chemical - kinase inhibitor		0.168	2.12e-05	BIRC5,CDKN1A,CLU,CXCL8,DUSP1,GFPT1,IGF1R,LPL,PLAU,USF2	238 (18)	5
fluticasone propionate		chemical drug		-1.661	2.16e-05	CXCL8,EMP1,GADD45B,GBP5,HCP5,HLA-F,IFI27,IFIT1,LPL,MDFIC,OAS2,PLAU,RARRES3,SESN1,SLC1A3,STAT1,TAP1		4
metribolone		chemical reagent		-1.172	2.19e-05	ANKH,ATP1B1,B2M,CCNA1,CDKN1A,CDKN1B,CLU,DHCR24,ETV1,GFPT1,HMGCR,IGF1R,IGFBP5,MMP2,PJA2,PMEPA1,RAB4A,SREBF1,VCAN	286 (20)	5
lysophosphatidylcholine		chemical - other		-1.281	2.23e-05	CXCL8,F3,GJA1,HBEGF,HMGCR,LPL,PLAU,SREBF1	250 (16)	3
D-glucose		chemical - endogenous mammalian		-0.844	2.23e-05	ANXA1,ASNS,ATF3,ATP8B1,BIRC5,CALD1,CCNE1,CDKN1A,CDKN1B,CLU,CNN1,CXCL8,DBI,DDIT3,DUSP1,E2F1,FGF2,GFAP,GFPT1,GJA1,HMGB1,HMGCR,HMOX1,IGF1R,KDELR2,LPL,MMP2,NEXN,NPY1R,PDCD4,PLAU,SCD,SLC16A4,SLC1A3,SLC3A2,SREBF1,STXBP1,TGFA	259 (22)	11
miR-124-3p (and other miRNAs w/seed AAGGCAC)		mature microrna	Activated	4.114	2.26e-05	ATL3,CD164,CDK2,CPNE3,CREB3L2,DHCR24,GNAI3,HADH,HES1,IFRD2,INO80C,LMNB1,MAN2A1,MDFIC,SMCO4,SWAP70,TNFRSF21,TUBB6,UHRF1,VSNL1		3
prostaglandin E2		chemical - endogenous mammalian		-0.226	2.31e-05	ATF3,BAK1,BIRC3,BIRC5,CASP1,CDKN1A,CEBPD,CXCL8,DUSP1,F2R,FGF2,GFAP,GJA1,HAS2,HMOX1,IGF1R,IGFBP5,IL1R1,KLF4,MMP2,NT5E,PLA2G4A,PLAU,TGFA	245 (20)	14
Jnk		group		0.181	2.34e-05	BIRC3,BIRC5,CCNE1,CDH2,CXCL8,DDIT3,DUSP1,F3,GJA1,HES1,HMOX1,IL11,MMP2,PLAU,PLSCR1,SESN2,TGFBR2,VCAN,ZFP36	264 (19)	11
entinostat		chemical drug		1.5	2.44e-05	BAK1,BIRC5,CCNE1,CDKN1A,CDKN1B,DUSP1,GUCY1B3,MMP2,TGFBR2,TNFSF10	302 (23)	7
RABL6		other	Inhibited	-3.162	2.44e-05	BTG2,CCNE2,CDK2,DUT,HBEGF,HMOX1,MCM10,MCM2,MELK,PLK1	176 (7)	2
RPSA		translation regulator		-1.89	2.53e-05	DUSP1,GBP3,IL1R1,ISG15,MMP2,STAT1,TAP1	278 (22)	5
wortmannin		chemical - kinase inhibitor		1.126	2.54e-05	BIRC5,CDKN1A,CDKN1B,CEBPD,CXCL8,DDIT3,E2F1,F2R,F3,HAS2,HMOX1,IGF1R,MMP2,NT5E,PLAU,RAP1A,SREBF1,TNFSF10	239 (18)	9
IFN alpha/beta		group	Activated	3.238	2.55e-05	CXCL14,HLA-A,IFI16,IFIT2,IFIT3,LY6E,RSAD2,STAT1,STAT2,TNFSF10,TRIM21	250 (18)	2
N-Ac-Leu-Leu-norleucinal		chemical - protease inhibitor		-0.169	2.55e-05	CDKN1A,CDKN1B,CXCL8,DDIT3,HLA-A,HLA-B,HLA-C,KCNH2,SREBF1,TGFBR2,USF2	274 (22)	4
CREB1		transcription regulator		1.746	2.63e-05	AK4,AQP11,ATF3,BIRC5,BTG2,CCNA1,CDH2,CDKN1A,CEBPD,CLMP,CNN1,CPT1A,CXCL8,DIO2,DUSP1,GADD45B,GFRA1,GPNMB,HAS2,HLA-A,HMGCR,HMOX1,KLF4,LAYN,LPL,MCM6,MKI67,MKNK2,MSMO1,PGM2L1,PLA2G4A,RRAS2,SCD,TGFBR1,TMEM74,ZFP36	267 (18)	9
SPARC		other		0.359	2.63e-05	AKR1C3,CEBPD,CTBP1,FOXQ1,HES1,LEF1,LRP8,MCM6,MMP2,PCGF2,SLC7A11,TRIM25,TRIM5	177 (13)	2
ISG15	14.676	other		-1.987	2.73e-05	DDX58,IFI6,IFITM3,OAS1	100 (5)	1
RHOC		enzyme	Inhibited	-2	2.73e-05	ATF3,CDKN1A,CDKN1C,DDIT3	205 (10)	2
APC (complex)		complex			2.73e-05	CCNE1,CDKN1B,PLK1,SKP2	212 (16)	4
TAPBP		transporter			2.73e-05	HLA-A,HLA-B,HLA-E,TAP1		0
NOTCH3		transcription regulator		-1.497	2.76e-05	ARHGEF4,BIRC5,CDKN1A,CDKN1B,CDKN1C,FABP7,GUCY1B3,HES1,SDC2	203 (12)	5
MKNK2	1.735	kinase			2.78e-05	IFIT2,ISG15,SDC2		2
ELOA		transcription regulator			2.78e-05	ATF3,CCNE1,CDKN1A		2
BCOR		transcription regulator			2.79e-05	ARID5B,CDKN1A,CDKN1B,DDX58,ISG15,STAT2		5
nitric oxide		chemical - endogenous mammalian		1.717	2.8e-05	ATF3,BIRC5,CDKN1A,CDKN1B,CXCL8,DAG1,DDIT3,DUSP1,DUSP6,FTH1,HMOX1,HSP90AA1,MKI67,MMP2,RAD23B,SLC16A4	235 (19)	9
FAS		transmembrane receptor		-0.681	2.9e-05	BIRC3,BIRC5,BTN3A3,CAST,CDKN1A,CDKN1B,CEBPD,CXCL8,DUSP10,EFNA1,F3,GBP1,GBP2,GLIPR1,GPNMB,HLA-F,IFIT1,IMPA2,LGALS3,MGP,PLAU,RAPGEF5,RSAD2,SORL1,TNFAIP3,TNFSF10,ZFP36	246 (16)	9
arsenic trioxide		chemical drug	Activated	2.944	3.58e-05	CDKN1A,CXCL8,DDIT3,DHCR24,FADS1,FTH1,HMGCR,HMOX1,MSMO1,PML,SCD,SLC7A11,SREBF1,TYMS,VDR	263 (20)	2
WT1		transcription regulator		-0.608	3.7e-05	ASNS,BAK1,BTG2,CCNE1,CDC45,CDKN1A,EFNA1,ENO2,HBEGF,IFRD2,IGF1R,IL11,ITGB1BP1,KLF4,LGALS3,MMP2,PDGFA,SMC1A,TRIM21,VDR	233 (16)	7
IL27		cytokine	Activated	3.109	3.81e-05	B2M,BST2,CEBPD,CXCL8,GBP2,HLA-A,HLA-B,HLA-C,HLA-E,RARRES3,STAT1,STAT2,TAP1,TNFSF10	278 (19)	4
SRC		kinase		0.227	3.87e-05	CCNE1,CDKN1A,CXCL8,DUSP1,F2R,F3,GBP1,GJA1,HAS2,IGF1R,MMP2,PLAU,PLK1	262 (19)	9
15-deoxy-delta-12,14 -PGJ 2		chemical - endogenous non-mammalian		1.087	3.87e-05	BAK1,BIRC3,BIRC5,CDK2,CDKN1A,CEBPD,CXCL8,DDIT3,DDX58,E2F1,FTH1,HMOX1,KLF4,PLAU,RARRES3,SREBF1,STAT1	294 (19)	8
retinoid		chemical drug	Activated	2.324	3.88e-05	CDKN1A,CDKN1B,DUSP1,E2F1,GJA1,HBEGF,RARRES3,TNFSF10	276 (20)	4
grape seed extract		chemical drug		1.091	3.97e-05	CCNE1,CDK2,CDKN1A,ENO2,GFAP,MKI67,PLAU		3
dihydroartemisinin		chemical drug	Activated	2.207	4.03e-05	CDK2,CDKN1A,CDKN1B,E2F1,MMP2	213 (15)	3
trichostatin A		chemical drug		1.75	4.08e-05	AGRN,B2M,BAK1,CAST,CCNA1,CDKN1A,CDKN1B,CDKN1C,CENPM,CLU,CXCL8,CYP2C8,DAG1,DHRS2,DUSP1,DUSP16,F2R,F3,HES1,HMGCR,IFITM1,LRP8,MCM6,NSD2,PKIB,PLAU,PLK1,RAD23B,SDC2,SLC26A2,SREBF1,TGFBR2,TMPO,TNFSF10,TRIM38,TYMS,YWHAH	245 (22)	10
PTGS2		enzyme		-0.033	4.1e-05	ANXA1,BIRC3,CCNE1,CDKN1A,CDKN1B,CLU,CXCL14,CXCL8,DUSP1,IL11,LPL,MKI67,MMP2,PLA2G4A,SOST,TNFSF10	280 (22)	8
arachidonic acid		chemical - endogenous mammalian		1.289	4.11e-05	BAK1,CLU,DDIT3,DNAJB9,F3,FADS1,FADS2,HMOX1,PLA2G4A,PLAU,SCD,SREBF1	141 (14)	1
FGF7		growth factor		-0.585	4.16e-05	CDK2,CDKN1A,CEBPD,ETV5,HAS2,HAS3,PLAU,SCD,SREBF1,STAT1	249 (19)	3
SIRT6		enzyme		0.271	4.35e-05	BIRC3,BIRC5,CXCL8,HMGCR,IGF1R,LIPH,NAPEPLD,SCD,SREBF1	254 (22)	4
BMP2		growth factor		0.037	4.36e-05	CDKN1A,CDKN1B,F3,FGF2,FZD1,GADD45B,GFAP,GFRA1,HAS2,IFI16,IGFBP5,KLF4,MRE11,NOG,SLC26A2,SOST,VCAN,VDR	273 (21)	5
MAP2K3		kinase		1.011	4.72e-05	CDKN1A,CDKN1B,CXCL8,DDIT3,IRF9,ISG15,PLAU,SLC1A3,STAT1,TNFSF10	253 (18)	5
tyrphostin AG 1478		chemical - kinase inhibitor		0.746	4.72e-05	CDKN1A,CDKN1B,CXCL8,F3,GFPT1,HAS2,HBEGF,IGF1R,MMP2,PLAU	260 (22)	6
KLF6		transcription regulator		-1.878	4.72e-05	ATF3,BAK1,CDH2,CDKN1A,CDKN1B,CXCL8,IGF1R,MKI67,PLAU,TGFBR1	226 (20)	7
TAL1		transcription regulator	Inhibited	-3.308	4.73e-05	BTBD3,CCNE1,CDKN1A,CMTR2,HELLS,HLA-A,HLA-B,HLA-C,HLA-E,HLA-F,HMGB3,IL31RA,MARCKS,MCM2,MELK,PTDSS1,RAPGEF5,TNFAIP3,TNFSF10	200 (7)	4
UPF1		enzyme		1.3	4.93e-05	BIRC3,CD164,CDKN1B,LBR,LMNB1,NRM		3
USP18	2.935	peptidase	Inhibited	-2.393	4.93e-05	IFI6,IFITM3,IRF9,ISG15,OAS1,TNFSF10	114 (7)	1
EGR1		transcription regulator		0.788	5.11e-05	ATF3,CDKN1A,CLU,CXCL8,F3,FGF2,GADD45B,HBEGF,HMGCR,HMOX1,IGF1R,IL6R,PDGFA,PDGFC,PLAU,TGFBR2,TNFSF10	281 (20)	7
MYD88		other		1.306	5.11e-05	CD274,CEBPD,CMPK2,CXCL8,DUSP1,HLA-A,HMOX1,IFIT2,IFNE,IGFBP5,ISG15,MCM2,MKI67,MMP2,OASL,PLA2G4A,RSAD2,SAMHD1,SLC7A2,TNFAIP3,USP18	248 (18)	9
EPAS1		transcription regulator		0.539	5.3e-05	BIRC3,CDKN1A,CEMIP,CITED2,DDIT3,EGLN3,ENO2,GADD45B,GJA1,HIST1H2AC,IGFBP5,LOX,PKIB,SLC16A4,SREBF1,TGFA,TNFAIP3,TRIM21	158 (16)	6
artemisinin		chemical drug		1.998	5.32e-05	CDK2,CDKN1A,CDKN1B,E2F1	192 (13)	2
miR-192-5p (and other miRNAs w/seed UGACCUA)		mature microrna		0.278	5.32e-05	BIRC5,DHFR,IGF1R,TYMS		2
DIABLO		other		0.095	5.32e-05	BIRC3,BIRC5,CDKN1A,MKI67	190 (11)	4
SDC2	-1.508	other		0	5.32e-05	CDKN1A,CDKN1B,TGFBR1,TGFBR2	251 (12)	4
3,5-L-diiodothyronine		chemical - endogenous mammalian		-1	5.32e-05	CPT1A,DIO2,GPD2,SCD		0
S100a7a		other	Inhibited	-2	5.32e-05	CXCL8,IL11,MKI67,MMP2	229 (15)	3
ATF7		transcription regulator			5.32e-05	DDIT3,DUSP1,DUSP10,DUSP5	58 (4)	2
STAT5A		transcription regulator		-0.946	5.43e-05	AKR1C3,BIRC3,CCNE1,CDKN1A,CDKN1B,CEMIP,CPA4,DUSP5,EGLN3,FOXQ1,HIST2H2AA3/HIST2H2AA4,HOXA13,HOXB6,IL6R,LEF1,OAS1,PSMB8,RARRES3,SETBP1,SREBF1,TGFBR2,ZFP36	283 (21)	6
thymoquinone		chemical - endogenous non-mammalian	Activated	2.789	5.47e-05	BIRC5,CASP1,CDK2,CDKN1A,CDKN1B,E2F1,HMOX1,TNFSF10	298 (21)	4
RBM5		other		0.37	5.47e-05	ANXA1,BIRC3,BTG2,CDK2,HSP90AA1,IFITM3,INSIG1,ISG15		3
IGF2		growth factor		-0.651	5.49e-05	BIRC5,CDC45,CDKN1A,DDIT3,DUSP1,FABP7,HBEGF,HELLS,IGF1R,IGFBP5,IL11,MCM2,PDCD4,RGS16,SREBF1,UHRF1	238 (22)	5
methotrexate		chemical drug		-1.229	5.59e-05	ABCD3,ACO1,AK4,ANKH,BTG2,CDKN1A,CFH,CLN8,CPT1A,CXCL8,DHFR,DUSP1,DUSP10,FADS1,HMOX1,IGFBP5,LPL,PPIA,SCD,TYMS	278 (20)	3
celecoxib		chemical drug	Activated	2.662	5.59e-05	BAK1,BIRC5,CDKN1A,CDKN1B,DDIT3,DNAJB9,E2F1,F3,HMOX1,IGF1R,MKI67,MMP2,TGFBR2	256 (25)	8
CBX5	-1.683	transcription regulator		-1.212	5.59e-05	AKR1C3,BIRC5,CDKN1A,CEMIP,CPA4,FOXQ1,HIST2H2AA3/HIST2H2AA4,HOXA13,HOXB6,LEF1,OAS1,PSMB8,RARRES3		2
IL1A		cytokine		-0.486	5.68e-05	ABCC2,BIRC3,BTN3A3,CD274,CDKN1A,CXCL8,FGF2,FTH1,GBP1,HMOX1,IGFBP5,IL11,LIF,LOX,MMP2,PDGFA,PLA2G4A,PLAU,TNFAIP3	260 (17)	7
TGFBR2	1.595	kinase		1.243	5.85e-05	BIRC5,CASP1,CCNE1,CDH2,CDKN1A,CDKN1B,CLU,FGF2,GADD45B,GFAP,GJA1,LBR,MMP2,NFIB,RFC5,TGFBR1,TGFBR2	270 (20)	11
epothilone B		chemical drug	Activated	2.236	5.89e-05	BTG2,CDK2,CDKN1A,CDKN1B,TNFSF10	213 (13)	2
L-glutamic acid		chemical - endogenous mammalian		-1.47	6.12e-05	B2M,CCNE1,CDH2,CDKN1A,FADS1,FADS2,FGF2,GADD45B,SLC1A3,SORL1,TAP1,TAP2	280 (19)	4
Tgf beta		group		-0.308	6.27e-05	ANKH,CASP1,CCNE1,CDH2,CDK2,CDKN1A,CDKN1B,CLU,CXCL8,FGF2,GADD45B,HMOX1,IGFBP5,LIF,LOX,MMP2,PDGFA,PLAU,PMEPA1,TGFA	272 (21)	10
EZH2		transcription regulator		-1.763	6.37e-05	ATF3,BIRC3,CCNE2,CDKN1A,CDKN1B,CEMIP,CXCL8,E2F1,EFNA1,EPDR1,FZD1,HCP5,HOXB6,IL11,KLF4,MMP2,PARP12,PLA2G4A,RARRES3,SH3BP4,SLC1A3,SLC7A11,TGFBR1,TRIM38	256 (22)	7
NFKB1		transcription regulator		0.446	6.37e-05	B2M,BIRC3,BTG2,CDKN1A,CXCL8,DICER1,DUSP1,E2F1,GBP1,GFRA1,GJA1,GNAI3,HAS2,HMOX1,ISG15,NMI,PDGFA,PLAU,STAT1,TNFAIP3,TNFSF10	283 (17)	9
PPARA		ligand-dependent nuclear receptor	Inhibited	-2.459	6.41e-05	ABCD3,ASNS,CCNE1,CDK2,CDKN1A,CEBPD,CFH,CPT1A,CYP2C8,DBI,DIO2,FADS1,FADS2,GPD2,HADH,HLA-E,HMGCR,HMOX1,IFITM3,IGFBP5,INSIG1,LPL,MKI67,MMD,MSMO1,PLK1,SCD,SMC2,SREBF1,TMTC2	180 (18)	5
bortezomib		chemical drug		1.378	6.8e-05	ASF1B,ATF3,BAK1,BIRC3,BIRC5,CASP1,CDK2,CDKN1A,CDKN1B,CXCL8,DDIT3,GADD45B,GPNMB,HSP90AA1,IGF1R,LIF,PKIB,RSAD2,SREBF1	254 (20)	8
PP2/AG1879 tyrosine kinase inhibitor		chemical - kinase inhibitor		-1.04	6.82e-05	BIRC3,CDKN1A,CDKN1B,CXCL8,DUSP1,FGF2,GFPT1,HMOX1,IGF1R,PLAU	228 (18)	7
SMAD7		transcription regulator		0.596	6.83e-05	CCNE1,CDH2,CDKN1A,CDKN1B,CITED2,HBEGF,HMOX1,MMP2,PMEPA1,SCD,TGFA,TGFBR1,TGFBR2,TPM2	250 (22)	9
RARB		ligand-dependent nuclear receptor		1.414	7.05e-05	CCNE1,CDKN1A,CXCL8,DDX58,HLA-C,IFI27,IFIT1,IFITM1,STAT1,UBA7,USP18	183 (17)	8
PRKCA		kinase		1.874	7.28e-05	CCNE1,CDKN1A,GFAP,HES1,IFIT1,IFIT3,INSIG1,LPL,OASL,PML,RSAD2,SP100,SZRD1	272 (23)	5
mir-34		microrna		1.275	7.57e-05	BIRC3,BIRC5,CCNE1,CCNE2,EMP1,KCNH2,LEF1,SATB2	138 (12)	3
HSPA5		enzyme		-0.32	7.57e-05	BIRC5,CLU,CPT1A,DDIT3,IFIT1,ISG15,SCD,SREBF1	96 (5)	3
SP600125		chemical - kinase inhibitor		-0.511	7.72e-05	AKR1C3,ATF3,BAK1,CDKN1A,CDKN1B,CXCL8,F3,HIST2H2AA3/HIST2H2AA4,HIST2H2BE,HMOX1,ISG15,PLA2G4A,PLSCR1,RGS4,SCD,SREBF1,VDR,ZFP36	227 (17)	5
5-N-ethylcarboxamido adenosine		chemical reagent		-0.882	8.14e-05	BTG2,CEBPD,CXCL8,DUSP16,FGF2,FZD1,HMOX1,IFIT2,IFIT3,NT5E,VCAN,VDR	273 (19)	3
SPRY1		other		0.849	8.22e-05	ETV1,ETV5,FABP7,ISG15,LOX,MMP2		3
SUPT16H		transcription regulator			8.22e-05	CDKN1A,DUSP5,HIST1H2AC,IFITM1,PDGFA,PLAU		4
Lh		complex		-1.984	8.29e-05	CDKN1C,CXCL8,DUSP1,GBP1,GJA1,HAS2,MMP2,MSMO1,PDLIM3,PRKAR1A,RAB2A,RAB4A,RASAL2,RGS16,RGS4,SH3BP4,STAT1,TMBIM6,TNFAIP3,TPM2	232 (18)	7
TCF3		transcription regulator		-0.022	8.46e-05	ASF1B,ATF3,BIRC5,CCNE1,CCNE2,CDC45,CDCA3,CDKN1A,CREB3L2,DDX58,DUT,E2F8,GADD45B,H1F0,IFI16,KLF4,LEF1,MKI67,MSMO1,PML,PTDSS1,RGS16,SAMD9L,TYMS	150 (17)	7
cigarette smoke		chemical toxicant		0.981	8.58e-05	AKR1B10,BIRC5,CDKN1A,CXCL8,DDIT3,DICER1,HAS3,HMOX1,HSP90AA1,IFITM1,KLF4,MMP2,OAS1,OAS2,OAS3,OASL,SREBF1,STAT1,TGFBR1	276 (23)	10
IFI16	3.413	transcription regulator		1.814	8.61e-05	CDKN1A,CDKN1B,CXCL8,DDX58,DHFR,IFI16,ISG15,LPL,OAS1,STAT2	254 (19)	6
RASSF1		other		1.508	8.68e-05	CDH2,CDKN1A,CLU,EMP1,FGF2,HBEGF,KLF4,LIF,MMP2,MTUS1,NOG	247 (20)	5
AICAR		chemical - endogenous mammalian	Activated	2.583	8.7e-05	CCNA1,CCNE1,CCNE2,CDKN1A,CDKN1B,MKI67,SCD,SESN2,SREBF1	243 (25)	5
hydroxyurea		chemical drug		1.019	8.7e-05	CCNE1,CDC45,CDKN1A,CDKN1B,MARCKS,MCM2,NMI,STAT1,UHRF1	269 (21)	5
8-chlorophenylthio-adenosine 3',5'-cyclic monophosphate		chemical - kinase inhibitor		1.678	8.85e-05	BIRC3,BIRC5,CDKN1A,CEBPD,DDIT3,DUSP1,KCNH2,PRKAR1A	235 (18)	5
ITGA5		transmembrane receptor		-0.391	8.85e-05	CDH2,CDK2,CDKN1A,CDKN1B,GJA1,MMP2,PLAU,TGFBR2	240 (23)	6
zVAD-FMK		chemical - protease inhibitor		1	8.85e-05	BIRC3,BIRC5,CASP1,CCNE1,CDKN1A,CDKN1B,PSMB9	245 (17)	6
bucladesine		chemical toxicant		-0.648	9.24e-05	ANXA1,CDH2,CDKN1A,CLU,CPT1A,CXCL8,DIO2,DUSP1,ENO2,F3,GADD45B,GFAP,HAS2,HMGCR,HMOX1,IGF1R,IGFBP5,LIF,MAN2A1,MMP2,PLAU,RGS16,VDR	259 (18)	7
UBA7	1.678	enzyme		-1.992	9.35e-05	DDX58,DHX58,ISG15,OAS1	134 (9)	2
ATF2		transcription regulator	Activated	2.392	9.6e-05	ASNS,ATF3,CXCL8,DDIT3,DUSP1,DUSP10,DUSP5,F3,NUPR1,PLA2G4A,PLAU	260 (15)	4
phorbol esters		chemical - other		0.055	9.6e-05	ANXA1,B2M,CDH2,CXCL8,DUSP1,IL1R1,LIF,PDGFA,PLAU,TNFSF10,VDR	230 (17)	5
TNFRSF1A		transmembrane receptor		-0.529	9.64e-05	BIRC3,CCNE2,CDH2,CDKN1A,CLMP,CXCL8,DIO2,E2F1,E2F8,EFNA1,GFAP,MMP2,PDGFA,PLAU,TGFA	225 (20)	7
E2F6		transcription regulator	Activated	2.219	9.9e-05	CBX5,CCNE1,CDC45,DHFR,E2F1,GJA1,MCM2,PRKAR1A,SMC1A	66 (7)	4
Sn50 peptide		chemical toxicant		0.517	9.9e-05	BIRC3,BIRC5,CXCL8,GJA1,HMOX1,MMP2,SLC1A3,TNFRSF21,TNFSF10	272 (17)	6
E2f		group	Inhibited	-3.05	0.000102	CBX5,CCNA1,CCNE1,CDC45,CDK2,DBF4,DHFR,E2F1,E2F8,MCM10,MCM2,MCM6,TYMS	175 (12)	2
CCNE1	-1.807	transcription regulator		-1.455	0.000104	CCNE1,CDC45,CDK2,CDKN1A,E2F1,MCM2	168 (16)	3
CHI3L1		enzyme			0.000104	AKAP11,CALD1,CXCL8,EMP1,IGFBP5,TGFBR2		2
CD24		other		-0.492	0.000107	ATF3,CDKN1A,CHAC1,CXCL8,DUSP5,ISG20,MTUS1,OASL,PHF10,PLAU,RSBN1,VDR	201 (10)	4
cerivastatin		chemical drug		0.167	0.000108	CDKN1A,CXCL8,DBI,F3,FGF2,HMGCR,HMOX1,IGF1R,PDGFA,PLAU	261 (17)	6
Ro 25-6760		chemical toxicant			0.000109	CCNE1,CDKN1A,CDKN1B	71 (12)	3
CTH		enzyme			0.000109	ASNS,CDKN1A,DDIT3		1
pegintron		biologic drug			0.000109	DDX58,ISG15,USP18	124 (8)	2
gentamicin C		chemical drug	Activated	2.333	0.000112	ABCC2,ANXA1,ASNS,BIRC3,CLU,GPNMB,LGALS3,PSMB8,RBM3		1
PAX3		transcription regulator			0.000119	ANXA1,ASNS,BST2,CCNE1,CDKN1A,CLU,F3,FABP7,FILIP1L,IL6R,LRRC17,MGP,PSME1,RASSF2,SREBF1,TRIM14,VCAN	180 (7)	3
Akt		group	Inhibited	-2.579	0.000119	BAK1,BIRC5,BTG2,CD274,CDKN1A,CDKN1B,CDKN1C,CPT1A,CXCL8,F3,HES1,HMOX1,IGF1R,IL1R1,LEF1,LPL,MMP2,MRE11,PLA2G4A,SKP2,VCAN	299 (18)	10
MITF		transcription regulator		-0.925	0.00012	CDCA3,CDK2,CENPM,CXCL8,GMPR,GPM6B,GPNMB,HES1,IL6R,LGALS3,MCM2,MCM6,MGP,PIF1,PLK1,RFC5,STXBP1,TDRD7,YAP1	98 (7)	3
PIK3R1		kinase		-0.31	0.000121	CDKN1B,CXCL8,DDIT3,DNAJB9,F3,HMOX1,ISG15,MKI67,MMP2,PLAU	236 (17)	6
HDAC1		transcription regulator		0.411	0.000121	ATF3,CCNA1,CCNE1,CCNE2,CDK2,CDKN1A,CDKN1B,CXCL8,DHFR,HES1,MCM10,PDGFA,PLAU,PLK1,POLD2,SREBF1,TGFBR2,TYMS,UHRF1,VDR	236 (24)	7
MAPT		other			0.000121	ATP1B1,CAST,CDKN1A,CDKN1B,CFL2,DBI,DNAJC5,ENO2,GFAP,GNA12,GPM6B,HIST1H2BD,HSP90AA1,MCM10,PCLO,PPIA,SLC1A3,STXBP1,TUBB6,VSNL1	213 (15)	3
HTT		transcription regulator		1.179	0.000123	AGRN,ARPP19,ATF3,ATPAF1,ATPAF2,B2M,CASP1,CAST,CBX5,CDK2,CDKN1A,CITED2,DDIT3,DIO2,DUSP5,DUSP6,ENO2,ETV1,FABP7,GFAP,HBEGF,HMGCR,IFI16,IGFBP5,KLF4,LOX,MGP,MMP2,NFIB,PSMB8,PSMB9,PSME1,RGS16,RGS4,SESN1,SLC1A3,SMC2,STRN4,STXBP1,VSNL1	273 (21)	8
TCF4		transcription regulator		-1	0.000126	ASF1B,BIRC5,CDCA3,CDKN1A,CDKN1C,CREB3L2,DDX58,DUT,E2F8,H1F0,IFI16,LEF1,MKI67,PLAU,PML,SAMD9L,VCAN	196 (12)	6
HNRNPA2B1		other			0.000127	CADM1,CEMIP,CPVL,ELOVL7,GJA1,HMGB3,MMD,OAS1,PDGFC,PGM2L1,PKIB,SETBP1,ST8SIA4,VCAN		1
PP1		chemical - kinase inhibitor		1.134	0.000127	CCNA1,CDK2,CDKN1B,CXCL8,GJA1,HMOX1,MMP2	258 (20)	4
PSEN1		peptidase		0.818	0.000127	ATP1B1,CDH2,CFL2,DBI,DNAJC5,DUSP1,EMP1,ENO2,F2R,GADD45B,GFAP,GJA1,GNA12,GPM6B,HES1,HIST1H2BD,HLA-E,HSP90AA1,LRP8,MCM10,NUPR1,PPIA,STXBP1,TGFBR2,TUBB6,VSNL1	262 (20)	5
Map3k7		kinase	Activated	2.345	0.000127	CMPK2,HAS2,HBEGF,IFIT2,ISG15,ISG20,RSAD2,SCD,SESN1	173 (13)	1
lomustine		chemical drug	Activated	2.333	0.000127	ABCC2,ANXA1,ASNS,BIRC3,CLU,GPNMB,LGALS3,PSMB8,RBM3		1
PDLIM2		other		0.905	0.000129	CEMIP,CITED2,CXCL8,HBEGF,IFI44,IFIT3,LGALS3BP,NAP1L2,OAS3,PRR16,STAT1	261 (18)	3
TET2		enzyme		0.832	0.00013	AFF3,CMPK2,IFI16,IFIT2,IFIT3,IFITM3,IGF1R,IL1R1,RSAD2,SGPP1,SORL1,TGFA,TRIB2	219 (7)	3
miR-26a-5p (and other miRNAs w/seed UCAAGUA)		mature microrna		-0.485	0.00013	BAK1,CCNE1,CCNE2,CDKN1A,CDKN1B,TGFBR2		4
estrogen receptor		group		0.191	0.000134	ANXA1,CALD1,CCNA1,CCNE2,CLN8,CXCL8,DICER1,DSP,HBEGF,HSP90AA1,LY6E,NT5E,PDGFA,PDGFC,PLAU,SOST,TGFA,TGFBR1,TGFBR2	294 (18)	7
H2AFB3 (includes others)		other	Activated	2.828	0.000138	ATF3,CDKN1A,CDKN1C,CHAC1,DHRS2,EFNA1,LIPH,TMEM217		2
ID1		transcription regulator		-0.644	0.000144	CCNA1,CDKN1A,CDKN1B,E2F1,IFI16,MMP2,PCGF2,SCD,TYMS	270 (23)	3
IL5		cytokine		0.125	0.000146	ASNS,ATP1B1,CCNE1,CDKN1A,CITED2,CXCL8,DUSP5,DUSP6,EGLN3,ELL2,GBP2,HBEGF,HMGCR,IL6R,LMNB1,MMD,NABP1,PKIB,RAB21,RBM3,RRAS2	274 (18)	7
dextran sulfate		chemical drug		1.154	0.00015	BIRC5,CDCA3,CFH,CXCL8,E2F8,EPHB4,HMOX1,IFITM3,IGF1R,ISG15,MCM6,MKI67,MMP2,PDGFA,PLK1,REC8,SMC2,TGFBR2,UHRF1	228 (18)	9
staurosporine		chemical - kinase inhibitor		-1.225	0.000152	BTG2,CDKN1A,CDKN1B,CPNE3,CXCL8,HMOX1,IFIT2,IGF1R,IGFBP5,ISG15,PLAU,VDR	231 (20)	5
BMS-754807		chemical drug	Activated	2	0.000152	BIRC5,EPHA4,MKI67,TGFBR2		3
tridecanoic acid		chemical - endogenous mammalian	Activated	2	0.000152	CDKN1C,DDIT3,DUSP5,KLF4		3
COPS8		other	Inhibited	-2	0.000152	CCNE1,CDK2,CDKN1A,CDKN1B		3
DPY30		enzyme			0.000152	CCNE2,CDK2,CDKN1A,E2F1	185 (20)	1
Ca2+		chemical - endogenous mammalian		1.241	0.000157	ANKH,ATF3,CCNE1,CDK2,CDKN1A,CDKN1B,CEBPD,CXCL8,DDIT3,DUSP1,E2F1,FGF2,HBEGF,HMGCR,IGF1R,IL6R,KLF4,MGP,SP4,VDR	252 (22)	9
Immunoglobulin		complex		0.555	0.000158	CCNE1,CD274,CDK2,CDKN1B,CDKN1C,CXCL8,DUSP1,EIF2AK2,F3,GFAP,GMPR,HMOX1,KLF4,MMP2,PDGFA,PLSCR1,RSAD2,SOST,VCAN	239 (20)	9
miR-92a-3p (and other miRNAs w/seed AUUGCAC)		mature microrna		-0.128	0.000162	CCNE1,CCNE2,CDKN1A,CDKN1C,MAPRE1,VSNL1		3
suramin		chemical drug		-0.294	0.000162	CDH2,CXCL8,F3,FGF2,HMOX1,LOX	250 (18)	4
mir-15		microrna	Activated	2.02	0.000162	BIRC5,CCNE1,DDX58,DICER1,FGF2,IFIT1,ISG15,OAS1,SMURF2	184 (7)	6
CEBPD	1.725	transcription regulator		0.929	0.000171	ASNS,BIRC5,CDKN1B,CDKN1C,CEBPD,CLU,CXCL8,DDIT3,GFAP,IGFBP5,PDGFA	268 (22)	6
EP400		other		-1.132	0.000178	CDCA3,CDKN1A,E2F1,E2F8,PLK1,SKP2,UHRF1		3
carboplatin		chemical drug		1.495	0.000182	ABCC2,ASNS,CD274,CLU,GPNMB,HAS2,LGALS3,RBM3		0
silibinin		chemical drug	Activated	2.074	0.000182	BIRC5,CCNE1,CDK2,CDKN1A,CDKN1B,CXCL8,IGF1R,MMP2,PLAU	248 (21)	7
F3	2.34	transmembrane receptor		-1.769	0.000182	CCNA1,CXCL8,DUSP6,F3,GJA1,LEF1,MMP2,SPRY4,TGFBR2	213 (16)	6
SYK		kinase		-1.458	0.000184	BIRC3,CDKN1B,CITED2,CXCL8,OAS1,SREBF1,TNFSF10,TRHDE,TRIB2,USP53	277 (24)	4
GNA15		enzyme			0.000188	CEBPD,CXCL8,DDIT3,GBP2,GUCY1B3,HES1,HLA-E,HMOX1,LGALS3,NEXN,VCAN	235 (15)	2
IL17A		cytokine		0.25	0.000195	BIRC5,CD274,CEBPD,CXCL8,FGF2,GBP2,HBEGF,ISG15,KLF3,LIF,LOX,MMP2,PLAU,RGS16,SREBF1,TGFA,TGFBR2,TNFAIP3	260 (15)	9
CFTR		ion channel		0.631	0.000203	ASNS,CFH,CXCL8,FADS1,FADS2,HADH,OXCT1,SCD,STAT1,TNFAIP3		3
NAB2		transcription regulator		-1.314	0.000206	CDKN1A,F3,FGF2,PLAU,TNFSF10	158 (9)	3
HOXA13	1.516	transcription regulator			0.000206	EMP2,EPHA4,HOXA13,HOXB6,NOG		0
MAP3K1		kinase		0.42	0.000208	ATF3,BIRC3,CXCL8,DUSP1,HMOX1,PLA2G4A,PLAU,RGS4	208 (17)	3
dalfampridine		chemical drug		1.912	0.000209	ATF3,BTG2,CDKN1B,DUSP1,DUSP6,GADD45B,KLF4	218 (15)	4
genistein		chemical drug		-0.607	0.000215	AKR1C3,BIRC5,CD164,CDKN1A,CITED2,CLU,CXCL8,DUSP1,F3,GFPT1,GLCE,GUCY1B3,HLA-A,HMGCR,HMOX1,IFIT2,IGF1R,KDSR,LPL,MMP2,PDCD4,PKIB,PLK1,PPT1,PXMP4,VDR	279 (18)	9
ATN1		transcription regulator			0.000223	ATP1B1,CBFB,ENO2,ETV1,HBEGF,HIST2H2AA3/HIST2H2AA4,IFI16,IGFBP5,PSME1,RAB2A,RGS16,SMC2,VSNL1		1
AG490		chemical - kinase inhibitor		0.851	0.000225	AKR1C3,BIRC3,BIRC5,CDKN1A,CXCL8,FGF2,GFAP,HMGB1,STAT1,TNFSF10	265 (19)	6
cephaloridine		chemical drug		-0.777	0.000225	ABCC2,AKR1B10,CCNE1,CCNE2,CDC45,CXCL14,E2F1,E2F8,GPNMB,HMOX1,MCM6		1
fenamic acid		chemical reagent	Activated	2.36	0.000229	ABCC2,ANXA1,ASNS,BIRC3,CLU,GPNMB,LGALS3,PSMB8,RBM3		1
CNB-001		chemical reagent	Activated	2	0.000233	ASNS,ATF3,DDIT3,SLC7A11		0
Collagen Alpha1		group		-1.274	0.000233	CDH2,CDKN1A,MMP2,PLAU	267 (20)	3
TASP1		peptidase		-1.948	0.000233	CCNE1,CCNE2,CDKN1A,CDKN1B	10 (2)	3
Gcn5l		group			0.000233	B2M,CCNE1,CDKN1A,E2F1	182 (16)	2
Ncoa6		transcription regulator			0.000233	LPL,SCD,SREBF1,TGFA	140 (12)	1
leukotriene D4		chemical - endogenous mammalian		1.82	0.000237	ARID5B,ATF3,CXCL8,DUSP1,F3,HBEGF,KLF4,ZFP36	230 (19)	4
triamcinolone acetonide		chemical drug		-0.851	0.000241	ATF3,ATP11B,B4GALNT1,BTG2,DDIT3,DUSP1,DUSP10,EPHA4,INSIG1,MEGF9,PLAU,RGS16,SCD,ST8SIA4,TKTL1,TRIB2,TRIM21	133 (7)	1
CLU	2.024	other		0.381	0.000242	CDKN1A,CDKN1B,CLU,CXCL8,MMP2,SREBF1	259 (23)	4
ASXL1		transcription regulator	Activated	2.236	0.000244	ENO2,GPD2,LPL,MCM2,PDCD4,SCD,TAF12	108 (7)	1
baicalein		chemical - endogenous non-mammalian		1.477	0.000244	BIRC5,CXCL8,DDIT3,HMOX1,IGF1R,MMP2,PLA2G4A	242 (18)	4
CSF3		cytokine		0.11	0.000247	BIRC3,BIRC5,CCNE1,CDK2,CDKN1B,CXCL8,DUSP6,GADD45B,GFAP,GJA1,HMOX1,MMP2,PLSCR1,TNFAIP3,TNFSF10	273 (17)	9
allopurinol		chemical drug		1.897	0.000248	ABCC2,ANXA1,ASNS,BIRC3,CLU,GPNMB,HMOX1,LGALS3,PSMB8,RBM3		1
RUNX3		transcription regulator		1.089	0.000249	ABCC2,BIRC5,CDKN1A,CPVL,CXCL8,FGF2,LOX,NEGR1,RASAL2,REEP1,SGPP1,TPM2	160 (8)	4
ATF4		transcription regulator	Activated	2.534	0.000257	ASNS,ATF3,CDKN1A,CDKN1B,CHAC1,CPT1A,DDIT3,IGFBP5,KLF4,LGALS3,NUPR1,SLC3A2,SLC7A11,SREBF1	282 (23)	3
DNMT3B		enzyme		1.835	0.000264	CBX5,CDKN1A,DDIT3,EPDR1,FGF2,HOXA13,IFI27,IFIT1,IFITM1,NAP1L2,RCAN2,RGS16,RGS4,SLC7A11,STAT1	122 (5)	6
RALB		enzyme			0.000265	BIRC5,CDKN1A,CDKN1B	191 (11)	3
SPRY4	-1.544	other			0.000265	CNN1,ETV5,ISG15		1
polyinosine-polycytidylic acid/polyethylenimine formulation		chemical reagent			0.000265	BIRC5,DDX58,IFIH1		2
silicon phthalocyanine		chemical drug			0.000265	CCNE1,CDK2,CDKN1A	183 (17)	2
geraniol		chemical - endogenous non-mammalian			0.000265	CDK2,CDKN1A,CDKN1B	183 (11)	2
SREBF1	-1.749	transcription regulator	Inhibited	-2.113	0.000266	AK4,CDKN1A,CEBPD,DBI,ELOVL7,FABP7,FADS1,FADS2,GPNMB,HMGCR,HMOX1,INSIG1,LGALS3,LPL,MSMO1,NUPR1,SCD,SREBF1,STXBP1	192 (16)	2
farnesol		chemical reagent	Activated	2.222	0.000268	ATF3,CDK2,CDKN1A,CDKN1B,DDIT3	240 (19)	2
CYB5R4		enzyme		-0.665	0.000268	ATF3,DDIT3,HMOX1,LPL,SCD	139 (12)	0
vancomycin		biologic drug	Activated	2.578	0.000273	ANXA1,ASNS,BIRC3,CLU,GPNMB,HMOX1,LGALS3,PSMB8,RBM3,SCD		1
RAF1		kinase		-0.749	0.000284	ANXA1,CDKN1A,CDKN1B,DIO2,DUSP5,DUSP6,E2F1,EMP1,HBEGF,HMGB3,IGF1R,IL1R1,LIF,LPGAT1,MKI67,PLAU,SLC26A2	247 (19)	7
Ro31-8220		chemical - kinase inhibitor		-0.332	0.000284	CDKN1A,CXCL8,DUSP1,HMOX1,MMP2,PDCD4,TNFSF10	244 (20)	4
NPC1		transporter		-0.659	0.000284	DDIT3,HMGCR,LGALS3,LPL,SCD,STAT1,STAT2	141 (14)	2
ELAVL1		other		1.325	0.000292	ATF3,CCNE1,CDH2,CDK2,CDKN1A,DUSP1,HMOX1,PCGF2,RFC5,SLC7A11,ZFP36	238 (17)	4
Nuclear factor 1		group			0.000293	DDIT3,FABP7,GFAP,GUCY1B3,LOX,TNFSF18		0
Ap1		complex		-0.944	0.000294	ATF3,BAK1,CLU,CXCL8,DDIT3,DUSP6,F3,GFAP,HMOX1,LPL,MMP2,NOG,PLAU,VDR	244 (15)	4
IL13		cytokine	Inhibited	-2.4	0.000297	ARNTL2,ATF3,CASP1,CXCL8,DHCR24,DUSP10,F3,FADS1,FADS2,GPNMB,HMOX1,IL11,IL1R1,IL31RA,LTBP1,MMP2,MSMO1,PDGFA,PDGFC,PLA2G4A,PLAU,SLC7A2,ST8SIA4,STXBP1,SWAP70	241 (16)	6
RRP1B		transcription regulator			0.000318	BIRC5,CCNE1,CDKN1A,DBF4,DHFR,HSP90AA1,MCM2,MCM6,PDGFC,PLK1,VDR		6
GnRH-A		chemical reagent	Activated	2.95	0.000318	AKR1B10,ATF3,BTG2,CDKN1A,FER,GADD45B,HADH,KLF4,ZFP36	205 (12)	2
E2F2		transcription regulator	Inhibited	-2.414	0.000318	BIRC5,CCNE1,CDC45,CDKN1A,DHFR,E2F1,MCM10,MCM2,MCM6	198 (17)	4
FGFR1		kinase		-1.076	0.00033	BIRC5,CDKN1A,FGF2,HAS2,HES1,IL11,LEPROT,LIF,PDCD4,PLAU	265 (21)	3
lovastatin		chemical drug		1.655	0.00034	ATF3,BIRC5,CDKN1A,CDKN1B,DDIT3,ENO2,HELLS,HMGCR,HMOX1,KLF4,MKI67,SREBF1	236 (20)	5
CREB3		transcription regulator		-1.067	0.000341	ANXA1,DDIT3,INSIG1,SREBF1		0
NELFB		other	Inhibited	-2	0.000341	ATF3,CDKN1A,GADD45B,MKNK2	168 (7)	1
SIN3B		transcription regulator			0.000343	DDIT3,DHFR,GADD45B,HES1,TYMS	200 (7)	0
MAP2K4		kinase		0.211	0.000344	ATF3,BIRC3,BIRC5,CDKN1A,CXCL8,PLA2G4A,PLAU,VDR	208 (17)	4
sodium orthovanadate		chemical reagent		0.392	0.000351	CCNE1,CDKN1A,CDKN1B,CXCL8,IFIT2,RAB4A	254 (22)	4
COL18A1		other		0.711	0.000362	EFNA1,EPHB4,F2R,F3,FGF2,GFAP,MMP2,PLAU,STAT1,TNFRSF21	258 (20)	5
CDKN1A	1.511	kinase		1.024	0.000373	BIRC5,CCNE1,CDKN1A,CDKN1B,DUSP1,IL1R1,LBR,LGALS3,LGALS3BP,MCM2,MCM6,MKI67,PLK1,SMC2,TGFA,TYMS,UHRF1	257 (18)	10
EIF2AK3		kinase	Activated	2.434	0.000375	ASNS,ATF3,BIRC3,BTG2,DDIT3,DNAJB9,FGF2,KLF4,NUPR1,SPATA5,ZFP36	238 (17)	3
SREBF2		transcription regulator	Inhibited	-2.408	0.000391	CDKN1A,DBI,FABP7,FADS2,HMGCR,INSIG1,MSMO1,SCD,SREBF1	180 (12)	1
IRAK4		kinase			0.000391	ATF3,BIRC3,BTG2,CXCL8,LIF,PLSCR1,RGS16,TNFAIP3,ZFP36	254 (14)	3
cyclic AMP		chemical - endogenous mammalian		-0.019	0.000393	CDH2,CDKN1A,CDKN1B,CEBPD,DDIT3,E2F1,ENO2,F3,FGF2,GJA1,HBEGF,IGFBP5,LGALS3BP,PLA2G4A,PRKAR1A,SREBF1,TGFA,TGFBR1,TNFSF10	272 (22)	9
BMP7		growth factor		1.292	0.000394	BIRC5,CDKN1A,CEBPD,CXCL8,F3,GJA1,IGF1R,IGFBP5,KLF4,MMP2,NOG,SOST	279 (22)	9
JUNB		transcription regulator		1	0.000394	ATF3,CD274,CDKN1B,CLU,DUSP1,FTH1,HES1,HMOX1,MMP2,PLAU,SCD,SWAP70	253 (19)	3
eicosapentenoic acid		chemical drug		1.463	0.000396	CEBPD,DDIT3,DNAJB9,FADS1,FADS2,HMOX1,IL1R1,IMPA2,SREBF1,TGFBR2	135 (15)	3
POR		enzyme		-0.216	0.000404	ASNS,CPT1A,CYP2C8,DHCR24,FADS2,GADD45B,GBP2,HLA-A,HMGCR,HMOX1,INSIG1,LPL,MSMO1,SCD,STAT1	85 (6)	1
CREBBP		transcription regulator		0.381	0.000404	AQP11,B2M,BIRC5,CDKN1A,CDKN1B,CXCL8,DHFR,DUSP1,FGF2,GFRA1,HAS2,HLA-B,IGF1R,ISG15,LGALS3BP,LPL,OAS3,PSMB9,RSAD2,SLC7A11,SREBF1,TAP2,TNFAIP3,TNFSF10,USP18	276 (19)	9
BMS-690514		chemical drug	Activated	2.449	0.000418	CDKN1B,CDKN1C,DDIT3,HSP90AA1,MCM10,MCM6	196 (7)	3
SSRP1		other			0.000418	CDKN1A,DUSP5,HIST1H2AC,IFITM1,PDGFA,PLAU		4
FGF1		growth factor		1.764	0.000425	AKR1B10,CDKN1A,DUSP6,FZD1,HAS2,HMOX1,LRRC17,MKI67,PDGFA,PMEPA1,RFLNB,SLC7A2	242 (22)	4
isotretinoin		biologic drug	Activated	2.158	0.000433	CDKN1A,CDKN1B,CXCL8,IFIT3,OAS1,RARRES3,SKP2,STAT2,TNFSF10	256 (19)	5
ceruletide		biologic drug		0.625	0.000433	BIRC5,CCNE1,CDKN1B,DDIT3,HMOX1	269 (22)	3
ADCY		group		-0.156	0.000433	CCNA1,CDH2,CDKN1A,FGF2,GJA1	270 (16)	4
LRPAP1		other		-0.391	0.000433	DDIT3,F3,LPL,MMP2,SORL1	224 (19)	2
MFSD2A		transporter			0.000433	FADS1,FADS2,INSIG1,SCD,SREBF1		0
NRAS		enzyme			0.000433	AGRN,CCNE1,CDKN1A,DUSP6,ETV5,IFIT1,MKI67,PLAU,SESN1,SKP2	257 (20)	6
phenylbutazone		chemical drug	Activated	2.06	0.000436	ABCC2,ANXA1,ASNS,CLU,GPNMB,LGALS3,PSMB8,RBM3		0
F2RL1		g-protein coupled receptor		0.322	0.000436	CXCL8,DUSP6,F3,GBP2,HBEGF,LIF,PELI1,TGFA	240 (16)	4
TGFB3		growth factor		0.131	0.000441	CDH2,CDKN1A,CDKN1B,FGF2,GJA1,IL11,LEF1,MGP,MMP2,PLK1,SCD	252 (23)	7
mir-1		microrna		1.411	0.000477	ADAR,AKAP11,CXCL8,EIF4E3,GJA1,IGF1R,JOSD1,PDCD4,PDGFA,RNF138,STX6		4
CCL5		cytokine		-0.881	0.000478	CXCL8,DDAH1,DUSP1,DUSP6,EMP1,F2R,GFAP,STAT1,ZFP36	237 (20)	4
selumetinib		chemical drug		1	0.000481	BIRC5,CD274,CDKN1A,CDKN1B	259 (22)	3
ORMDL3		other		1	0.000481	CXCL8,OAS1,OAS2,OAS3		1
bisphenol A diglycidyl ether		chemical reagent		-1	0.000481	EGLN3,TGFBR1,TGFBR2,VDR	105 (7)	2
prazosin		chemical drug		-1.067	0.000481	CDKN1B,DIO2,DUSP1,GFAP	249 (19)	2
RALA		enzyme		-1.982	0.000481	CDH2,CDKN1A,MMP2,PLAU	231 (18)	3
RPL22		other			0.000481	ATF3,CDKN1A,DDIT3,DNAJB9	137 (4)	1
ID4		transcription regulator			0.000481	CDKN1A,CDKN1B,E2F1,MMP2		3
TAZ		enzyme			0.000489	ANXA1,CDH2,DICER1,IFI16,LOX,PCLO,PPP1R3B,RGS4		1
green tea polyphenol		chemical drug	Activated	2.219	0.000495	ANXA1,CDKN1A,HMGB1,HMOX1,MMP2,PLAU	231 (19)	2
mercuric chloride		chemical toxicant			0.000495	CDH2,CDKN1A,DDIT3,HBEGF,HMOX1,HSP90AA1	324 (19)	3
BMI1		transcription regulator		0.293	0.0005	CADM1,CCNE1,CDKN1A,CDKN1B,GLIPR1,LOX,USF2	230 (18)	3
baicalin		chemical - endogenous non-mammalian		-1.342	0.0005	BIRC5,CXCL8,FABP7,HES1,HMOX1,IGFBP5,RAD23B	268 (26)	2
etoposide		chemical drug		0.784	0.000509	ATF3,BIRC3,BIRC5,CCNA1,CD274,CDKN1A,CDKN1B,CXCL8,DUSP1,E2F1,FTH1,IFIT2,TNFAIP3,TNFSF10,UHRF1	208 (19)	7
KLHL21		other			0.000518	CXCL8,DUSP1,TNFAIP3		3
OBP2B		transporter			0.000518	CPT1A,SCD,SREBF1		0
leucovorin		chemical - endogenous mammalian			0.000518	CDK2,CDKN1A,TYMS		1
TCF7L2		transcription regulator		-0.662	0.000527	ANXA1,ATP8B1,BIRC5,CCNYL1,CDKN1A,CDKN1B,CREB3L2,CREB5,CYP2C8,DHCR24,ERBIN,FTH1,KLHL2,LBH,LEF1,MOSPD2,PELI1,RAP1A,SDC2,SNX18,TBC1D5,YAP1	156 (13)	6
IFNK		cytokine	Activated	2.236	0.00054	EIF2AK2,IFIH1,OAS1,RARRES3,STAT1	192 (11)	1
zidovudine		chemical drug			0.00054	CDKN1A,CDKN1B,CPT1A,CXCL8,STAT1	203 (11)	4
Fibrin		complex			0.00054	CNN1,CXCL8,F3,GFAP,PLAU	131 (7)	2
ursodeoxycholic acid		chemical - endogenous mammalian		1.118	0.000546	ABCC2,CDK2,DDIT3,E2F1,LGALS3,PDGFA,SREBF1,VDR	265 (15)	1
seocalcitol		chemical drug		0.265	0.000546	BAK1,BIRC5,CDKN1A,CDKN1B,E2F1,IGFBP5,SKP2,VDR	246 (22)	4
SMARCA2		transcription regulator			0.000546	CCNE1,CDK2,DHFR,E2F1,HES1,IGFBP5,TYMS,VDR	171 (16)	1
metformin		chemical drug		1.587	0.00055	ATF3,CCNE1,CDKN1B,CXCL8,DDIT3,DICER1,F3,FTH1,HMOX1,IGF1R,INSIG1,SP4,SREBF1	243 (21)	5
PRKAG3		other			0.000552	ATP1B1,BTG2,DUSP10,ELL2,GJA1,HIST2H2AA3/HIST2H2AA4,IGFBP5,JPH1,KLF4,MMD,OXCT1,SLC7A2,SREBF1,ZFP36		2
MAPK14		kinase		1.521	0.00057	CEBPD,CXCL8,DICER1,DUSP1,DUSP6,EFNA1,GJA1,HAS2,HMGCR,HMOX1,LEF1,PLAU,SREBF1,VDR,ZFP36	232 (19)	5
n-3 fatty acids		chemical drug	Activated	2.412	0.00057	FADS1,FADS2,HMOX1,MTRR,PDGFA,SCD,SREBF1	179 (16)	1
TOB1		transcription regulator		1.4	0.00057	CDK2,CDKN1A,CDKN1B,MKI67,STAG1,TMED7,TTC5	217 (18)	3
FLT1		kinase		1	0.00058	BIRC5,CDKN1A,CTBP1,DHCR24,HLA-B,HMOX1,MARCKS,PRKAR1A,TGFBR2	265 (23)	3
MTOR		kinase		-1.11	0.000594	BIRC5,CASP1,CCNE1,CD274,CDKN1A,CEBPD,CITED2,DAG1,DDIT3,DHFR,EFNA1,GLG1,IFI16,IL1R1,OAS1,PRKAR1A,RAB4A,SKP2,SREBF1,STAT1,TNFSF10	290 (23)	9
tanespimycin		chemical drug		-0.275	0.000648	BAK1,BIRC3,BIRC5,CDKN1A,CDKN1B,CXCL8,DDIT3,IGF1R,IL6R,PLAU,TNFAIP3	261 (21)	7
folic acid		chemical - endogenous mammalian		1.295	0.000648	CDKN1A,CERS6,CLU,FZD1,IFI27,IFI6,TYMS		2
CD3 group		group		-1.195	0.000648	CCNE1,CDKN1B,GBP2,LPCAT2,MBOAT1,PLA2G4A,SCD		2
VCAN	-2.531	other		-0.577	0.000649	AGRN,CASP1,CDKN1A,CLU,DAG1,F3,GUCY1B3,HAS2,HAS3,LGALS3,TGFA,VCAN	264 (20)	4
IFNA10		cytokine		1.961	0.000658	IFIH1,IFIT1,ISG15,RARRES3	125 (8)	2
IFNA21		cytokine		1.961	0.000658	IFIH1,IFIT1,ISG15,RARRES3	125 (8)	2
IFNA5		cytokine		1.961	0.000658	IFIH1,IFIT1,ISG15,RARRES3	221 (12)	2
IFNA7		cytokine		1.961	0.000658	IFIH1,IFIT1,ISG15,RARRES3	125 (8)	2
IFNA14		cytokine		1.961	0.000658	IFIH1,IFIT1,ISG15,RARRES3	125 (8)	2
IFNA6		cytokine		1.961	0.000658	IFIH1,IFIT1,ISG15,RARRES3	221 (12)	2
ginsenoside Rb1		chemical - endogenous non-mammalian		1.131	0.000658	CXCL8,HBEGF,SCD,SREBF1		1
xanthine		chemical - endogenous mammalian		-0.277	0.000658	DUSP1,DUSP10,MMP2,PLAU	246 (18)	2
mir-7		microrna		-1.919	0.000658	CDKN1A,IGF1R,KLF4,MKNK2		3
SRSF3		other		-1.974	0.000658	CCNE1,CXCL8,E2F1,PDCD4		2
NFkB (family)		group			0.000658	CXCL8,LPL,TNFAIP3,TNFSF10	142 (7)	2
F2R	-1.635	g-protein coupled receptor		-0.943	0.000664	CXCL8,DSP,DUSP1,F2R,F3,GJA1,GNA12,HMOX1,PLAU,TNFAIP3	264 (21)	6
PDGF-AA		complex		-0.068	0.000665	CDKN1A,FGF2,GFAP,HBEGF,PDGFA	208 (15)	3
XIAP		enzyme		-0.6	0.000665	BIRC5,CDH2,CDKN1A,CDKN1B,CXCL8	228 (21)	5
ITGAV		transmembrane receptor		-0.842	0.000681	CDKN1A,CDKN1B,HAS2,MMP2,PLAU,SOST	252 (22)	3
PKM		kinase		-1.254	0.000681	CDH2,CDKN1B,MMP2,SDC2,SLC35D2,TGFBR1	224 (21)	5
amiodarone		chemical drug			0.000681	AK4,CXCL8,F3,FADS2,HMOX1,SCD	140 (13)	2
SMAD4		transcription regulator		1.278	0.000687	CBFB,CCNE1,CDH2,CDKN1A,CDKN1B,CITED2,GADD45B,GJA1,HAS2,HMOX1,IL11,LEF1,PLAU,SCD,SHISA5,TPM2,ZFP36	243 (18)	6
GSK3B		kinase		0.406	0.000698	BIRC3,BIRC5,CCNE2,CDKN1A,CDKN1B,CXCL8,DDIT3,IGF1R,MAPRE1,SREBF1,TNFSF10	239 (21)	6
SOX2		transcription regulator		-1.209	0.0007	ATF3,BIRC5,CDKN1A,CDKN1B,CITED2,CXCL14,DSP,DUSP1,DUSP5,ETV5,FABP7,GADD45B,GBP3,GJA1,KLF4,LEF1,NOG,SPRY4,USP18,WLS,YAP1	32 (2)	9
cardiotoxin		chemical - other		0.816	0.000709	B2M,BIRC5,CASP1,CCNE1,CCNE2,E2F1,GNAI3,HSP90AA1,IL1R1,IL6R,LTBP1,MCM2,MMP2		7
TFAP2A		transcription regulator		-1.008	0.000721	ANXA1,BIRC3,BIRC5,CDKN1A,F2R,FREM2,KLF4,MMP2,PLAU,SESN1	225 (23)	5
DETA-NONOate		chemical reagent		1.625	0.000734	ACO1,BIRC3,CDKN1A,CXCL8,DUSP1,HMGCR,HMOX1	203 (17)	4
GH1		growth factor		1.491	0.000751	ATF3,CDH2,CEBPD,CLU,DBI,DDIT3,IGF1R,RAD23B,SREBF1,UBA7,ZFP36	245 (21)	3
AHR		ligand-dependent nuclear receptor		0.316	0.000752	BTG2,CCNE1,CDH2,CDK2,CDKN1A,CDKN1B,COL14A1,CYP2C8,DHFR,DUSP6,E2F1,E2F8,HES1,HMGCR,HSP90AA1,LTBP1,MMP2,PLA2G12A,PLK1,SCD,SREBF1,TGFBR2	246 (23)	9
TSH		complex		-0.647	0.000754	CCNE1,CDK2,CDKN1A,CXCL8,DAG1,FTH1,FZD1,IGFBP5	273 (21)	3
NRG2		growth factor			0.000754	BAK1,DAG1,E2F1,HES1,HMOX1,PDGFA,TGFBR1,USF2	212 (12)	2
TGFA	-1.727	growth factor		-0.762	0.000765	BIRC3,BIRC5,CASP1,CDKN1A,CXCL8,E2F1,GFAP,PLA2G4A,TGFA	320 (20)	6
LDLR		transporter		-0.152	0.000781	DDIT3,F3,GJA1,HMGCR,LPL,MMP2,PSMB9,PSME2,SCD,SREBF1	282 (22)	3
LEPR		transmembrane receptor	Inhibited	-2.55	0.000785	CDK2,CREB3L2,GADD45B,GFAP,HIST1H2AC,HMGCR,IPO8,LIF,LPL,MMP2,PSMB8,SREBF1,STAT2,TGFBR2	251 (20)	4
fluvastatin		chemical drug		1.342	0.000792	CCNE1,CDKN1A,CDKN1B,CXCL8,HMOX1,TNFSF10	238 (20)	4
xanthohumol		chemical - endogenous non-mammalian		1	0.000792	ANXA1,BIRC3,BIRC5,HMOX1,SCD,SREBF1	197 (9)	2
MED1		transcription regulator	Inhibited	-3.317	0.000802	BIRC5,CCNE1,CDK2,CDKN1A,E2F1,FADS2,HAS2,KLF4,LBR,LEF1,LIF,PLK1,VDR	203 (12)	5
PF4		cytokine		0.267	0.00081	CDKN1A,CNN1,CXCL8,F3,KLF4	285 (22)	4
E2F5		transcription regulator			0.00081	CCNA1,CDKN1A,DHFR,DUSP10,E2F1		1
NFIC		transcription regulator			0.00081	CDKN1A,FABP7,GFAP,HMGB1,PDGFA		2
kaempferol		chemical toxicant			0.00081	BIRC5,CDKN1A,HMOX1,MMP2,PLAU	241 (19)	3
triamterene		chemical drug	Activated	2.138	0.000835	ANXA1,ASNS,BIRC3,CLU,GPNMB,LGALS3,PSMB8,RBM3		1
trans-hydroxytamoxifen		chemical drug	Inhibited	-2.111	0.000868	BAK1,CLU,DUSP1,EFNA1,GPRC5A,HIST2H2AA3/HIST2H2AA4,HIST2H2BE,IL1R1,MMD,PRPS1,STXBP1		2
INSIG2		other		1.97	0.000876	HMGCR,INSIG1,SCD,SREBF1	98 (7)	0
IFNA8		cytokine		1.961	0.000876	IFIH1,IFIT1,ISG15,RARRES3	125 (8)	2
IFNA16		cytokine		1.961	0.000876	IFIH1,IFIT1,ISG15,RARRES3	125 (8)	2
deguelin		chemical drug		1.911	0.000876	BIRC5,CDKN1A,CDKN1B,CXCL8	207 (14)	4
BRD7		transcription regulator		1.029	0.000876	CDKN1A,DICER1,TRIM22,VCAN	223 (11)	1
IGFBP7		transporter		1	0.000876	ASNS,CDKN1A,CDKN1B,MMP2	246 (24)	3
miR-503-5p (miRNAs w/seed AGCAGCG)		mature microrna		-0.152	0.000876	CCNE1,CCNE2,CDKN1A,FGF2	22 (7)	3
NREP		other		-0.218	0.000876	FGF2,MMP2,PDGFA,TGFBR2	124 (7)	4
RND3		enzyme		-0.326	0.000876	CDKN1A,CDKN1B,HES1,MMP2	209 (10)	3
CBX3		transcription regulator			0.000876	BIRC5,CDKN1A,E2F1,PLK1	149 (7)	3
GNE		kinase			0.000887	ASNS,CHAC1,DDIT3		0
CCNA2		other			0.000887	CDKN1A,CDKN1B,DHFR	139 (16)	2
KCNMA1	-1.749	ion channel			0.000887	CXCL8,KCNMA1,MMP2		2
CUL1		enzyme			0.000887	CCNE1,CDKN1B,SKP2	261 (22)	3
CAPN2		peptidase			0.000887	CDKN1B,DDIT3,GFAP		1
TBK1		kinase		1.12	0.000914	CMPK2,CXCL8,IFIT1,IFIT2,ISG15,ISG20,NMI,RSAD2,TAF12	166 (15)	3
GMNN		transcription regulator		-1.414	0.000914	CDKN1A,DSP,DUSP1,DUSP5,FGF2,GBP3,USP18,WLS,YAP1		5
SOCS3		phosphatase	Inhibited	-2.8	0.000914	ATF3,CDKN1A,IFIT1,IFIT2,ISG20,OAS1,OAS2,SCD,SREBF1	289 (18)	2
SPRY2		other		1.546	0.000917	CDKN1A,EPHB4,ETV1,ETV5,FABP7,ISG15		3
DACH1		transcription regulator		-0.64	0.000917	CCNE2,CDKN1A,CXCL8,FGF2,KLF4,TNFAIP3		5
BSG		transporter	Inhibited	-2.382	0.000917	ABCC2,CDH2,CDKN1B,CXCL8,MMP2,PLK1	202 (24)	5
mitoxantrone		chemical drug			0.000917	CDKN1A,CXCL8,IFI16,IFIT2,OAS2,RSAD2	214 (11)	2
API5		other			0.000918	CDK2,FGF2		1
vistusertib		chemical drug			0.000918	HMOX1,SREBF1		0
POLDIP3		other			0.000918	CDKN1A,ISG15		2
ING5		other			0.000918	CDK2,CDKN1A		1
KHDRBS2		other			0.000918	CDKN1A,STAT1		2
LPCAT1		enzyme			0.000918	DDIT3,DNAJB9	137 (4)	0
telomestatin		chemical - endogenous non-mammalian			0.000918	CDKN1A,CDKN1B	93 (7)	2
TBP		transcription regulator			0.000924	ASNS,CDKN1A,HLA-A,HMGCR,IGF1R,RPL31,TGFA,TNFAIP3	177 (11)	4
POU5F1		transcription regulator		0.766	0.000925	BAK1,BIRC3,BIRC5,CASP1,CDH2,CDKN1A,DSP,DUSP1,DUSP5,FAM208A,GBP3,IGF1R,KLF4,MMP2,PMEPA1,TDRD7,TNFRSF21,TNFSF10,USP18,WLS,YAP1	180 (8)	12
salirasib		chemical drug		1.23	0.000933	AK4,ATF3,CDKN1B,CITED2,ENO2,PLAU,TGFA		3
DCN		other		0.592	0.000933	CDKN1A,CDKN1B,CDKN1C,DUSP1,FGF2,IGF1R,MMP2	234 (21)	7
CD38		enzyme		1.213	0.000961	ASNS,ATP1B1,CCNE1,CITED2,EGLN3,ELL2,GBP2,IL6R,LGALS3,NABP1,NT5E,PKIB,RRAS2		2
tetrodotoxin		chemical drug		1.231	0.000978	ATP1B1,B2M,TAP1,TAP2,TGFBR1	151 (10)	1
CASR		g-protein coupled receptor		0.275	0.000978	ABCC2,BIRC5,CDKN1B,TYMS,VDR	169 (16)	2
NCL		other		0	0.000978	CDKN1A,DICER1,ILF3,PDCD4,PDGFA		2
YAP1	-1.98	transcription regulator		-0.277	0.000989	BIRC5,CDKN1A,DICER1,E2F1,IGF1R,MCM6,NEGR1,PLK1,PPP1R3B,UHRF1	203 (13)	4
EIF4E		translation regulator		0.137	0.00103	BAK1,BIRC5,CDK2,CDKN1A,FBXW2,FGF2,HMOX1,INSIG1,PRPS1,SKP2,TGFA,UBA7	165 (7)	5
miR-34a-5p (and other miRNAs w/seed GGCAGUG)		mature microrna		0.495	0.00105	ATF3,BIRC5,CDKN1A,DHFR,E2F1,KLF4,MCM10	93 (7)	3
CUX1		transcription regulator		0	0.00105	CCNE2,CDH2,CDK2,CDKN1A,HLA-B,MARCKS,MMP2		3
iron		chemical - endogenous mammalian		-0.274	0.00105	CCNE1,CDKN1A,CDKN1B,DDIT3,FTH1,GADD45B,HMOX1	262 (22)	3
streptozocin		chemical drug		1.658	0.00105	ATF3,ATP1B1,CLU,CPT1A,GFAP,HMOX1,IGF1R,LGALS3,LMNB1,LPL,MMP2,NT5E,SCD,SLC1A3,SREBF1,TGFBR1	278 (21)	4
Pkc(s)		group		-0.218	0.00105	ACO1,ATF3,CDKN1A,CDKN1B,CNN1,CPT1A,CXCL8,DDIT3,DUSP1,F3,FGF2,GADD45B,HMGCR,HMOX1,MMP2,VDR	301 (19)	7
alvocidib		chemical drug		0.219	0.00106	BIRC3,BIRC5,CCNE1,CDKN1A,CDKN1B,E2F1	198 (20)	5
TFAP4		transcription regulator		-1.709	0.00106	CDH2,CDK2,CDKN1A,ETV1,LEF1,LIF		3
bisindolylmaleimide I		chemical - kinase inhibitor		-0.207	0.00107	BIRC3,CDKN1A,CLU,CXCL8,E2F1,HMOX1,LPL,MMP2,PDCD4,TNFSF10	256 (20)	4
CD40		transmembrane receptor		1.846	0.0011	BIRC3,BIRC5,CDKN1A,CDKN1B,CXCL8,DUSP1,DUSP6,F3,IL6R,KLF4,LGALS3,PSMB9,TAP1,TAP2,TNFAIP3,TNFSF10	210 (16)	10
Insulin		group	Inhibited	-2.526	0.0011	BIRC5,CCNE1,CDK2,CDKN1A,CDKN1B,DBI,DUSP1,FADS1,FADS2,FER,GFAP,HES1,HMGCR,HMOX1,IGF1R,KLF4,LGALS3BP,LPL,MCM6,MMP2,SCD,SREBF1,TGFA	248 (21)	9
bromobenzene		chemical toxicant		1.109	0.00112	ABCC2,CDKN1A,DDIT3,HMOX1,HSP90AA1,LAP3,MSMO1,OXCT1		2
NCOA3		transcription regulator		-0.754	0.00112	CCNE1,CDK2,CDKN1A,E2F1,FGF2,HMOX1,IGF1R,SREBF1	269 (24)	4
mevastatin		chemical drug		1.188	0.00114	CDKN1A,HMGCR,KLF4,SREBF1		2
E2F7		transcription regulator			0.00114	CCNE2,DHFR,E2F1,E2F8		0
OSMR		transmembrane receptor		0.391	0.00117	BIRC3,BIRC5,IL6R,SCD,SREBF1	226 (13)	2
ACTL6A		other		-1.342	0.00117	CCNE2,CDK2,CDKN1A,CDKN1B,HMOX1	215 (11)	2
mir-135		microrna		-1.432	0.00117	CASP1,CDH2,IL11,IL1R1,KLF4		4
SP4	-1.733	transcription regulator			0.00117	BIRC5,CDKN1A,CDKN1B,IGF1R,PTDSS1	141 (7)	4
SLC9A3		ion channel			0.00117	B2M,PSMB8,PSMB9,STAT1,TAP2	160 (7)	1
SMAD2		transcription regulator		0.211	0.00118	CDH2,CDKN1A,GADD45B,HAS2,HES1,HMOX1,IL6R,MMP2,TPM2	283 (24)	3
ERBB4		kinase		-1.572	0.00118	BTG2,CADM1,CDKN1A,DDIT3,DUSP1,GJA1,HBEGF,HMOX1,IGFBP5	261 (20)	3
interferon beta-1a		biologic drug			0.00123	ARHGEF6,GADD45B,GBP5,IFI35,IFI6,IFIT1,NMI,PPIA,PSMB8,PSME1,STAT1	124 (8)	2
10E,12Z-octadecadienoic acid		chemical - endogenous mammalian		-0.565	0.00123	ATF3,CPT1A,CREB5,CXCL8,DDIT3,FADS1,SCD,SREBF1	174 (17)	1
PKD1		ion channel		1.505	0.00129	ALG6,ATP1B1,CAMSAP2,CDC42BPA,CDKN1A,HBEGF,KLHL28,LOX,LTBP1,NAPEPLD,PML,SETD7,SLC16A4,TGFBR1		2
ERN1		kinase		-0.483	0.00131	ATF3,CCNA1,CEBPD,CREB3L2,DDIT3,DNAJB9,GOLGA3,IFITM1,LPCAT2,OAS2,SCD		3
berberine		chemical drug		1.695	0.00133	BIRC3,BIRC5,CDK2,CDKN1A,CDKN1B,CPT1A,CXCL8,HMGCR,HMOX1,MMP2	202 (22)	6
lithium chloride		chemical drug		-0.649	0.00133	CDKN1A,CDKN1B,GFAP,HES1,HMOX1,LEF1,MMP2,TGFBR1,TNFSF10,VCAN	283 (27)	4
heparin		chemical - endogenous mammalian		1.326	0.00136	CDKN1B,CNN1,DUSP1,F3,HAS2,IL1R1,LPL,MMP2	229 (20)	5
PRKAA		group		0.842	0.00138	BIRC5,CDKN1A,CPT1A,DUSP1,SREBF1,STAT1	256 (21)	4
panobinostat		chemical drug		0.651	0.00138	BIRC5,CDKN1A,CDKN1B,CEBPD,CITED2,GUCY1B3	253 (22)	5
MYBL2		transcription regulator		-0.294	0.00138	BIRC3,BIRC5,CCNA1,CDK2,CLU,IGFBP5		2
GCS-100		chemical drug			0.00139	CCNE2,CDKN1A,LGALS3		1
tolfenamic acid		chemical drug			0.00139	ATF3,BIRC5,SP4	187 (7)	1
SENP7		peptidase			0.00139	CDH2,CXCL8,DHFR		2
HINT1		enzyme			0.00139	FADS1,FADS2,USF2		0
mir-322		microrna			0.00139	CCNE1,FGF2,IGF1R		3
mir-290		microrna			0.00139	CCNA1,CDK2,TGFBR2		1
ciclopirox olamine		chemical drug			0.00139	BIRC5,CDK2,CDKN1A	151 (7)	2
levofloxacin		chemical drug			0.00139	CDKN1A,CXCL8,HAS2		2
zinostatin		biologic drug			0.00139	CDKN1A,DUSP10,IGF1R	243 (17)	2
MAX		transcription regulator	Inhibited	-2.213	0.00139	CBX5,CDKN1A,CDKN1B,DDIT3,DHFR,E2F1,FADS2,FTH1,GADD45B		2
letrozole		chemical drug		1.491	0.00139	CDK2,CDKN1A,GJA1,LIF,MKI67		3
PRLR		transmembrane receptor		0.202	0.00139	AKR1C3,CDKN1A,FGF2,IGFBP5,VDR	263 (21)	2
SFN		other			0.00139	BTG2,CDH2,DSP,F3,IL1R1	258 (12)	4
GLI1		transcription regulator		-0.396	0.00139	C11orf96,CDK2,CDKN1A,CLU,CMPK2,CNIH4,DIO2,ELAVL2,IMPA2,INSIG1,KLF4,MMP2,NOG,PDGFA,PGM2L1		4
lenalidomide		chemical drug	Activated	2.419	0.00143	CASP1,GINS4,HIST2H4B,IFIH1,KCNMA1,LEF1,LPL,MRS2,NFIB,NMI,RGS16,SETD7,SLC7A2,TNFRSF21		2
EREG		growth factor		-0.225	0.00145	FGF2,HAS2,HBEGF,TGFA	262 (19)	2
isoliquiritigenin		chemical - endogenous non-mammalian			0.00145	CDKN1A,CDKN1B,MMP2,TGFBR2	247 (17)	4
magnolol		chemical - endogenous non-mammalian			0.00145	CDKN1A,CDKN1B,CXCL8,MMP2	236 (21)	4
3-deazaneplanocin		chemical drug		1.382	0.00146	CDKN1A,DUSP10,GPNMB,NUPR1,PLAU,TRIM14,USP53		1
N-acetyl-L-cysteine		chemical drug		-0.799	0.00146	BIRC5,CDKN1A,CDKN1B,CXCL8,DDIT3,DICER1,E2F1,FGF2,HBEGF,HMOX1,IGF1R,LPL,MMP2,PLAU,TGFBR2	231 (18)	8
SOD1		enzyme			0.00146	ACO1,B2M,CASP1,CAST,CDH2,CLU,FTH1,GFAP,HMOX1,LPL,PSMB8,RBM3,SOST,TGFBR2,TNFAIP3	268 (18)	4
NFYB		transcription regulator			0.00152	ARHGAP11A,CBX5,CDH2,FLRT2,FTH1,GNA12,KBTBD8,LCOR,PLK1,PXMP4,SESN1,ST8SIA4,TGFBR2,TM7SF3,TMBIM6,TYMS,UHRF1,ZNF610		3
pioglitazone		chemical drug		0.705	0.00152	CDKN1A,CDKN1B,CEBPD,CITED2,CXCL8,GFAP,HAS2,HMOX1,KLF4,LPL,NCEH1,SOST,SREBF1	241 (22)	6
phenacetin		chemical drug	Activated	2.449	0.00157	ABCC2,ANXA1,BIRC3,CLU,LGALS3,PSMB8	155 (7)	1
KAT2B		transcription regulator		1.758	0.00157	B2M,CDKN1A,E2F1,HLA-B,ISG15,TGFBR2	261 (20)	3
hexachlorobenzene		chemical toxicant		1.964	0.00162	ANXA1,ASNS,CLU,GPNMB,LGALS3,MMP2,PSMB8		1
IL12B		cytokine		1.913	0.00162	CEBPD,CXCL8,DUSP5,IRF9,PIK3AP1,STAT1,STAT2	252 (19)	5
SOX1		transcription regulator		-1.134	0.00162	DSP,DUSP1,DUSP5,GBP3,HES1,USP18,WLS,YAP1		3
IL10		cytokine		-0.208	0.00163	CD274,CDKN1A,CDKN1B,CXCL8,DUSP1,F3,FLRT2,HMOX1,IFIT2,IL1R1,LIF,MMP2,NT5E,PSMB9,RGS16,SLC1A3,STAT1,TAP1,TAP2,TNFSF10,VCAN,ZFP36	261 (17)	8
N-cor		group		1.009	0.00163	CDKN1A,CXCL14,FADS2,FZD1,HES1,SCD,SHISA5,SREBF1,USP18	144 (20)	1
fucoidin		chemical reagent		1.387	0.00164	BAK1,CDKN1A,CXCL8,ISG15,TNFSF10	226 (20)	3
methylnitronitrosoguanidine		chemical toxicant		0.955	0.00164	BAK1,BTG2,CDKN1A,PLAU,TNFSF10	232 (16)	1
RNASEL		enzyme		0.074	0.00164	CDKN1A,EIF2AK2,FREM2,ISG15,USP18	161 (9)	2
UBE2I		enzyme		-0.447	0.00164	CEBPD,CPT1A,PML,STAT1,TAP1		2
NPC2		transporter		-1	0.00164	AKR1C3,CREB5,PLA2G4A,STAT1,STAT2		2
S100A6		transporter		-1.342	0.00164	ATF3,CXCL8,TMPO,TNFAIP3,TYMS		2
SIAH2		transcription regulator			0.00164	AKR1C3,DBI,DHCR24,EGLN3,PMEPA1	211 (11)	0
SND1		enzyme			0.00164	DHFR,E2F1,EMP1,ETV1,LTBP1		1
NGF		growth factor		0.673	0.00167	AGRN,ATF3,BTG2,CDK2,CDKN1A,CDKN1B,DUSP1,EGLN3,ETV5,GUCY1B3,HMOX1,MMP2,PLA2G4A,RGS4	236 (19)	4
4-hydroxytamoxifen		chemical drug		0.8	0.00167	CCNA1,CDKN1A,CDKN1B,CEBPD,CLU,IGF1R,MKI67,PDLIM3,TGFA,TMOD1,VDR,ZNF91	264 (20)	6
isobutylmethylxanthine		chemical toxicant		-1.037	0.00167	CCNE1,CDK2,CDKN1A,CDKN1B,CEBPD,DHFR,IGF1R,KLF4,LPL,MMP2,SCD,SREBF1	219 (20)	7
IL12 (complex)		complex		0.386	0.00169	CASP1,CXCL8,FGF2,GADD45B,GJA1,GLG1,IFIH1,IFIT2,ISG15,ISG20,MMP2,PDCD4,PLAU,RAD23B,TGFBR2	261 (18)	7
nitrofurantoin		chemical drug		1.022	0.00169	ABCC2,ASNS,BTG2,CLU,CPT1A,DBI,DDIT3,GPNMB,HMGCR,HMOX1,LGALS3,LOX,TYMS		0
THRB		ligand-dependent nuclear receptor		-0.179	0.00177	ABCD3,BTG2,CASP1,CCNE1,CDKN1B,CPT1A,CTBP1,E2F1,FZD1,IGF1R,LEF1,LPL,MMP2,NRGN,SREBF1	238 (21)	5
CRP		other		-0.002	0.00178	CXCL8,IL6R,LPL,PSMB9,PSME2,TNFSF10	208 (12)	1
advanced glycation end-products		chemical - endogenous mammalian			0.00178	CDKN1A,CXCL8,F2R,FGF2,GJA1,MKI67	262 (21)	5
SCD	-2.419	enzyme		-0.496	0.00179	ATF3,CPT1A,CXCL8,DDIT3,DIO2,LPL,SREBF1	262 (19)	1
dimethyl sulfoxide		chemical drug		1.993	0.00181	ABCC2,ANXA1,BIRC5,CXCL8,DDIT3,HMOX1,IFI16,LPL,NUPR1,SGMS2,UBE2L6	255 (22)	2
Pdgf Ab		complex		0.414	0.00183	BIRC5,HBEGF,HMOX1,SCD	235 (18)	1
NUMB		other		-0.283	0.00183	BIRC3,CDKN1A,HES1,IFI16	218 (13)	2
WNT3A		cytokine		-0.251	0.00186	ATP1B1,CDH2,ETV5,FZD1,GPNMB,HAS2,HAS3,IGFBP5,KLF4,LBH,LEF1,LRRC17,MMD,PDGFA,PMEPA1,RFLNB,SLC7A2	78 (4)	3
HDAC3		transcription regulator		-0.131	0.0019	BIRC3,CDH2,CDKN1A,CDKN1B,CXCL8,GUCY1B3,HMOX1,SCD,USP18	291 (24)	5
R-WIN 55,212		chemical reagent	Activated	2.236	0.00192	CCNE1,CDK2,CDKN1B,CXCL8,E2F1	166 (7)	3
betulinic acid		chemical drug	Activated	2	0.00192	BIRC5,LMNB1,MMP2,SP4,SREBF1	187 (15)	3
PRKD1		kinase		-0.772	0.00192	BIRC5,F3,LPL,MMP2,TNFAIP3	269 (18)	4
Focal adhesion kinase		group		-1.172	0.00192	CDH2,CDKN1C,DSP,MMP2,SKP2	240 (21)	5
WNT1		cytokine		0.104	0.00192	BIRC5,CDKN1A,CDKN1B,DHFR,HES1,IGF1R,LBH,LEF1,LY6E,PDCD4,TGFBR1	255 (24)	5
cobalt chloride		chemical reagent		0.141	0.00193	CDKN1A,CLU,CXCL8,DUSP1,E2F1,HMOX1,SLC1A3,SORL1	258 (19)	3
testosterone		chemical - endogenous mammalian		-1.053	0.00194	ANXA1,ATP1B1,CAST,CCNE1,CDH2,CDK2,CDKN1A,CDKN1B,CLU,DHCR24,HMGCR,IGF1R,IGFBP5,PKIB,PLAU,RAB2A,TAP2,TGFA,TGFBR1,TGFBR2,VCAN	328 (25)	8
PSMB9	3.789	peptidase			0.00203	HLA-A,TAP1,TNFAIP3	205 (11)	1
NPAT		transcription regulator			0.00203	HIST1H2AC,HIST1H2BD,HIST2H2BE		0
EIF3A		other			0.00203	CDKN1B,ISG15,RAD23B		2
DDB1		other			0.00203	CDKN1A,E2F1,STAT1	42 (3)	2
RECK		other			0.00203	CDKN1A,CDKN1B,SKP2	262 (16)	3
DEK		transcription regulator			0.00203	BIRC3,CXCL8,LEF1	184 (7)	2
asbestos		chemical toxicant			0.00203	CXCL8,PDGFA,TGFA		3
benazepril		chemical drug			0.00203	CDK2,CDKN1A,CDKN1B		2
raltitrexed		chemical drug			0.00203	CDKN1A,DHFR,TYMS		1
poloxamer		chemical reagent			0.00203	ABCD3,CPT1A,LPL		0
1,1-bis(3'-indolyl)-1-(4-trifluoromethyl-phenyl)methane		chemical reagent			0.00203	ATF3,CDKN1A,TNFSF10	105 (7)	1
INS		other	Activated	2.291	0.0021	CDKN1A,CITED2,CPT1A,DDIT3,DUSP1,F3,HMGCR,IGF1R,IGFBP5,LPL,SCD,SREBF1	284 (23)	5
PRKCE		kinase	Inhibited	-2.042	0.00211	BIRC3,BIRC5,CCNE1,CDKN1A,CXCL8,E2F1,PDCD4,PDGFA	251 (20)	6
L-triiodothyronine		chemical - endogenous mammalian		-1.6	0.00213	ABCD3,ATP1B1,CCNE1,CDK2,CDKN1A,CDKN1B,CLU,CPT1A,DIO2,DUSP1,DUSP5,E2F1,EFNA1,GPD2,IGF1R,NFIB,NRGN,PDLIM3,RCAN2,SCD,SREBF1,TRHDE	217 (20)	6
RET		kinase		-1.452	0.00217	ANXA1,CDKN1B,CLU,CXCL8,DUSP6,ETV1,GJA1,HSP90AA1,LOX,PLAU	261 (21)	6
ursolic acid		chemical drug		1	0.00219	ATF3,CDKN1A,FGF2,HMGB1,MKI67,MMP2,PDCD4	260 (19)	4
Bay 11-7082		chemical - kinase inhibitor		-0.075	0.00219	CITED2,CXCL8,F3,GJA1,HMOX1,MMP2,TNFSF10	256 (21)	5
TNFSF11		cytokine		0.16	0.00219	CCNE1,CDKN1A,CDKN1B,CREBRF,CXCL8,DUSP1,DUSP16,F3,GADD45B,HMOX1,IL11,ILF3,PDGFA,PLK1,RGS16,STAT1,USP18	247 (19)	9
BMP6		growth factor		0.308	0.00221	CDKN1A,E2F1,ETV5,HBEGF,HMOX1,KLF4,NOG,PMEPA1,SLC39A10	223 (13)	2
ADIPOQ		other		0.4	0.00222	BIRC5,CDKN1A,CDKN1B,CXCL8,DUSP1,F3,HBEGF,HMOX1,LPL,PDCD4,SCD,SREBF1	243 (23)	6
Mek		group		-1.845	0.00223	B4GALT6,CDKN1A,CDKN1B,CLU,CXCL8,DUSP5,DUSP6,ETV1,ETV5,HAS2,LRP8,MMP2,SORL1,SPRY4,TNFAIP3	259 (21)	8
everolimus		chemical drug		0.75	0.00223	CCNE1,CDKN1A,CDKN1B,MMP2,NCEH1	263 (22)	4
CITED2	2.175	transcription regulator		0.225	0.00223	CXCL8,DUSP1,PCGF2,SLC1A3,TNFAIP3	269 (16)	3
CGA		other		-0.64	0.00223	BIRC3,CXCL8,DMRT1,MMP2,SKP2	192 (7)	4
Fc gamma receptor		group		-1	0.00223	CCNE1,CDKN1A,CXCL8,HES1,TNFAIP3	230 (18)	4
dichlororibofuranosylbenzimidazole		chemical toxicant		1.091	0.00226	CDKN1A,CDKN1B,CXCL8,SREBF1	223 (19)	3
DPP-23		chemical reagent		1.067	0.00226	BAK1,DDIT3,DNAJB9,HSP90AA1		1
vemurafenib		chemical drug		0.607	0.00226	BIRC5,CD274,CXCL8,DUSP6	270 (15)	3
H2AFY		other		0.896	0.00226	CDKN1A,CDKN1C,CITED2,HERC5,LPL,PLAU		3
Notch		group		0.93	0.00229	BIRC5,CDKN1A,CNN1,DUSP1,GADD45B,GUCY1B3,HES1,MMP2	268 (20)	4
IL6R	1.534	transmembrane receptor		0.308	0.00229	CCNE1,CDK2,CDKN1A,CDKN1B,CXCL8,IGFBP5,IL6R,MMP2	298 (28)	5
PPARG		ligand-dependent nuclear receptor		-0.439	0.00231	BIRC5,CDK2,CDKN1A,CPT1A,CXCL14,CXCL8,EGLN3,ENO2,FZD1,HES1,HMGCR,HMOX1,IGFBP5,INSIG1,KLF4,LPL,MKI67,MKNK2,PCLO,SCD,SHISA5,SREBF1,TGFBR1,TGFBR2,TNFSF10,VDR	245 (24)	7
black raspberry extract		chemical drug			0.00231	AKR1B10,DUSP5,GNG12,HMOX1,HSP90AA1,PRKAR1A,RAD23B,TGFA,TUBB6,YWHAH		3
26s Proteasome		complex		-1.044	0.00235	BIRC3,CCNE2,CDKN1A,CDKN1B,CXCL8,DDIT3,DDX58,GFAP,HBEGF,IFI35,STAT1,TNFSF10	252 (21)	6
REL		transcription regulator		-0.745	0.00237	B2M,BIRC5,CDKN1A,CXCL8,DHFR,DUT,ETV5,F3,FADS2,GADD45B,HBEGF,HLA-A,PARP14,RSAD2,TNFAIP3,TNFSF10	253 (22)	5
mitomycin C		chemical drug		1.677	0.00241	ATF3,BIRC5,BTG2,CDKN1A,CXCL8,HBEGF,SESN2	255 (19)	4
TNFRSF8		transmembrane receptor		-0.275	0.00241	CASP1,CDKN1A,CXCL8,GBP1,GBP2,IFI16,TNFSF10	281 (15)	3
NRIP1		transcription regulator			0.00241	CCNE1,CDKN1A,CYP2C8,HAS2,MMD,PPP1R3B,SCD	187 (7)	2
STK11		kinase	Activated	2.17	0.00244	ATF3,CD274,CDKN1A,CDKN1B,GADD45B,IGFBP5,MMP2,RASSF2,SLC16A4,SORL1,TGFA,TNFAIP3,TNFSF10	262 (20)	5
resiquimod		chemical drug		-0.176	0.00244	ATF3,BST2,CPEB2,CREB5,CXCL8,FGF2,HES1,KCNMA1,LAP3,LIF,PLAU,RAP1A,TNFSF10	256 (18)	3
5-azacytidine		chemical drug		1.224	0.00248	CDKN1A,DUSP1,ETV5,F3,HBEGF,IFI6,LOX,PLAU,SLC3A2,SMURF2,TGFBR1,TGFBR2	266 (24)	5
ethanol		chemical - endogenous mammalian		0.969	0.00252	ATF3,CDKN1A,CDKN1B,CEBPD,CLU,CPT1A,CXCL8,CYP2C8,DDIT3,DUSP1,DUSP6,GFAP,HLA-A,HMOX1,IL1R1,MMP2,NAPEPLD,NMI,SCD,SLC7A11,SREBF1,STAT1	248 (17)	9
KAT6A		enzyme		1.706	0.00254	CDKN1A,HOXA13,HOXB6,MELK,NSD2,SKP2		2
herbimycin		chemical - kinase inhibitor		0.97	0.00254	CDKN1B,CXCL8,DUSP1,F2R,MMP2,PLAU	257 (22)	4
OGT		enzyme		-0.647	0.00254	BIRC5,CDKN1A,CDKN1B,MMP2,PLK1,SKP2	284 (24)	6
C3AR1		g-protein coupled receptor		-0.896	0.00254	CXCL8,DDIT3,LTBP1,SREBF1,TGFBR1,TGFBR2	136 (7)	3
ACVR1		kinase			0.00254	CDKN1A,EGLN3,LEF1,MOSPD2,NOG,SAMD9L	81 (5)	1
parthenolide		chemical drug		1.981	0.00258	CASP1,CXCL8,DDIT3,HMOX1,LIF	260 (18)	2
F7		peptidase		-0.726	0.00258	CXCL8,F3,HBEGF,LIF,ZFP36	240 (18)	2
EZR		other		-1.961	0.00258	ATF3,BIRC5,CDH2,DDIT3,MMP2	211 (14)	3
ETS1		transcription regulator		-0.453	0.00266	CASP1,CCNE1,CDK2,CDKN1A,CITED2,HMOX1,INSIG1,MMP2,PLAU,PML,SP100,SZRD1,TGFA,TGFBR2,TYMS	244 (20)	8
Gsk3		group		1.635	0.00269	BIRC5,CXCL8,DDIT3,HMGCR,IGF1R,SREBF1,STAT1,TNFAIP3	240 (22)	5
phosphatidylethanolamine		chemical - endogenous mammalian			0.0027	STAT1,STAT2		2
(diaminocyclohexane)(diacetato)(dichloro)platinum		chemical reagent			0.0027	CDKN1A,CDKN1B	63 (5)	2
DEFA1 (includes others)		other			0.0027	CASP1,CXCL8		2
MAGEA11		other			0.0027	CDKN1B,E2F1	121 (11)	1
PTPMT1		phosphatase			0.0027	CDKN1A,CDKN1B		2
ELOVL2		enzyme			0.0027	SCD,SREBF1		0
MINDY3		enzyme			0.0027	CDK2,CDKN1B		1
OLA1		enzyme			0.0027	CCNE1,CDKN1A	173 (12)	2
ANXA5		transporter			0.0027	CDKN1A,F3	150 (11)	2
CUL4A		other			0.0027	CDKN1A,CDKN1B	149 (7)	2
MLST8		other			0.0027	IFIT2,ISG15		1
LIFR		transmembrane receptor			0.0027	GFAP,SOST		0
CNTFR		transmembrane receptor			0.0027	CXCL8,GJA1	133 (6)	2
phenylacetic acid		chemical - endogenous mammalian			0.0027	HLA-A,MMP2		1
filipin		chemical - endogenous non-mammalian			0.0027	CXCL8,ENO2		1
vapreotide		biologic drug			0.0027	CDKN1B,CXCL8	87 (7)	2
atosiban		biologic drug			0.0027	CDKN1A,GJA1	130 (7)	2
TAPI		chemical - protease inhibitor			0.0027	CXCL8,IL6R		1
E64		chemical - endogenous non-mammalian			0.0027	MMP2,TNFSF10	182 (12)	1
bee venom		chemical - endogenous non-mammalian		0.221	0.00274	CXCL8,DDIT3,IL11,KLF4,MKI67,NUPR1,OASL,SLC7A11,TNFAIP3	208 (9)	5
fatty acid		chemical - endogenous mammalian		0.137	0.00274	CDKN1B,CXCL8,DDIT3,FADS1,FADS2,HMOX1,LPL,SCD,SREBF1	202 (18)	2
hydrocortisone		chemical - endogenous mammalian		-0.296	0.00275	ACO1,CCNE1,CEBPD,CXCL8,FGF2,GADD45B,GBP1,IGFBP5,LPL,PLA2G4A,TNFAIP3	313 (22)	5
dacinostat		chemical drug		1.273	0.00276	BIRC5,CDKN1A,CDKN1B,CEBPD	250 (18)	4
miR-23a-3p (and other miRNAs w/seed UCACAUU)		mature microrna		1.058	0.00276	HES1,IL6R,LMNB1,PLAU		1
salvin		chemical toxicant		-0.422	0.00276	CCNE1,CDKN1B,CXCL8,VDR	258 (21)	3
betaine		chemical - endogenous mammalian			0.00276	B2M,DDIT3,FGF2,SREBF1	210 (12)	1
Tlr		group		1.556	0.00281	CXCL8,DUSP1,GNAI3,HBEGF,HLA-A,IFNE,RGS16,RGS20,STAT1,TNFAIP3	281 (16)	4
6-mercaptopurine		chemical drug			0.00284	CDKN1B,CXCL8,TNFSF10	170 (7)	2
anacardic acid		chemical - endogenous non-mammalian			0.00284	BIRC5,CXCL8,DDIT3	228 (10)	2
CAMK2N2		other			0.00284	CCNE1,CDK2,CDKN1A	187 (11)	2
CERS2		transcription regulator			0.00284	CDKN1A,CERS6,DDIT3		1
HOXB3		transcription regulator			0.00284	CDCA3,EFNA1,HOXB6		0
DDB2		other			0.00284	CDKN1A,E2F1,EIF2AK2	218 (12)	1
RFWD2		enzyme			0.00284	CDKN1A,ETV5,SREBF1		1
CDKN1C	1.533	other			0.00284	CDK2,CDKN1C,E2F1	159 (11)	1
NCOA6		transcription regulator			0.00284	CDKN1B,LPL,SREBF1	204 (15)	1
2-hydroxy-1-naphthylaldehyde isonicotinoyl hydrazone		chemical reagent			0.00284	CCNE1,CDK2,CDKN1A	157 (7)	2
levamisole		chemical drug			0.00284	BAK1,CDKN1A,CLU		1
perilla alcohol		chemical drug			0.00284	CDK2,CDKN1A,CDKN1B	226 (17)	2
PRKAA1		kinase		0.563	0.00293	ATF3,BIRC5,CDKN1A,CDKN1B,CXCL8,DDAH1,NFIB,SORL1,YAP1	231 (24)	4
Pdgf (complex)		complex		-1.013	0.00293	CDKN1A,CDKN1B,F3,FGF2,GJA1,HMOX1,MCM6,MMP2,PLAU	252 (20)	6
imipramine blue		chemical drug		0.549	0.00296	CCNE2,CDK2,FOXQ1,PLK1,SKP2		2
IL10RA		transmembrane receptor	Inhibited	-3.898	0.00308	ANKH,COL14A1,EMP2,ETV1,GBP2,GBP5,HLA-A,HMCN1,IFI16,MLKL,NLRC5,PSMB8,PSMB9,RSAD2,SAMHD1,SLC7A11,STAT1,TAP1,TAP2	245 (17)	2
FOXO1		transcription regulator		1.611	0.00315	AFF3,BIRC3,BIRC5,CDKN1A,CDKN1B,CDKN1C,CITED2,CXCL8,DIO2,ELOVL7,GADD45B,GPD2,HMGCR,HMOX1,IGF1R,IL1R1,KLF4,LPL,PLSCR1,PSMB8,SCD,SREBF1,STAT2,TNFSF10	227 (20)	11
CXCL8	-1.512	cytokine		-0.292	0.00315	ANXA1,CXCL8,F3,LGALS3,MMP2,SREBF1,TGFBR1,ZFP36	294 (22)	4
bicuculline		chemical - endogenous non-mammalian		1.673	0.00316	ATF3,BTG2,DUSP1,DUSP6,GADD45B,KLF4	161 (7)	3
PRDM1		transcription regulator		-1.056	0.00317	CFH,CPA4,DUSP16,FTH1,HIST2H2AA3/HIST2H2AA4,IGF1R,PIK3AP1,PLA2G4A,PSMB8,RARRES3,RASSF2,RSAD2,SWAP70,TNFSF10,TRIM38	159 (7)	1
sulindac		chemical drug			0.00317	BIRC5,CCNE1,CDK2,CDKN1A,CDKN1B,E2F1,PLA2G4A	237 (21)	4
SNAI1		transcription regulator		-0.518	0.00318	BAK1,CCNE1,CDH2,CDK2,CDKN1A,CFL2,CXCL8,LEF1,TMOD1,VDR	218 (23)	4
fludarabine		chemical drug		0	0.00332	CCNE1,CDKN1A,CDKN1B,STAT1	301 (25)	4
EDN3		other		-1.067	0.00332	CCNE1,CDH2,CDKN1B,FGF2	271 (20)	4
JINK1/2		group			0.00332	CDH2,MMP2,SCD,SREBF1	249 (19)	2
carvedilol		chemical drug			0.00332	F3,HMOX1,MMP2,SREBF1	240 (14)	2
IL3		cytokine		-0.807	0.00338	BIRC3,BTG2,CBFB,CDKN1A,CDKN1B,CITED2,CPT1A,CXCL8,DDIT3,EIF2AK2,F2R,GADD45B,HBEGF,HLA-A,LIF,PSME1,RBM3,SLC3A2,TNFSF10,USF2	265 (23)	5
ELF4		transcription regulator		0.896	0.00339	CDKN1A,CXCL8,DUSP1,DUSP5,KLF4	160 (7)	5
ACVRL1		kinase		0	0.00339	CDKN1A,CXCL8,EFNA1,PLAU,STAT1	191 (7)	3
FGFR3		kinase			0.00339	CDKN1A,DUSP6,GFAP,HES1,NOG	161 (7)	2
methapyrilene		chemical drug		0.378	0.00345	ATF3,BTG2,CPT1A,DBI,DDIT3,GFRA1,HMGCR,HMOX1,NFIB,SCD,SLC3A2		0
triptolide		chemical drug		0.6	0.00346	BIRC5,CDKN1A,CDKN1B,CXCL8,DUSP1,LEF1,MKI67	271 (21)	6
BCL2L1		other		0.318	0.00346	BAK1,CDKN1B,CXCL8,DHFR,GFAP,TNFRSF21,TNFSF10	256 (19)	3
NEUROG1		transcription regulator		-1.134	0.00346	CEMIP,CFH,DSP,HAS2,NOG,TMTC2,TRIM22		1
2-bromoethylamine		chemical reagent		1.664	0.00351	ABCC2,ANXA1,CLU,GPNMB,LGALS3,RBM3		0
MAPK7		kinase		0.99	0.00351	CDH2,CDKN1B,CXCL8,DUSP1,HMOX1,KLF4	247 (20)	5
Ins1		other	Inhibited	-2.077	0.00354	CCNE1,CDK2,CDKN1A,CDKN1B,CEBPD,CNN1,DDIT3,DHFR,FADS1,FADS2,FGF2,HMGCR,IGF1R,IGFBP5,LGALS3BP,LPL,MMP2,SCD,SREBF1	228 (21)	7
FOXP3		transcription regulator		1.698	0.0036	ANXA1,CDKN1A,DUSP6,HLA-A,MMP2,NT5E,PDCD4,SKP2,TNFAIP3	251 (15)	5
RBL2		other		0.744	0.0036	CCNE1,CDKN1A,CDKN1B,DHFR,DUSP10,E2F1,HADH,PLK1,TYMS	142 (17)	4
NFYA		transcription regulator		0.447	0.00366	CDKN1A,E2F1,FTH1,GADD45B,GUCY1B3,RGS4,SCD,TGFBR2	153 (12)	2
HMGB1	-1.559	transcription regulator		-0.238	0.00366	CD274,CDKN1A,CXCL8,GFAP,HMGB1,IFIT1,IL1R1,SREBF1	286 (18)	4
CD44		other		-0.428	0.00371	BIRC3,BIRC5,CDKN1A,CDKN1B,CLU,DDIT3,HAS3,LGALS3,LTBP1,MMP2,PDCD4,PLAU,PMEPA1,STAT2	258 (19)	6
mir-17		microrna		0.106	0.00378	BIRC3,CDKN1A,CXCL8,E2F1,LEF1,TGFBR1,TNKS2	201 (11)	4
romidepsin		biologic drug		-0.682	0.00378	CDKN1A,CDKN1B,DDIT3,DUSP1,DUSP6,FGF2,SLC26A2	256 (20)	5
POU2F1		transcription regulator			0.00381	CXCL8,CYP2C8,GBP2,HIST2H2BE,LPL,LY6E,SESN2,SLC7A11,TAF12,TNFAIP3	173 (7)	3
naringin		chemical - endogenous non-mammalian			0.00382	BAK1,CXCL8,HMOX1	238 (16)	1
trypsin		group			0.00382	CDKN1A,CXCL8,F3	227 (20)	3
TOP1		enzyme			0.00382	ASNS,CDKN1A,F3	175 (7)	2
ST3-Hel2A-2		chemical reagent			0.00382	ATF3,CDKN1C,DDIT3	81 (5)	1
CEBPG		transcription regulator			0.00382	ASNS,CXCL8,DDIT3	189 (10)	1
NUMBL		other			0.00382	CDKN1A,KLF4,VDR		2
FZR1		kinase			0.00382	CCNE1,CDKN1B,SKP2	180 (13)	3
PNPT1	2.117	enzyme			0.00382	CDKN1A,CDKN1B,CXCL8	235 (15)	3
MYZAP		other			0.00382	CDH2,DSP,GJA1		3
HSPA1A/HSPA1B		enzyme			0.00382	CDKN1A,CXCL8,KCNH2	227 (19)	2
S100A7		other			0.00382	CDKN1B,CXCL8,IL11	197 (12)	2
rosmarinic acid		chemical - endogenous non-mammalian			0.00382	CXCL8,HMGB1,MMP2	146 (7)	2
Fe2+		chemical - endogenous mammalian			0.00382	HMGCR,HMOX1,SREBF1	226 (18)	0
thalidomide		chemical drug		-0.179	0.00386	BIRC3,CXCL8,FGF2,GADD45B,KCNMA1	242 (18)	3
CDK2	-1.848	kinase		-0.577	0.00386	CCNE1,CDKN1A,DHFR,E2F1,TNFAIP3	191 (19)	3
TFDP1		transcription regulator		-1.522	0.00386	CCNA1,CCNE1,CDKN1A,DHFR,E2F1	161 (14)	2
LGALS1		other	Activated	2.401	0.00388	CDKN1A,CDKN1B,F3,HBEGF,LGALS3,MMP2	235 (21)	4
WISP2		growth factor		0.557	0.00388	DSP,LPL,PDGFA,TGFBR1,TGFBR2,ZNF423		4
RNA polymerase II		complex			0.00393	ASNS,B2M,CBX5,CCNE2,CDKN1A,CXCL8,DDIT3,DHFR,DUSP1,GADD45B,GBP2,HAS2,MMP2,OASL,PSMB9,TAP1,TAP2	177 (7)	5
potassium chloride		chemical drug		0.927	0.00395	ATF3,ATP1B1,BTG2,CCNE1,CDKN1B,DDIT3,E2F1,IGFBP5	249 (22)	2
TGFB1I1		transcription regulator		1.131	0.00397	CDKN1A,CDKN1B,KLF4,LTBP1	82 (4)	3
NFIX	-1.583	transcription regulator		-0.092	0.00397	CXCL8,GFAP,NFIX,PDGFA		2
IL7		cytokine		1.555	0.00428	CD274,CDKN1A,CDKN1B,DUSP5,E2F1,IL1R1,LEF1,LIF,RGS16,SMURF2,TNFSF10	253 (20)	4
Tnf (family)		group		1.35	0.00428	ATF3,BIRC3,BIRC5,CXCL8,EIF2AK2,F3,GJA1,IL1R1,NT5E,SOST,TNFAIP3	221 (15)	7
miR-133a-3p (and other miRNAs w/seed UUGGUCC)		mature microrna		0.708	0.00429	BTBD3,CMTM6,CPNE3,IGF1R,KCNH2,LPGAT1		1
IGFBP2		other		-0.202	0.00429	CADM1,COL14A1,DDAH1,EMP2,EPHA4,MMP2	127 (7)	1
PARP1		enzyme		0.029	0.00437	CD274,E2F1,GBP2,HAS2,HES1,HMOX1,LIF,STAT1,TGFA	253 (13)	2
TGFB2		growth factor		-0.326	0.00437	CNN1,FGF2,HAS2,HBEGF,HMOX1,SCD,SESN1,VCAN,VDR	262 (21)	1
XDH		enzyme		0.243	0.00437	CXCL8,DUSP1,DUSP10,MMP2,PLAU	262 (21)	3
trovafloxacin		chemical drug	Activated	2.646	0.00446	B2M,BIRC3,CDKN1A,HLA-A,HMOX1,ISG20,TNFAIP3	227 (13)	3
SPDEF		transcription regulator	Activated	2.4	0.00446	BIRC3,CDH2,CDKN1A,CXCL8,LEF1,PLAU,SDC2	90 (7)	5
THRA		ligand-dependent nuclear receptor		-0.152	0.00453	CDKN1A,CDKN1B,CPT1A,CTBP1,E2F1,HMOX1,LPL,NRGN,RCAN2,SREBF1	213 (22)	2
nicotine		chemical drug		1.669	0.00454	BIRC5,CDKN1A,CDKN1B,CXCL8,DBI,DHFR,FGF2,GJA1,HMOX1,LGALS3,MMP2,STAT1,ZFP36	253 (19)	8
KMT2A		transcription regulator		-0.342	0.00456	CDKN1A,CDKN1B,DUSP10,EPHB4,HOXA13,HOXB6,RGS4,SATB2	242 (12)	2
mir-8		microrna		-0.518	0.00456	CCNE2,CITED2,FTH1,HMOX1,SKP2,TGFBR1,YAP1,ZFP36		3
mir-10		microrna		-1.683	0.00456	BAK1,E2F1,GJA1,IGF1R,IL6R,KLF4,MKNK2,TGFBR1	285 (16)	4
CETP		enzyme	Activated	2	0.00469	DDIT3,HMGCR,LPL,SREBF1	186 (15)	0
PDGF-DD		complex		0	0.00469	BAK1,CLU,FGF2,TUBB6		1
VAV3		cytokine		-1.732	0.00469	BAK1,CCNE1,HBEGF,TGFA	188 (10)	2
fibric acid derivative		chemical drug		-1.993	0.00469	ABCD3,FADS2,LPL,SCD	136 (14)	0
desipramine		chemical drug			0.00469	CDKN1A,FGF2,HMOX1,KCNH2	256 (17)	2
KLF4	1.62	transcription regulator		1.533	0.00469	CDKN1A,CDKN1B,CDKN1C,CXCL8,DSP,DUSP1,DUSP5,ETV1,GBP3,HES1,IFITM3,KLF4,TGFBR1,USP18,WLS,YAP1	250 (20)	10
enalapril		chemical drug		0.64	0.00473	ABCC2,ASNS,CDKN1B,CLU,LGALS3,TGFBR2	224 (13)	2
BAX		transporter		0.152	0.00473	BAK1,CDK2,CDKN1A,DNAJB9,ETV1,HLA-A		2
FANCC		other			0.00484	ATP1B1,HES1,IFI44L,IL1R1,OAS1,PCLO,TBC1D9		1
ZFP36	1.505	transcription regulator		0.025	0.00489	BIRC3,CCNE2,CDKN1A,CLMP,E2F1,E2F8,PLAU,ZFP36	216 (15)	2
propofol		chemical drug		1.941	0.00493	ANXA1,HMGB1,HMOX1,MMP2,ZFP36	232 (16)	1
RAC1		enzyme		-1.718	0.00495	ATF3,CDH2,CXCL8,DUSP1,FGF2,HMOX1,IL6R,MMP2,STAT1	247 (18)	6
CSF1		cytokine		-0.083	0.00496	BIRC5,CCNE1,CDK2,CDKN1A,DUSP1,DUSP5,F2R,IGF1R,NKIRAS1,PLAU,STAT1,STX6,TNFAIP3	234 (17)	8
SHARPIN		other			0.00498	CASP1,MLKL,TNFAIP3		2
MTORC2		complex			0.00498	IFIT2,ISG15,SREBF1		1
LRAT		enzyme			0.00498	CCNE1,CDKN1A,TGFA		3
mir-373		microrna			0.00498	CDK2,CXCL8,TGFBR2		2
PIK3R2		kinase			0.00498	ISG15,MKI67,PLAU		2
CLCA2		ion channel			0.00498	CDH2,CDKN1A,CDKN1B		3
RGCC		other			0.00498	CDH2,SCD,SREBF1		1
CDH5		other			0.00498	BIRC5,CDH2,CDKN1A	207 (21)	3
azetidyl-2-carboxylic acid		chemical reagent			0.00498	ASNS,CLU,DDIT3		0
putrescine		chemical - endogenous mammalian			0.00498	CCNE2,CDK2,CDKN1A		1
cucurbitacin B		chemical - endogenous non-mammalian			0.00498	BIRC5,CDKN1A,CDKN1B	217 (11)	3
PTK2		kinase		0.747	0.0052	BIRC3,CDKN1A,CDKN1B,DSP,MMP2,SKP2	261 (23)	6
platelet activating factor		chemical - endogenous mammalian		-0.1	0.0052	CDH2,CDKN1A,F3,FGF2,MMP2,PLAU	248 (20)	5
MAPKAPK2		kinase		-0.831	0.0052	CEBPD,CITED2,CXCL8,DDIT3,MMP2,PLAU	252 (16)	4
SCAP		other	Inhibited	-2.4	0.0052	FADS2,HMGCR,INSIG1,MSMO1,SCD,SREBF1	108 (9)	0
miR-291a-3p (and other miRNAs w/seed AAGUGCU)		mature microrna		-0.636	0.00524	CDKN1A,CFL2,CMTM4,FYCO1,GBP3,LMNB1,MED28,NIN		2
linoleic acid		chemical - endogenous mammalian		-0.056	0.00524	BAK1,CLU,CPT1A,DDIT3,DUSP1,LPL,SCD	268 (21)	1
phenethyl isothiocyanate		chemical drug		-0.811	0.00527	BAK1,BIRC5,EEF2K,HSP90AA1,IFIT1,IFIT2,IFIT3,MMP2,TGFA	263 (23)	5
L-alanine		chemical - endogenous mammalian			0.00529	CCNE1,CDKN1A		2
inecalcitol		chemical drug			0.00529	CDKN1A,CDKN1B	87 (7)	2
DNAJB4		other			0.00529	CDKN1A,STAT1		2
ASCC1		transcription regulator			0.00529	CXCL8,TNFSF10	191 (7)	1
SP6		transcription regulator			0.00529	LEF1,TGFBR2		1
MUCL1		other			0.00529	CDKN1A,CDKN1B	184 (9)	2
CDCA2		other			0.00529	CDKN1A,CDKN1B		2
P-TEFb		complex			0.00529	CDKN1A,CXCL8	123 (3)	2
TAP1	3.443	transporter			0.00529	HLA-A,PSMB9		0
HABP2		peptidase			0.00529	CXCL8,F3	232 (15)	2
HMGCR	-1.577	enzyme			0.00529	BIRC5,HMGCR	213 (12)	1
GRPR		g-protein coupled receptor			0.00529	CDKN1A,CDKN1B	156 (11)	2
miR-149-5p (miRNAs w/seed CUGGCUC)		mature microrna			0.00529	E2F1,RAP1A		1
CALCR		g-protein coupled receptor			0.00529	CDKN1A,CDKN1B	248 (15)	2
SYNM		other			0.00529	CDKN1A,CDKN1B	215 (18)	2
HAS3	1.541	enzyme			0.00529	CDKN1A,HAS2		1
FLOT1		other			0.00529	CDKN1A,CDKN1B	224 (17)	2
BOP1		other			0.00529	CDKN1A,CDKN1B	87 (7)	2
CYP11B2		enzyme			0.00529	IGF1R,KCNMA1		1
PRKAR2A		kinase			0.00529	CDKN1A,PRKAR1A	227 (7)	1
TACC3		other			0.00529	CDKN1A,TUBGCP3		1
CCNA1	-1.899	other			0.00529	CCNA1,MMP2		1
LRRC8C		ion channel			0.00529	LPL,SREBF1		0
Mt3		other			0.00529	CEBPD,GFAP		1
ARF1		enzyme			0.00529	E2F1,MCM6	88 (9)	0
NBN		other			0.00529	CDKN1A,CLU	196 (10)	1
HS6ST2		enzyme			0.00529	CXCL8,FGF2	130 (7)	2
DNM2		enzyme			0.00529	BST2,MMP2		1
CC-122		chemical drug			0.00529	DDX58,IFIT3		1
azurin 50-77		biologic drug			0.00529	CDK2,CDKN1A	179 (11)	1
1-(2-hydroxy-5-methylphenyl)-3-phenyl-1,3-propanedione		chemical reagent			0.00529	CEBPD,DDIT3	203 (10)	1
benfur		chemical reagent			0.00529	CDKN1A,CDKN1B	152 (7)	2
griseofulvin		chemical drug			0.00529	GJA1,HMOX1		1
opioid		chemical drug			0.00529	HMOX1,PLAU		0
chlorophyllin		chemical toxicant			0.00529	CXCL8,HMOX1		1
L-asparagine		chemical - endogenous mammalian			0.00529	CCNE1,CDKN1A	173 (7)	2
medroxyprogesterone acetate		chemical drug	Activated	2.921	0.00536	BIRC5,BTG2,CDKN1B,CDKN1C,F3,FGF2,IL6R,PLAU,SCD,VCAN	326 (23)	5
MYB		transcription regulator		-0.458	0.00536	BIRC3,BIRC5,CCNA1,CCNE1,CDH2,DHRS2,ERBIN,IGF1R,IGFBP5,KLF4	269 (20)	6
vorinostat		chemical drug		1.728	0.00544	BAK1,BIRC3,BIRC5,CASP1,CDH2,CDKN1A,CDKN1B,CLU,DUSP1,MKI67,MMP2,MRE11,TGFBR1,TNFSF10	207 (18)	10
methyl-beta-cyclodextrin		chemical drug		0	0.00549	CCNE1,CXCL8,HAS2,HMGCR	243 (21)	2
GW7647		chemical drug		-1.982	0.00549	ABCD3,CPT1A,IGFBP5,SREBF1	78 (7)	0
SAFB2		other	Inhibited	-2	0.00549	B2M,HLA-C,HLA-E,PSMB9		0
p70 S6k		group			0.00549	CDH2,PDCD4,SCD,SREBF1		1
CX3CL1		cytokine			0.00549	FGF2,GFAP,HMOX1,MMP2	231 (18)	2
PSMD10		transcription regulator			0.00549	CDK2,CDKN1A,CDKN1B,CXCL8	257 (26)	3
SUMO3		other	Inhibited	-2.213	0.00554	ISG15,LY6E,PML,TAP1,TNFRSF21	134 (6)	2
NSD2	-1.92	enzyme			0.00554	BTG2,CCNE2,OAS1,RAB23,STAT1		1
imatinib		chemical drug		0.672	0.00561	BIRC5,CCNE1,CDKN1A,CDKN1B,CITED2,HMOX1,SKP2,STAT1	254 (22)	7
miR-146a-5p (and other miRNAs w/seed GAGAACU)		mature microrna		-0.263	0.00561	CFH,CXCL8,IL1R1,MCM10,NFIX,STAT1,TRIM14,UHRF1		3
ITGB1		transmembrane receptor		-1.394	0.00561	CDKN1A,CDKN1B,CXCL8,DAG1,GFAP,MMP2,PLAU,TNFAIP3	246 (19)	5
anisomycin		chemical - endogenous non-mammalian		1	0.0057	ATF3,CDKN1A,CXCL8,DUSP1,GJA1,PLAU	220 (17)	4
L-methionine		chemical - endogenous mammalian			0.0057	CLU,DDIT3,F3,GADD45B,IFI16,TYMS	205 (7)	1
TLR2		transmembrane receptor		-0.532	0.00579	ATF3,CAST,CEBPD,CXCL8,DUSP1,GBP3,GJA1,HMOX1,SCD,SLC7A11,TRIM38,VDR	226 (16)	4
PRKAA2		kinase		-1.077	0.00594	CDKN1A,CDKN1B,DDAH1,DDIT3,E2F1,NFIB,SORL1,SREBF1,YAP1	265 (22)	2
NCOR1		transcription regulator			0.00599	CDKN1A,CDKN1B,DBI,DHCR24,DUSP1,HAS2,PMEPA1,SREBF1	246 (24)	3
PTHLH		other		-1.969	0.00612	CDKN1A,CDKN1B,CXCL8,IL11,LEF1,PLAU,VDR	260 (22)	3
ZNF217		transcription regulator	Inhibited	-2.449	0.00612	CCNE2,CREB5,GPRC5A,IFI16,RGS20,SH3RF2,VSNL1		0
diethylstilbestrol		chemical drug		-1.552	0.00614	CDKN1A,CDKN1B,CITED2,CLN8,CLU,DUSP6,EMP1,GSPT1,HBEGF,HLA-A,IGF1R,KLF4,PDGFA,TGFA	280 (23)	8
cocaine		chemical drug	Activated	2.258	0.00616	CDKN1B,CPT1A,CXCL8,DUSP1,DUSP5,ENO2,FGF2,GADD45B,IFIT1,MKNK2,OAS1,STAT1,STAT2	298 (24)	8
ethionine		chemical toxicant	Activated	2.219	0.0062	ANXA1,CLU,GPNMB,LGALS3,PSMB8		0
CARM1		transcription regulator		-0.042	0.0062	CCNE1,CDKN1A,DHFR,FTH1,HSP90AA1	251 (16)	3
SB 216763		chemical toxicant	Inhibited	-2.207	0.0062	CXCL8,PLAU,SCD,SREBF1,TNFSF10	286 (24)	1
discodermolide		chemical drug			0.0062	CDK2,CDKN1A,PLK1,RFC5,SMC2	176 (7)	2
PIM1		kinase		0.647	0.00624	CCNA1,CDKN1A,CDKN1B,IGF1R,IGFBP5,SKP2	234 (21)	4
vitamin D		chemical drug		-0.261	0.00624	BIRC5,CDKN1A,IFI27,MGP,TYMS,VDR	205 (11)	3
FOXC2		transcription regulator	Inhibited	-2.385	0.00624	CDH2,CDKN1B,LEF1,LPL,MMP2,PRKAR1A	171 (12)	3
MBTPS1		peptidase			0.00632	HMGCR,SCD,SREBF1	38 (4)	0
TLE1		transcription regulator			0.00632	ATF3,DUSP1,NUPR1		1
BMX		kinase			0.00632	CXCL8,ENO2,MMP2	243 (18)	2
SERPINB5		other			0.00632	CDH2,CDKN1A,CDKN1B	198 (11)	3
CYP51A1		enzyme			0.00632	DHCR24,HMGCR,MSMO1		0
BHLHA15		transcription regulator			0.00632	ARRDC3,CLU,NUPR1		0
vatalanib		chemical drug			0.00632	CCNE1,CDKN1A,CDKN1B	232 (18)	3
spermine nitric oxide complex		chemical toxicant			0.00632	ACO1,CXCL8,HMOX1	200 (14)	1
amitriptyline		chemical drug		1.091	0.00638	CASP1,CDKN1A,CDKN1B,FGF2	218 (13)	4
UCN-01		chemical drug		1.033	0.00638	CDK2,CDKN1A,CXCL8,PLK1	260 (20)	3
DPP4		peptidase		0	0.00638	FGF2,MMP2,PLAU,SREBF1	242 (19)	2
CFLAR		other		-0.908	0.00638	CXCL8,HMOX1,IFIT2,ISG15	286 (16)	2
ACKR3		g-protein coupled receptor			0.00638	AKR1C3,CDKN1A,CFH,HBEGF	205 (12)	1
lysophosphatidic acid		chemical - other		-0.22	0.0064	CCNE1,CXCL8,DUSP1,F3,LIF,LPL,PLAU,PPP1R3B	240 (17)	4
TCF		group			0.0064	DIO2,GJA1,IFITM1,IL1R1,LEF1,LGALS3,MMP2,SLC26A2	177 (13)	4
LMNA		other		0.6	0.00649	ATP11B,CBX5,CERS6,E2F1,FNIP1,GJA1,HAS3,IFI44,IFIH1,ISG20,LMNB1,STAT1,TMPO,UBA7,ZFP36		3
oleic acid		chemical - endogenous mammalian		0.05	0.00668	CLU,DDIT3,DUSP1,GADD45B,HMGCR,HMOX1,LPL,SCD,SREBF1	267 (22)	1
CREM		transcription regulator		1.011	0.00673	ATF3,BTG2,CCNA1,CXCL8,DIO2,DUSP1,GADD45B,GPD2,HMGCR,MKNK2,MSMO1	239 (17)	2
EGR2		transcription regulator		0.784	0.00673	BAK1,CAST,CDKN1A,DIO2,EPHA4,FGF2,HMGCR,IL6R,SCD,SLC1A3,TNFSF10	302 (21)	2
ELK1		transcription regulator		1.671	0.00682	ANKH,CDKN1A,CDKN1B,NUPR1,SLC7A11,ZFP36	201 (12)	2
CYP1B1		enzyme		-0.808	0.00682	CCNE1,CDKN1B,HMOX1,RGS16,SKP2,TNFSF10	207 (14)	3
2,4,5,2',4',5'-hexachlorobiphenyl		chemical toxicant	Activated	2.138	0.00683	CTBP1,DHFR,GADD45B,GFRA1,HMGCR,PLA2G12A,SREBF1,SYNCRIP		0
RUVBL1		transcription regulator		1.342	0.00691	GADD45B,HIST1H2BK,HIST2H4B,NUCKS1,SESN2		1
roscovitine		chemical drug		0.277	0.00691	BIRC5,CCNA1,CDK2,CDKN1A,SKP2	234 (19)	3
valsartan		chemical drug		-0.254	0.00691	F3,FGF2,GFAP,GJA1,MMP2	247 (18)	4
NR4A1		ligand-dependent nuclear receptor		-0.255	0.00694	ATF3,BIRC5,CDKN1B,DDIT3,E2F1,HMOX1,LPL,LY6E,NT5E,SCD,SREBF1,TNFSF10	256 (22)	2
HDAC2		transcription regulator		0.066	0.007	CCNE2,CDK2,CDKN1A,CDKN1B,CXCL8,F3,MCM10,PLAU,POLD2,TNFSF10	235 (21)	4
cadmium		chemical toxicant		0.847	0.0071	B2M,CDKN1A,HMOX1,LGALS3,LOX,MGP,PLAU	228 (17)	1
DMD		other			0.00725	BTG2,CDC42BPA,CDKN1A,CENPM,CFL2,CLIP4,DNAJC5,GMPR,IMPA2,KCNMA1,LIF,NOG		1
FOXO4		transcription regulator		1.747	0.00728	CDKN1A,CDKN1B,DHCR24,ELOVL7,GADD45B,HMGCR,IL1R1,SCD	237 (19)	3
AMH		growth factor		0.218	0.00736	BTG2,CDKN1A,E2F1,MMP2	207 (11)	2
DTX1		transcription regulator		0	0.00736	DUSP6,GFRA1,LY6E,SPRY4		1
PROX1		transcription regulator		-0.08	0.00736	CCNE1,CCNE2,CDKN1C,RGS4		2
mir-223		microrna		-0.332	0.00737	CD274,E2F1,EMP1,GFPT1,IFI16,IGF1R,LEF1,LPL,MLKL,MSMO1	113 (11)	1
alitretinoin		chemical drug		0.684	0.0074	CASP1,CDK2,CDKN1A,CDKN1B,DUSP1,ISG15,MKI67,PLAU,SCD,SREBF1,UBA7	272 (21)	6
MSC		transcription regulator		1.633	0.00743	DDX60,IFI27,IFI44,IFI44L,IFIT1,ZNF423		2
glutathione		chemical - endogenous mammalian		-0.956	0.00743	ATF3,CDKN1A,CDKN1B,DDIT3,HMOX1,SLC7A11	233 (19)	2
EPO		cytokine		-0.956	0.00762	B2M,CDKN1A,CDKN1B,DDIT3,DHCR24,FGF2,GSPT1,HMGB1,LY6E,MAN2A1,MMP2,NFIB,NUPR1,PDCD4,RAB4A,SKP2,TNFSF10	269 (23)	5
BTNL2		transmembrane receptor		1.89	0.00763	GBP3,GPD2,IFITM3,N4BP1,NT5E,TGFBR1,TNFSF10		1
cholic acid		chemical - endogenous mammalian		0.159	0.00763	ABCC2,FABP7,HMGCR,IGFBP5,LPL,RAD23B,SREBF1	101 (7)	0
beta-carotene		chemical - endogenous mammalian		1.342	0.00768	APOL6,ARRDC3,DBI,LPGAT1,LPL		0
TLR7/8		group		0.555	0.00768	KCNMA1,RGS20,SLC7A11,TNFAIP3,VDR		1
CALR		transcription regulator		-0.298	0.00768	CDH2,CDKN1A,GJA1,LPL,SREBF1	256 (22)	3
NOTCH2		transcription regulator		-0.811	0.00768	CDKN1B,CNN1,HES1,PDGFA,SDC2		3
IRF6		transcription regulator		-1.969	0.00768	CDH2,CXCL8,KLF4,PLAU,SLC7A2	187 (7)	3
SMAD1		transcription regulator			0.00768	BTG2,CDKN1A,GADD45B,IL11,PDGFA	216 (13)	2
RCE1		peptidase			0.00768	B2M,GJA1,HBEGF,LMNB2,MGP		1
Nfat (family)		group		0.956	0.00775	BAK1,CALD1,CXCL8,ELL2,HBEGF,LBH,PDGFA,PGM2L1	51 (4)	2
ADP		chemical - endogenous mammalian			0.00787	CXCL8,F3,HMOX1	236 (21)	2
lonafarnib		chemical drug			0.00787	BIRC3,BIRC5,DDIT3	243 (17)	2
Foxo		group			0.00787	ABCC2,CDKN1A,CDKN1B	154 (7)	2
IFNA17		cytokine			0.00787	EIF2AK2,IFIH1,RARRES3		0
mir-130		microrna			0.00787	KLF4,STX6,TGFBR1		2
ATXN7		peptidase			0.00787	IGFBP5,SLC1A3,VSNL1		0
SAT1		enzyme			0.00787	CDKN1A,DHFR,LPL		1
VCP		enzyme			0.00787	CXCL8,DDIT3,DUSP1	214 (12)	2
selenite		chemical toxicant			0.00787	BIRC5,HLA-E,PLAU	193 (7)	1
N1,N11-diethylnorspermine		chemical drug			0.00787	BIRC5,CDKN1A,CDKN1B	254 (22)	3
spermidine		chemical - endogenous mammalian			0.00787	CDKN1A,HMOX1,MMP2	231 (14)	2
beta-1,3-glucan		chemical drug			0.00787	FGF2,PDGFA,TGFA	191 (9)	3
Cd2+		chemical toxicant			0.00787	DDAH1,DDIT3,HMOX1	95 (7)	0
8-bromo-cAMP		chemical reagent		-0.027	0.00791	CCNA1,CDKN1B,CLU,DIO2,DMRT1,DUSP1,FGF2,GFAP,GJA1,GNAI3,IGF1R,LOX	251 (23)	5
LEP		growth factor		-0.053	0.00798	ABCD3,ACO1,BAK1,BIRC5,CDKN1A,CDKN1B,CPT1A,CYP2C8,DUSP6,F3,FADS2,GFAP,HMGCR,IL1R1,LIF,LPL,MMP2,MSMO1,NPY1R,SCD,SREBF1,TNFSF10,ZFP36	268 (23)	7
rotenone		chemical toxicant		0.168	0.00808	BIRC3,DDIT3,DNAJB9,GFAP,GJA1,HMOX1	242 (18)	2
CXCR4		g-protein coupled receptor		0.152	0.00808	CDH2,CDKN1A,CXCL8,F3,MMP2,TNFSF10	241 (21)	5
NTRK2		kinase		-0.896	0.00808	CASP1,CCNE1,CCNE2,CDCA3,E2F1,TNFSF10	212 (12)	2
gemcitabine		chemical drug			0.00808	BIRC5,CD274,CDKN1A,CDKN1B,HMOX1,TGFA	259 (22)	4
TWIST1		transcription regulator		-0.323	0.00812	CDH2,CDKN1A,CLU,CXCL8,FREM2,IGFBP5,MMP2,NT5E,TGFBR2,TNFRSF21,VCAN	277 (22)	6
octreotide		biologic drug		1.177	0.00844	ABCC2,CCNE1,CDKN1A,CDKN1B	238 (24)	3
diallyl disulfide		chemical - endogenous non-mammalian		1.176	0.00844	ATF3,GJA1,HMOX1,NT5E		1
NOX4		enzyme		-1.925	0.00844	CDKN1A,CXCL8,MMP2,TGFA	226 (18)	4
LPIN1		phosphatase			0.00844	CDKN1A,CPT1A,HMGCR,SCD	191 (14)	1
NFIL3		transcription regulator			0.00844	CDKN1A,GADD45B,SCD,TNFSF10	285 (24)	1
ARRB1		transporter			0.00844	CXCL8,F3,LEF1,LPL	221 (23)	2
arsenic		chemical toxicant			0.00844	BIRC3,FTH1,HSP90AA1,TGFA	180 (10)	3
S-nitrosoglutathione		chemical toxicant		-0.32	0.0085	BIRC3,CDKN1A,GFAP,GJA1,LIF	236 (17)	3
RPS6KB1		kinase		-0.447	0.0085	CCNE1,CDKN1A,DHCR24,HMGCR,ISG15	230 (15)	3
fasudil		chemical drug		-0.655	0.0085	CDKN1B,F3,GFAP,MMP2,SLC1A3	226 (10)	3
GHR		transmembrane receptor			0.0085	CCNE1,CDKN1A,CDKN1B,LPL,SOST	248 (24)	3
EHMT2		transcription regulator			0.0085	BIRC5,CDH2,CDKN1A,PKIB,SREBF1	159 (10)	3
chloropromazine		chemical drug			0.0085	FADS2,HMGCR,MSMO1,SCD,TMEM140		0
halofuginone		chemical drug			0.00857	B4GALT6,EMP1,F2R,LGALS3BP,LOX,LTBP1,MMP2,PPT1,TGFBR2,VSNL1		2
ID3		transcription regulator		-0.104	0.00861	CCNE1,CCNE2,CDKN1A,CDKN1B,CXCL8,DUSP1,DUSP10,GADD45B,IFI16,IL6R,MMP2,TNFSF10	264 (22)	6
L-aspartic acid		chemical - endogenous mammalian			0.00864	CCNE1,CDKN1A		2
exisulind		chemical drug			0.00864	CDKN1A,CDKN1B		2
BLVRA		enzyme			0.00864	HMOX1,TNFSF10	166 (7)	0
DESI2		other			0.00864	CDK2,CDKN1A		1
TOX		other			0.00864	CDKN1B,CDKN1C		2
RASSF6		other			0.00864	BTG2,CDKN1A		1
PRPF19		enzyme			0.00864	CDKN1A,GFAP		1
FOXK1		transcription regulator			0.00864	MCM2,TAF12		1
NUP98		transporter			0.00864	CDKN1A,YWHAH		1
TYMS	-2.002	enzyme			0.00864	CDKN1A,TYMS		1
miR-10a-5p (and other miRNAs w/seed ACCCUGU)		mature microrna			0.00864	KLF4,USF2		1
mir-503		microrna			0.00864	FGF2,IGF1R		2
AMBN		growth factor			0.00864	CDKN1A,CDKN1B		2
RHOH		enzyme			0.00864	CDKN1A,CDKN1B		2
ALDH3A1		enzyme			0.00864	CDKN1A,E2F1	87 (7)	1
ECT2		other			0.00864	CDKN1A,CDKN1B	170 (10)	2
TFDP2		transcription regulator			0.00864	DHFR,SMC1A		1
RTKN		other			0.00864	BIRC3,TNFAIP3	209 (9)	2
CDC27		other			0.00864	PLK1,SKP2	51 (4)	2
KLKB1		peptidase			0.00864	F3,KLF4		2
GNL2		enzyme			0.00864	CCNE1,CDKN1A	94 (9)	2
ANGPTL4		other			0.00864	LPL,STAT1		1
RFXANK		transcription regulator			0.00864	HLA-A,HLA-B		0
2,2'-dipyridyl		chemical toxicant			0.00864	FTH1,LOX		0
vinyl carbamate		chemical toxicant			0.00864	CDKN1A,CDKN1B		2
plevitrexed		chemical drug			0.00864	CDK2,CDKN1A		1
tranexamic acid		chemical drug			0.00864	F3,PLAU	175 (11)	1
ferric chloride		chemical toxicant			0.00864	FTH1,PLAU		0
ceftriaxone		chemical drug			0.00864	GFAP,SLC1A3		0
L-dopa		chemical - endogenous mammalian		1.061	0.00865	ADAR,ARPP19,BTBD3,CCNYL1,CHAC1,CLIP4,CMTM4,CNIH3,CTNNBIP1,DUSP1,DUSP6,FNIP1,GADD45B,GFAP,GPD2,HBEGF,HLA-A,IGFBP5,INPP5F,ITGB1BP1,LTBP1,MSMO1,NT5E,OTULIN,PDCD4,PDGFA,PGM2L1,SKP2,SOBP,STXBP1,TMEM70,TRIM25		4
SPI1		transcription regulator	Activated	2.418	0.00868	CDKN1A,DUSP6,E2F1,FTH1,HES1,IRF9,ISG15,KLF4,LBR,LEF1,MMP2,PML,PSMB8,PSMB9	267 (23)	5
emodin		chemical drug	Activated	2.236	0.00877	BIRC5,CDKN1A,CXCL8,LPL,MKI67,MMP2	271 (24)	5
miR-141-3p (and other miRNAs w/seed AACACUG)		mature microrna		0.933	0.00877	CDH2,CDKN1B,ERBIN,LEF1,PTPRD,YAP1		2
DDIT3	1.581	transcription regulator		0.873	0.00877	ATF3,BAK1,CEBPD,CXCL8,DDIT3,HMOX1	242 (21)	2
PIN1		enzyme		0.152	0.00877	CCNE2,CDH2,CDKN1A,HES1,MMP2,PML	251 (18)	3
MBD2		transcription regulator		-0.059	0.00877	BIRC3,CDKN1A,MMP2,NUPR1,PLAU,PLK1		4
DKK1		growth factor		-0.655	0.00877	BIRC5,CDKN1A,FGF2,LBH,LEF1,SOST	200 (17)	3
CHD4		enzyme		-0.816	0.00877	CDKN1A,CDKN1B,ELAVL2,HMOX1,NCEH1,NT5DC2	212 (7)	2
POLR2A		enzyme			0.00877	CCNE1,CDK2,CDKN1A,IFI6,TNFAIP3,YAP1		3
GNA12	-1.791	enzyme		1.387	0.00878	CFL2,CNN1,CXCL8,F2R,MMP2,PDGFA,RRAS2	165 (11)	3
DNMT1		enzyme		-0.75	0.00878	BIRC5,CDKN1A,CDKN1B,DMRT1,EPDR1,LRP8,SLC7A11	260 (21)	3
corticosterone		chemical - endogenous mammalian		0.742	0.00883	ANXA1,ATP1B1,CALD1,CDKN1A,CDKN1B,DDIT3,DIO2,FGF2,GFAP	271 (25)	3
Sos		group			0.00889	AKR1C3,CADM1,CAST,CMTM4,DAPK2,FLRT2,HMOX1,IGFBP5,LGALS3BP,LRP8,PLAU,PMEPA1,SCD	183 (7)	0
HSF1		transcription regulator		-0.049	0.00898	B2M,BST2,CCNE1,CLU,DHRS2,HMGB1,HMOX1,HSP90AA1,LIF,LMAN2L,RARRES3,SLC44A5	252 (10)	2
n-nitrosomethylbenzylamine		chemical toxicant			0.009	AKR1B10,DUSP5,GNG12,HMOX1,HSP90AA1,PRKAR1A,RAD23B,TGFA,TUBB6,YWHAH		3
aspirin		chemical drug	Activated	2.027	0.00931	BIRC5,CDK2,CDKN1A,CXCL8,DDIT3,MMP2,PLA2G4A,TNFSF10	241 (20)	4
ARHGAP21		other	Activated	2.236	0.00939	CITED2,IFIT3,ISG20,NMI,TRIM21		1
BAPTA-AM		chemical reagent		0.555	0.00939	ATF3,CDKN1A,CXCL8,DDIT3,MMP2	240 (17)	3
bicalutamide		chemical drug		0.277	0.00939	CDH2,CLU,IGF1R,MMP2,PMEPA1	288 (23)	3
mir-133		microrna		-0.447	0.00939	CNN1,IGF1R,KCNH2,TNFSF10,VCAN	131 (7)	1
SOX3		transcription regulator		-1.134	0.0094	DSP,DUSP1,DUSP5,GBP3,USP18,WLS,YAP1		3
miR-16-5p (and other miRNAs w/seed AGCAGCA)		mature microrna		-0.522	0.00961	CADM1,CCNE1,CFL2,FGF2,GFPT1,HDHD2,HERC6,HMOX1,IGF1R,PDCD4,PHLDB2,PLK1,RAB21		4
15(S)-HETE		chemical - endogenous mammalian			0.00962	FGF2,HMGCR,MMP2	226 (15)	2
tert-butyl hydroperoxide		chemical toxicant			0.00962	CLU,CXCL8,GJA1	247 (16)	2
trastuzumab		biologic drug			0.00962	CCNE1,CXCL8,PDCD4	213 (11)	2
CLCN5		ion channel			0.00962	B2M,CCNE1,MKI67		2
FZD8		g-protein coupled receptor			0.00962	BIRC5,IGFBP5,VCAN	227 (13)	1
48s		complex			0.00962	DDIT3,IGF1R,SREBF1		1
PROCR		other			0.00962	GBP2,LIF,PELI1		0
PURA		transcription regulator			0.00962	CDKN1A,DHFR,GFAP		1
ZNF148		transcription regulator			0.00962	BAK1,CDKN1A,STAT1	175 (7)	2
CBX8		other			0.00962	ARID3B,CDKN1A,CDKN1B		2
CAPN3		peptidase			0.00962	DUSP1,FTH1,HMOX1		1
isoquercitrin		chemical drug			0.00962	HMGCR,INSIG1,MSMO1	19 (3)	0
indican		chemical - endogenous mammalian		0.132	0.00962	CDKN1A,CITED2,EGLN3,HMOX1	219 (16)	2
PBX1		transcription regulator			0.00962	CDKN1A,ETV1,FABP7,PLAU		2
ferulic acid		chemical - endogenous non-mammalian			0.00962	CDKN1A,GFAP,HMOX1,MKI67	25 (3)	2
BCL6		transcription regulator		-1.664	0.00999	CDKN1A,CDKN1B,DUSP6,FGF2,FTH1,HERC6,IL6R,IRF9,LBH,MGP,PLA2G4A,RGS4,UBA7	259 (14)	4
prednisolone		chemical drug		0	0.01	BAK1,BIRC3,CDKN1B,CEBPD,DUSP1,DUSP10,HSP90AA1,ISG20,RARRES3,SDC2,STAT1,TMEM74,TNFAIP3,TNFSF10		8
MAP2K1/2		group		0.873	0.01	ATF3,CDKN1B,DDIT3,DUSP1,GJA1,HMOX1,PDGFA		4
MGEA5		enzyme		-0.314	0.0101	CASP1,CDK2,CDKN1A,CNN1,CREB3L2,CREB5,CXCL8,EPHA4,FABP7,HMGCR,IFIT3,IGFBP5,IL6R,LIF,MSMO1,PLA2G4A,PLAU,STAT1,STAT2,TGFA,TGFBR2,USF2		8
miR-17-5p (and other miRNAs w/seed AAAGUGC)		mature microrna		-0.055	0.0103	BIRC5,CCNE1,CDKN1A,CXCL8,E2F1,TGFBR2		5
RHO		g-protein coupled receptor		-0.447	0.0103	B2M,CEBPD,DDIT3,IMPDH1,NT5E,TNFAIP3		2
miR-483-3p (miRNAs w/seed CACUCCU)		mature microrna	Activated	2.219	0.0103	GJA1,HMGB3,LBR,MKI67,YAP1		2
ALB		transporter		0.655	0.0103	CDKN1A,CDKN1C,CXCL8,DDIT3,SCD		3
HDL		complex		0.15	0.0103	ATF3,CXCL8,EGLN3,INSIG1,SREBF1		1
Growth hormone		group		-0.393	0.0104	ARID5B,CEBPD,CITED2,CLU,CYP2C8,DDIT3,FTH1,GFAP,HADH,IGF1R,IGFBP5,LPL,TGFBR2,TNFSF10		4
clofibrate		chemical drug		0.412	0.0105	ABCD3,CPT1A,CXCL8,HMGCR,HMOX1,PDCD4,SCD,SREBF1		1
miR-155-5p (miRNAs w/seed UAAUGCU)		mature microrna		0.714	0.0106	CASP1,CBFB,CXCL8,FADS1,LPL,MOSPD2,NT5E,PELI1,RAB23,SH3BP4,SNAP29		2
EIF2AK4		kinase		1.972	0.0109	ASNS,ATF3,CHAC1,DDIT3		0
NPPA		other		1.969	0.0109	CCNE1,CDKN1B,DUSP1,HMOX1		3
ketoconazole		chemical drug		1	0.0109	ABCC2,CXCL8,HMGCR,VDR		1
Ubiquitin		group		-1	0.0109	DDIT3,HSP90AA1,MMP2,TNFSF10		2
leucine		chemical - endogenous mammalian		-1.949	0.0109	ASNS,ATF3,DDIT3,SREBF1		0
ASXL2		other	Inhibited	-2	0.0109	ENO2,GPD2,LPL,SCD		0
MEF2D		transcription regulator		1	0.0111	CCNE1,CCNE2,CDK2,MCM6,SOST,ZFP36		1
hemin		chemical - endogenous mammalian		0.88	0.0111	CDKN1A,CXCL8,FTH1,GFAP,GUCY1B3,HMOX1		2
GHRL		growth factor		-1.433	0.0111	CPT1A,DDIT3,IL1R1,LPL,SCD,SREBF1		1
1,2-dithiol-3-thione		chemical reagent		0.054	0.0112	AKR1B10,B4GALNT1,DNAJB9,EPHB4,FTH1,GSPT1,HMOX1,HSP90AA1,LPL,LY6E,MSMO1,PSMA4,SREBF1		1
2-amino-1-methyl-6-phenylimidazo-4-5-b-pyridine		chemical toxicant		0.447	0.0113	HSP90AA1,PSMB9,PSME1,RAB2A,RAP1A		2
GC-GCR dimer		complex			0.0116	ANXA1,CDKN1C,DUSP1		2
Mac		complex			0.0116	AKR1C3,RGS16,ZFP36		0
PHB2		transcription regulator			0.0116	CDKN1C,GJA1,IL11		2
mir-221		microrna			0.0116	CDKN1B,CDKN1C,MMP2		3
mir-218		microrna			0.0116	CDH2,LEF1,NT5E		1
CHEK2		kinase			0.0116	BIRC5,CDKN1A,E2F1		2
DDR1		kinase			0.0116	CDH2,CDKN1A,MMP2		3
TIMP3		other			0.0116	KLF4,LRP8,MMP2		2
ACACB		enzyme			0.0116	HMGCR,SCD,SREBF1		0
OSBPL8		transporter			0.0116	DDIT3,HMGCR,SREBF1		0
IL17D		cytokine			0.0116	CXCL8,EIF2AK2,OAS1		1
hydrogen sulfide		chemical - endogenous mammalian			0.0116	CXCL8,DDIT3,HMOX1		1
magnesium		chemical - endogenous mammalian			0.0116	CDKN1A,MGP,VDR		1
acadesine		chemical drug			0.0116	CDKN1A,F3,SREBF1		2
ethidium		chemical drug			0.0116	CCNE1,CCNE2,PLAU		1
MKNK1		kinase		0	0.0117	AGRN,IFIT2,ISG15,MAN2A1,STRN4,STXBP1,TMBIM6,VSNL1		1
NOS2		enzyme		1.711	0.0119	ACO1,BIRC5,CDKN1A,CXCL8,GJA1,HMOX1,IFIT3,ISG15,LGALS3BP,PLSCR1,STXBP1,TNFSF10		5
RBPJ		transcription regulator		-0.083	0.012	CDKN1A,CDKN1B,DUSP1,EPHA4,FGF2,GNA12,HAS2,HES1,LEF1,LIF		4
PAX6		transcription regulator		1.22	0.012	CDC45,CDK2,EEF2K,EFCAB14,FABP7,HAS2,HES1,MCM6,OAS1,RHBDD1,SMC2,TBC1D9,WLS		0
LIF	-1.529	cytokine		0.1	0.012	CCNE1,CDKN1A,CEBPD,CXCL8,E2F1,GFAP,HBEGF,HES1,IFI16,LPL,NMI,PELI1,RGS4		4
NGFR		transmembrane receptor		1.268	0.0123	CCNE1,CDK2,CDKN1B,GFAP		2
GCK		kinase		1	0.0123	CPT1A,HADH,SCD,SREBF1		0
4-(2-aminoethyl)benzenesulfonylfluoride		chemical - protease inhibitor		0.449	0.0123	CDKN1A,CXCL8,DDIT3,HMOX1		2
miR-200b-3p (and other miRNAs w/seed AAUACUG)		mature microrna		0.132	0.0123	CDKN1B,ERBIN,MARCKS,PTPRD		1
prostaglandin D2		chemical - endogenous mammalian		-0.11	0.0123	CXCL8,HAS2,HAS3,HMOX1		1
CDK5		kinase		-0.254	0.0123	CDKN1A,KCNMA1,LPL,TNFAIP3		2
urethane		chemical toxicant		-1.213	0.0123	CDKN1A,CDKN1B,E2F1,HMOX1		2
CTBP1	-1.927	enzyme			0.0123	CDKN1A,MMD,VCAN,VDR		1
ANXA1	1.576	enzyme			0.0123	ANXA1,ITGB1BP1,PLA2G4A,PLAU		0
bardoxolone methyl		chemical drug			0.0123	BIRC3,BIRC5,HMOX1,SP4		2
SQSTM1		transcription regulator	Activated	2	0.0124	CITED2,EGLN3,HBEGF,HMOX1,RSAD2		1
VitaminD3-VDR-RXR		complex		0.555	0.0124	CDKN1A,CDKN1B,IGFBP5,KLF4,PDGFA		4
TSC22D3		transcription regulator		0.374	0.0124	ANXA1,CDKN1A,CDKN1B,CXCL8,DUSP1		4
ACOX1		enzyme		-0.632	0.0125	ABCD3,CDKN1A,CYP2C8,DDIT3,LGALS3,LGALS3BP,LPL,NUPR1,PLSCR1,RBM3		1
HNF4A		transcription regulator		1.794	0.0126	ABCC2,ACO1,AKR1C3,ARHGAP11A,ATAD5,C11orf58,C19orf66,CBX5,CCNE1,CCNE2,CDC45,CDK2,CDKN1A,CDKN1B,CEBPD,CFL2,CHIC2,CNOT11,CPT1A,CXCL8,CYP2C8,DAG1,DNAJB9,DTX3L,DUSP16,DUSP6,EFNA1,FBXW2,FTH1,FYCO1,FZD1,GLCE,GNAI3,GSPT1,HIST1H2BD,HIST2H2AA3/HIST2H2AA4,HLA-B,HLA-C,HLA-F,HMGB1,HOOK3,IPO8,KLHL28,LGALS3,LMAN2L,LPGAT1,MOV10,MRPS27,OAS3,PARP9,PCGF2,PDCD4,PJA2,PLA2G4A,PLSCR1,PPP1R3B,PRDM5,PRPF4,PRPS1,RAB2A,RFC…		10
reactive oxygen species		chemical toxicant		1.973	0.0127	CASP1,CDKN1A,CXCL8,DDIT3,F3,FGF2,HBEGF,HMOX1,TNFAIP3		6
belinostat		chemical drug			0.0127	CDKN1A,CDKN1B		2
SERCA		group			0.0127	BTG2,ZFP36		0
carfilzomib		biologic drug			0.0127	ATF3,DDIT3		0
vanillyl-N-nonylamide		chemical drug			0.0127	ATF3,DDIT3		0
CERS5		transcription regulator			0.0127	CASP1,DDIT3		1
RNU1-1		other			0.0127	FGF2,HBEGF		1
PIWIL4		other			0.0127	TGFBR1,TGFBR2		2
TFPI		other			0.0127	CDKN1A,F3		2
PRKD2		kinase			0.0127	CXCL8,F3		2
MEFV		other			0.0127	CASP1,CXCL8		2
UBA1		enzyme			0.0127	BIRC3,CDKN1B		2
PDE3A		enzyme			0.0127	CDKN1A,DUSP1		2
THBS2		other			0.0127	HES1,MMP2		1
PPM1B		phosphatase			0.0127	CEBPD,HBEGF		1
RPL11		other			0.0127	CDKN1A,PDCD4		1
DYNLL1		other			0.0127	CCNE1,CDKN1A		2
FSTL3		other			0.0127	CDKN1A,CDKN1B		2
IL12RB1		transmembrane receptor			0.0127	IFI6,OAS2		0
WRN		enzyme			0.0127	CDKN1A,CXCL8		2
farnesyl transferase		complex			0.0127	GJA1,HBEGF		1
CDH13		other			0.0127	CDKN1A,SETD7		1
Ifna4		other			0.0127	ISG15,TRIM38		1
iodoacetic acid		chemical toxicant			0.0127	ATF3,SLC1A3		0
perifosine		chemical drug			0.0127	BAK1,CDKN1A		1
delta-aminolevulinic acid		chemical - endogenous mammalian			0.0127	F3,HMOX1		1
pyridoxamine		chemical - endogenous mammalian			0.0127	CXCL8,DDIT3		1
risedronic acid		chemical drug			0.0127	GJA1,HMGCR		1
goralatide		chemical - endogenous mammalian			0.0127	LGALS3,MMP2		1
3',4',7-trihydroxyisoflavone		chemical - endogenous non-mammalian			0.0127	CCNE1,CDK2		1
napabucasin		chemical drug		0.816	0.0129	B2M,BIRC5,CXCL8,KLF4,TGFBR1,YAP1		4
TFRC		transporter		0	0.013	ATF3,CDKN1A,CHAC1,DDIT3,FTH1,HMOX1,TNFSF10		1
docetaxel		chemical drug		0	0.013	BIRC5,CDKN1A,ERBIN,IGF1R,PLAU,TUBB6,TYMS		3
fenofibrate		chemical drug		-1.307	0.013	ABCD3,ASNS,CDH2,CLU,CPT1A,CXCL8,DBI,FABP7,FADS2,GLCE,HMOX1,LPL,PSMA4,SCD,SREBF1		2
kainic acid		chemical toxicant		0.797	0.0131	ATF3,BTG2,CCNE1,DUSP1,E2F1,FGF2,GADD45B,GFAP,GFRA1,HBEGF		3
ATP		chemical - endogenous mammalian		0.736	0.0131	BIRC5,CASP1,CDKN1B,CXCL8,DUSP1,F3,HBEGF,SREBF1		6
Cyclin E		group			0.0137	CDKN1A,CDKN1B,DHFR		2
Smad2/3-Smad4		complex			0.0137	CDKN1A,CDKN1B,IGFBP5		2
HCAR2		g-protein coupled receptor			0.0137	CCNE2,NMI,PLK1		1
fontolizumab		biologic drug			0.0137	IFI35,ISG15,RSAD2		1
CDK1		kinase			0.0137	BIRC5,CDKN1A,CDKN1B		3
PLCG2		enzyme			0.0137	FGF2,IFIT2,TNFSF10		1
TF		transporter			0.0137	CCNE1,CXCL8,TGFA		3
PLK1	-1.606	kinase			0.0137	CDKN1A,MRE11,PLK1		2
WNT7A		cytokine			0.0137	CDH2,LBH,SPRY4		1
PPP2R5C		other			0.0137	BIRC3,CXCL8,TNFAIP3		3
DNAJB6		transcription regulator			0.0137	CCNE1,CDH2,CDKN1B		3
FABP5		transporter			0.0137	CXCL8,IFIT3,ISG20		1
MUC4		other			0.0137	CDH2,CDKN1A,CDKN1B		3
batimastat		chemical - protease inhibitor			0.0137	CASP1,FGF2,MMP2		3
decursin		chemical - endogenous non-mammalian			0.0137	CDK2,CDKN1A,CDKN1B		2
bufalin		chemical reagent	Activated	2	0.0138	DDIT3,MMP2,TYMS,YWHAH		1
VTN		other		0.218	0.0138	CDKN1A,F3,MMP2,PLAU		3
caspase		group		-0.577	0.0138	CCNE1,CDK2,CDKN1A,CDKN1B		3
PRKG1		kinase			0.0138	CDKN1A,CDKN1B,GUCY1B3,MRE11		2
INHA		growth factor		1.6	0.0138	CCNE1,CDKN1B,CNN1,E2F1,HAS2,IL1R1,LTBP1,MMP2		4
1,4-bis[2-(3,5-dichloropyridyloxy)]benzene		chemical toxicant		0.96	0.0138	ABCC2,CDK2,CDKN1A,CPT1A,GADD45B,IL1R1,INSIG1,MCM6		2
plicamycin		chemical drug		-0.315	0.0138	BAK1,CDKN1A,F3,HMGCR,HMOX1,PTDSS1,TGFBR2,VDR		3
INHBA		growth factor		0.054	0.0139	AKR1C3,CDKN1A,CXCL8,EGLN3,HMGB1,ILF3,KLF4,LOX,MGP,MMP2,PGM2L1,RGS16		4
geldanamycin		chemical - endogenous non-mammalian		-1.667	0.0143	BIRC5,CEBPD,CLU,CXCL8,GBP1,GJA1,IFIT2,LBH,STAT1,TAP1		5
Creb		group		-0.739	0.0145	ATF3,BAK1,CASP1,CDKN1A,CEBPD,CPT1A,CXCL8,DUSP1,EPHB4,ETV5,GJA1,HAS2,HES1,IFI16,IL11,MMP2,SLC7A11		7
BRD4		kinase		-1.54	0.0147	BTN3A2,CDKN1B,FADS1,HMOX1,LOX,PDGFA,PDGFC,PLAU,SLC7A2		2
ESRRG		ligand-dependent nuclear receptor		0.339	0.0148	CDKN1A,CDKN1B,HADH,KCNH2,LPL		2
NRF1		transcription regulator		0.156	0.0148	ATP1B1,CXCL8,FTH1,HMOX1,TOMM20		1
MAP3K14		kinase		0.391	0.0148	BIRC3,CXCL8,PLA2G4A,TNFAIP3,TNFSF10,YAP1		3
SGK1		kinase		-1.067	0.0148	CDKN1A,CDKN1B,HBEGF,LIF,SLC1A3,SLC3A2		2
TBX5		transcription regulator		-1.4	0.0148	BIRC5,CDK2,CXCL8,GJA1,IFI16,PDLIM3		3
Igm		complex			0.0148	BAK1,BIRC5,CDKN1A,CDKN1B,CXCL8,PDCD4		4
PIK3CA		kinase			0.0148	BIRC5,CALD1,CDH2,CDKN1B,CEBPD,SREBF1		4
JUND		transcription regulator			0.0148	CLU,F3,FTH1,HMOX1,IL11,PLAU		1
rifampin		chemical drug		0.934	0.0149	ABCC2,CYP2C8,GBP2,HMGB3,MGP,PNRC2,SLC39A10,STYX,TBC1D9,USP18		0
IFIH1	7.596	enzyme		1.96	0.0154	ISG15,OAS1,OAS2,ZC3HAV1		1
UXT		transcription regulator		1.067	0.0154	CXCL8,ENO2,PMEPA1,TNFAIP3		2
GJA1	-1.521	transporter		-0.795	0.0154	CDKN1A,CDKN1B,GJA1,SKP2		4
ICMT		enzyme			0.0154	CDKN1A,GJA1,HBEGF,LMNB2		2
NRXN1		transporter			0.0154	FLRT2,GFAP,MGP,SLC1A3		0
ZBTB17		transcription regulator			0.0154	CDKN1A,CDKN1C,DDIT3,ZFP36		2
APOE		transporter		0.97	0.0154	ATF3,CASP1,CLN8,CLU,CPT1A,F2R,F3,HMGCR,HMOX1,IGF1R,LPL,LRP8,LTBP1,MGP,MMP2,PLAU,PMEPA1		4
miR-1-3p (and other miRNAs w/seed GGAAUGU)		mature microrna		0.713	0.0156	ADAR,AGRN,BRI3BP,GJA1,GPD2,INPP5F,MMD,MOV10,PDCD4,RNF138,TPM2,UHRF1		1
MYOCD		transcription regulator		0.765	0.0156	CALD1,CDKN1A,CNN1,DDIT3,GJA1,PDLIM3,VCAN		2
NFE2L2		transcription regulator		0.104	0.0156	ABCC2,AKR1B10,ATF3,B4GALNT1,CDKN1A,CXCL8,DDIT3,EPHB4,FTH1,GFAP,GSPT1,HMOX1,HSP90AA1,IMPDH1,LPL,LY6E,MSMO1,PSMA4,SLC7A11,SREBF1,VSNL1		3
CLOCK		transcription regulator			0.0156	AK4,DDIT3,DNAJB9,EEF2K,F2R,GADD45B,HAS2,MGP,MKNK2,TNFRSF21		1
sulforafan		chemical drug	Activated	2.735	0.0161	ABCC2,AKR1B10,BAK1,BIRC5,CDKN1A,CDKN1B,CXCL8,HMOX1,PML		4
Fgfr		group			0.0161	BIRC5,CDKN1B,HMOX1		2
hemoglobin		complex			0.0161	CDKN1A,CXCL8,HMOX1		2
ARHGDIG		other			0.0161	ANXA1,DUSP6,MARCKS		1
MDM4		enzyme			0.0161	CCNE1,CDKN1A,LGALS3		2
BIRC2		enzyme			0.0161	BIRC3,CCNE1,CXCL8		3
ACVR1C		kinase			0.0161	CDK2,CDKN1A,CDKN1B		2
NOX1		ion channel			0.0161	CXCL8,F3,TGFA		3
PDCD4	1.602	other			0.0161	LOX,PDCD4,PLAU		0
EMD		other			0.0161	E2F1,HOXA13,STAT1		1
ellagic acid		chemical - endogenous non-mammalian			0.0161	CDK2,CDKN1A,HMOX1		1
lisinopril		biologic drug			0.0161	CAST,MMP2,PDGFA		2
glycyrrhetinic acid		chemical drug			0.0161	ATP1B1,BIRC5,TRIM5		1
ERG		transcription regulator		-1.406	0.0161	ARHGEF6,BIRC3,CD164,CXCL8,GUCY1B3,HMGB1,LEF1,PLAU,RAB2A,RAPGEF5,RCAN2,TGFBR2		3
RHOA		enzyme		-1.029	0.0165	CCNE1,CDKN1A,CDKN1B,CXCL8,PLAU,SDC2,SKP2		6
PRDM5	-1.53	transcription regulator			0.0165	ARID3B,CEMIP,ENO2,GADD45B,IL6R,NLRC5,PML		0
PPARGC1A		transcription regulator		-1.519	0.0167	CDKN1A,CEBPD,CPT1A,DIO2,INSIG1,ITGB1BP1,LPL,MCM6,MSMO1,NCEH1,OXCT1,SCD,SESN2,SREBF1		3
NR1I2		ligand-dependent nuclear receptor		0.48	0.017	ABCC2,CDKN1A,CPT1A,CYP2C8,E2F1,INSIG1,LTBP1,MGP,SCD,SREBF1		1
ITGB3		transmembrane receptor		0.447	0.017	HAS2,MMP2,PLAU,SOST,TGFBR1,TGFBR2		3
taurine		chemical - endogenous mammalian		1.091	0.0171	ABCC2,CPT1A,GFAP,MMP2		1
S-nitroso-N-acetylpenicillamine		chemical reagent		1.011	0.0171	CCNE1,CDKN1A,CXCL8,DDIT3		3
Fgf		group		-0.254	0.0171	IGF1R,MMP2,SPRY4,STAT1		3
Am 580		chemical toxicant		-0.305	0.0171	DUSP1,F3,HES1,PDCD4		2
EDN1		cytokine		-1.585	0.0174	ANXA1,CDH2,CDKN1B,CXCL8,FGF2,GJA1,HBEGF,MMP2,PDGFA,PLAU,TPM2,VCAN		7
triolein		chemical drug			0.0174	FADS1,FADS2		0
O6-benzylguanine		chemical drug			0.0174	CDKN1A,MKI67		2
L-proline		chemical - endogenous mammalian			0.0174	CCNE1,CDKN1A		2
phlorizin		chemical - endogenous non-mammalian			0.0174	GFAP,STXBP1		0
(6)-gingerol		chemical - endogenous non-mammalian			0.0174	CDK2,CDKN1A		1
ST6GALNAC1		enzyme			0.0174	B2M,CDH2		1
C1orf61		other			0.0174	CCNE1,CDK2		1
SLC5A8		transporter			0.0174	BIRC5,TNFSF10		1
DGAT2		enzyme			0.0174	SCD,SREBF1		0
PCM1		other			0.0174	CDKN1A,MKI67		2
BAG6		enzyme			0.0174	CDKN1A,SESN1		1
TRPV2		ion channel			0.0174	CCNE1,E2F1		1
DAB2IP		other			0.0174	CDKN1A,CLU		1
miR-494-3p (miRNAs w/seed GAAACAU)		mature microrna			0.0174	HMOX1,VSNL1		0
PRTN3		peptidase			0.0174	CDKN1A,CXCL8		2
MCM7		enzyme			0.0174	CDK2,LMNB2		0
BAP1		peptidase			0.0174	CDKN1B,LIF		1
CKS1B		kinase			0.0174	CDKN1B,CXCL8		2
PROK1		growth factor			0.0174	CXCL8,IL11		1
CUL7		other			0.0174	BIRC5,CDH2		2
PIK3R3		kinase			0.0174	CCNE1,CDKN1B		2
PPM1A		phosphatase			0.0174	CDKN1A,MMP2		2
PLA2G2A		enzyme			0.0174	CXCL8,PLA2G4A		1
THOC1		transcription regulator			0.0174	BAK1,E2F1		0
ITGB1BP1	-1.757	transporter			0.0174	CDKN1A,CDKN1B		2
SNW1		transcription regulator			0.0174	CDKN1A,PLAU		1
PPP5C		phosphatase			0.0174	CDKN1A,DUSP1		2
15-E2-isoketal modified phosphatidylethanolamine		chemical reagent			0.0174	CXCL8,DDIT3		1
thenoyltrifluoroacetone		chemical reagent			0.0174	BIRC3,CXCL8		2
dacarbazine		chemical drug			0.0174	CDKN1A,CXCL8		2
4-coumaric acid		chemical - endogenous mammalian			0.0174	CDKN1A,FGF2		2
2-mercaptoethanol		chemical - endogenous mammalian			0.0174	ATF3,HMOX1		0
anethole		chemical - endogenous non-mammalian			0.0174	MMP2,PLAU		1
gliotoxin		chemical toxicant			0.0174	BIRC3,BIRC5		2
manidipine		chemical drug			0.0174	CXCL8,HMGCR		1
eugenol		chemical - endogenous non-mammalian			0.0174	CDKN1A,CXCL8		2
Boc-D-FMK		chemical reagent			0.0174	CDKN1B,CXCL8		2
geranylgeraniol		chemical - endogenous mammalian			0.0174	HMGCR,RAP1A		1
sanguinarine		chemical - endogenous non-mammalian			0.0174	BIRC5,HMOX1		1
acolbifene		chemical drug			0.0174	SREBF1,TGFA		1
MYOC		other			0.0175	ANXA1,DAG1,DDIT3,IGFBP5,SESN2,SLC7A11,SP100		2
Nr1h		group		-0.939	0.0177	ATP1B1,CXCL8,F2R,IFIH1,LPL,PML,SCD,SP110,SREBF1,TAP1		1
EOMES		transcription regulator		-1.414	0.0179	ANXA1,C3orf58,CEMIP,DHRS2,HOXA13,SATB2,TDRD7,TNFSF10		0
PDX1		transcription regulator		1.667	0.018	ATF3,DUSP5,DUSP6,EFNA1,F3,FGF2,GFAP,GNG12,IGF1R,INSIG1,RSAD2		5
N-nitro-L-arginine methyl ester		chemical drug		1.309	0.0185	ACO1,ATF3,CXCL8,GFAP,GJA1,HMGCR,HMOX1		2
GDF2		growth factor		-1.304	0.0185	ANKH,CXCL8,GADD45B,NOG,PRPS1,SLC3A2,YWHAH		1
SIRT2		transcription regulator			0.0187	CDKN1B,HMGCR,NEDD4		1
COPS5		transcription regulator			0.0187	CCNE1,CDKN1A,CDKN1B		3
miR-7a-5p (and other miRNAs w/seed GGAAGAC)		mature microrna			0.0187	IGF1R,MKNK2,SLC3A2		1
mir-214		microrna			0.0187	BIRC5,CADM1,IGF1R		2
miR-486-5p (and other miRNAs w/seed CCUGUAC)		mature microrna			0.0187	AFF3,EMP1,PIK3AP1		0
TLR1		transmembrane receptor			0.0187	CXCL8,TNFAIP3,VDR		2
TMBIM6	-1.632	other			0.0187	DDIT3,DNAJB9,HMOX1		0
BACH1		transcription regulator			0.0187	FTH1,HMOX1,SLC7A11		0
PS-1145		chemical - kinase inhibitor			0.0187	CXCL8,E2F1,TNFAIP3		2
thioridazine		chemical drug			0.0187	CCNE2,CDKN1A,CDKN1B		2
idarubicin		chemical drug			0.0187	CDKN1A,SESN1,SESN2		2
leptomycin B		chemical drug			0.0187	CDKN1A,CDKN1B,IFIT2		2
NOG	-2.546	growth factor		0.762	0.0188	HAS2,LEF1,NOG,SOST,VCAN		0
deoxycholate		chemical - endogenous mammalian		0.492	0.0188	CXCL8,DDIT3,GJA1,PLAU,SLC1A3		2
CAT		enzyme		-1.467	0.0188	CDKN1A,CDKN1B,CXCL8,HMOX1,IGF1R		4
MTORC1		complex	Inhibited	-2.043	0.0188	HMGCR,INSIG1,KLF4,SCD,SREBF1		1
miR-30c-5p (and other miRNAs w/seed GUAAACA)		mature microrna		1.414	0.0188	CBFB,GPD2,LMNB2,NCEH1,NT5E,RAD23B,SLC7A11,TMED7		0
bardoxolone		chemical drug		1.987	0.0189	CDKN1A,DDIT3,FTH1,HMOX1		1
PIAS1		transcription regulator		0.577	0.0189	CDKN1A,SCD,SREBF1,STAT1		2
ANXA2		other			0.0189	CDKN1A,MMP2,SESN1,SESN2		3
methylnitrosourea		chemical toxicant			0.0189	CDK2,CDKN1B,CLU,PSME1		1
honokiol		chemical - endogenous non-mammalian			0.0189	BAK1,CDK2,CDKN1A,CDKN1B		2
JAK1/2		group	Activated	2.433	0.0193	EIF2AK2,GBP2,GBP5,ISG15,PSMB9,RSAD2		1
RORC		ligand-dependent nuclear receptor			0.02	ASNS,ATP1B1,CYP2C8,DHCR24,ELOVL7,GADD45B,HMGCR,IL1R1,SLC7A2,USP53		1
bleomycin		chemical drug		-0.802	0.0202	CDKN1A,CDKN1B,F2R,FZD1,HBEGF,LMNB1,LTBP1,MMP2,TGFBR1,TGFBR2,UHRF1		6
ATG7		enzyme		0.714	0.0203	CDH2,CXCL8,IFIH1,TGFBR1,TGFBR2		4
MSTN		growth factor		0.07	0.0203	AKIRIN1,CDK2,CDKN1A,IGF1R,IGFBP5		2
AGER		transmembrane receptor		0.683	0.0206	CDKN1A,CXCL8,F3,IFIT1,LPL,MMP2		5
CDK4/6		group		-1.671	0.0206	C11orf58,CDC45,E2F1,E2F8,ERBIN,MARCKS		0
TAF4		transcription regulator		0.689	0.0206	HBEGF,KLF4,MMP2,OAS1,PDGFA,PDGFC,TAF12		3
POU2F2		transcription regulator		-0.059	0.0206	ELL2,HIST2H2BE,LY6E,SCD,SKP2,TGFA,TNFRSF21		3
CSF1R		kinase		1	0.0208	CCNE1,CDKN1A,CDKN1B,HMOX1		3
PTGS1		enzyme		0.192	0.0208	ATF3,FGF2,MMP2,PLA2G4A		2
Cdc42		enzyme		0	0.0208	CASP1,FGF2,GFAP,LIF		2
phorbol 12,13-dibutyrate		chemical - endogenous non-mammalian		-0.747	0.0208	CDKN1A,CXCL8,IGF1R,SPRY4		3
SERPINE1		other		-1.131	0.0208	CXCL8,FGF2,PLAU,TGFBR2		3
SETD2		enzyme			0.0208	CDH2,CITED2,IGF1R,PDGFC		3
APOB		transporter			0.0208	PSMB9,PSME2,SCD,SREBF1		0
SN-38		chemical drug			0.0208	BAK1,BIRC3,CDKN1A,CLU		2
peoniflorin		chemical drug			0.0215	DDAH1,ENO2,HMOX1		0
ERVW-1		other			0.0215	CDKN1A,CXCL8,MCM2		3
C1QA		peptidase			0.0215	CD274,F2R,F3		1
GDF15		growth factor			0.0215	CDKN1A,LTBP1,PLAU		1
miR-31-5p (and other miRNAs w/seed GGCAAGA)		mature microrna			0.0215	CXCL8,SATB2,SOST		1
mir-486		microrna			0.0215	AFF3,EMP1,PIK3AP1		0
RACK1		enzyme			0.0215	CDKN1A,CDKN1B,ISG15		3
PPP1R13L		transcription regulator			0.0215	CDKN1A,DSP,GJA1		3
MAP3K5		kinase			0.0215	CDKN1A,CXCL8,HMOX1		2
HOXA5		transcription regulator			0.0215	CDKN1A,CXCL8,GADD45B		2
CYP27A1		enzyme			0.0215	ABCC2,HMGCR,SREBF1		0
HNRNPA1		enzyme			0.0215	E2F1,EIF2AK2,SREBF1		0
calyculin A		chemical toxicant			0.0215	CCNE1,CDKN1A,CDKN1B		3
carbenoxolone		chemical toxicant			0.0215	BIRC5,HMGCR,SREBF1		1
cannabidiol		chemical drug			0.0215	BIRC5,DDIT3,ENO2		1
TO-901317		chemical reagent		-1.474	0.0216	CASP1,CDK2,CDKN1B,CFH,CPT1A,FADS1,FADS2,LGALS3,LPL,PSMB8,PSME1,SCD,SREBF1		2
hyaluronic acid		chemical - endogenous mammalian		-1.316	0.0218	BIRC5,CDKN1B,CXCL8,MMP2,NOG,PDCD4,PLAU,TNFAIP3		5
PTPRJ		phosphatase	Activated	2.236	0.0219	CDKN1B,CEBPD,CITED2,HBEGF,OASL		4
IL12A		cytokine		1.303	0.0219	FGF2,IRF9,MMP2,STAT1,STAT2		4
CDK9		kinase			0.0219	CDKN1A,CXCL8,HIST1H2AC,HIST1H2BD,TNFAIP3		3
3-deazaadenosine		chemical reagent			0.0228	CDKN1A,CDKN1B		2
N-Cadherin		group			0.0228	CDKN1A,CDKN1B		2
rhodamine 6G		chemical toxicant			0.0228	CCNE1,CCNE2		1
2-amino-5-azotoluene		chemical toxicant			0.0228	ABCC2,CYP2C8		0
GPAT3		enzyme			0.0228	LPL,SREBF1		0
kremezin		chemical drug			0.0228	CITED2,HMOX1		1
PHF8		enzyme			0.0228	CCNE1,E2F1		1
CNOT6L		enzyme			0.0228	CDKN1B,IGFBP5		1
tryptase		group			0.0228	F2R,TNFAIP3		1
TRIB1		kinase			0.0228	CPT1A,SCD		0
evofosfamide		chemical drug			0.0228	CDKN1A,CDKN1B		2
ACACA		enzyme			0.0228	SCD,SREBF1		0
FANCA		other			0.0228	CDKN1A,HES1		1
GADD45G		other			0.0228	CCNE1,CDKN1A		2
GLRX		enzyme			0.0228	FGF2,PDGFA		2
MED14		transcription regulator			0.0228	DUSP1,ISG15		2
CBX1		transcription regulator			0.0228	BIRC5,CDKN1A		2
CAV3		enzyme			0.0228	CDKN1A,DAG1		1
RLN1		other			0.0228	HAS2,PRKAR1A		0
PKP2		other			0.0228	DSP,GJA1		2
MTBP		other			0.0228	CDKN1A,CDKN1B		2
HBP1		transcription regulator			0.0228	CDKN1A,H1F0		1
HS6ST1		enzyme			0.0228	CXCL8,FGF2		2
MFGE8		other			0.0228	CDH2,FGF2		2
PLP2		transporter			0.0228	EPHB4,HLA-C		0
CLTC		other			0.0228	CDKN1A,HLA-A		1
MSI1		other			0.0228	CDKN1A,HES1		1
SOAT1		enzyme			0.0228	DDIT3,HMGCR		0
PEMT		enzyme			0.0228	DDIT3,PTDSS1		0
TBL1X		transcription regulator			0.0228	CDKN1B,USP18		1
FBLN5		other			0.0228	CCNA1,MMP2		1
ACTG1		other			0.0228	CALD1,CNN1		0
NDP	-1.911	growth factor			0.0228	FGF2,LIF		1
GADD45GIP1		other			0.0228	DDIT3,HMOX1		0
porfimer sodium		chemical drug			0.0228	CDKN1A,DUSP1		2
butylhydroxybutylnitrosamine		chemical toxicant			0.0228	CDKN1A,HBEGF		1
capsazepine		chemical toxicant			0.0228	CXCL8,IL11		1
orlistat		chemical drug			0.0228	CXCL8,SKP2		2
cerulenin		chemical drug			0.0228	CDKN1A,CDKN1B		2
vandetanib		chemical drug			0.0228	CCNE1,CDKN1B		2
RP 73401		chemical toxicant			0.0228	BTG2,STAT1		1
polaprezinc		chemical drug			0.0228	CXCL8,FGF2		2
STAT		group		1.96	0.0229	CASP1,CDKN1A,CEBPD,EIF2AK2		3
sorafenib		chemical drug		0.152	0.0229	CXCL8,DDIT3,IFIT2,OAS1		1
mir-24		microrna		-0.283	0.0229	ARHGAP19,CDH2,CDKN1A,CDKN1B		3
22(R)-hydroxycholesterol		chemical - endogenous mammalian		-1.229	0.0229	HAS2,HAS3,LPL,SREBF1		0
lipoxin A4		chemical - endogenous mammalian			0.0229	CDKN1A,CDKN1B,CXCL8,HMOX1		3
EED		transcription regulator			0.0229	CDKN1B,GFAP,KLF4,MMP2		3
PPARD		ligand-dependent nuclear receptor		-1.102	0.0229	BIRC5,CCNE1,CDK2,CDKN1B,CPT1A,FABP7,GPD2,IFI44L,LPL,SCD,SREBF1,STAT1		4
mibolerone		chemical drug		-1.667	0.0229	CLU,DBI,F3,GPNMB,HLA-E,LPL,MAN2A1,PPIA,USP18		1
daidzein		chemical drug		-0.478	0.023	AKR1C3,GFAP,HLA-A,HMGCR,PKIB,PXMP4,SREBF1		0
SNCA		enzyme	Activated	2.333	0.023	DDIT3,DNAJB9,DNAJC12,GBP2,GBP5,GFAP,HES1,ISG15,PLSCR1,PSMB9,RSAD2,TMEM255A,YWHAH		1
SHC1		other		0.811	0.0235	BAK1,CDH2,CDKN1A,CDKN1B,FTH1		3
KLF5		transcription regulator		-1.222	0.0235	BIRC5,CDKN1A,CDKN1B,DUSP1,PDGFA		5
CDKN1B	1.747	kinase		-0.215	0.0239	B2M,CCNA1,CDK2,CDKN1A,CDKN1B,LEF1,LGALS3,SKP2		3
FOLR1		transporter			0.0242	BIRC3,DUSP6,PDCD4,SLC3A2,SMC2,SYNCRIP,TYMS		2
CaMKII		complex			0.0246	BIRC3,CDKN1B,HAS2		2
ABT-737		chemical drug			0.0246	CDKN1A,CXCL8,IL11		2
ULK4		kinase			0.0246	LGALS3BP,ODF2,VANGL1		0
Collagen type IV		complex			0.0246	GFAP,MMP2,PLAU		1
FGFR4		kinase			0.0246	CDH2,CDKN1A,PLAU		2
DLL1		enzyme			0.0246	EPHA4,HES1,HOXB6		0
PYCARD		transcription regulator			0.0246	CDKN1A,CXCL8,DUSP10		2
mir-19		microrna			0.0246	CDKN1A,E2F1,MSMO1		1
BTRC		enzyme			0.0246	BST2,CDKN1A,CXCL8		2
FBN1		other			0.0246	LTBP1,MMP2,TGFBR2		2
ACKR1		g-protein coupled receptor			0.0246	CITED2,IFI16,TNFAIP3		2
KAT2A		enzyme			0.0246	CCNE1,DNAJB9,E2F1		1
IKZF3		transcription regulator			0.0246	CDKN1B,DDX58,IFIT3		2
PD 169316		chemical - kinase inhibitor			0.0246	BIRC3,BIRC5,CDKN1A		3
ketamine		chemical drug			0.0246	CXCL8,GFAP,HMOX1		1
tranilast		chemical drug			0.0246	CDK2,CDKN1A,CXCL8		2
alendronic acid		chemical drug			0.0246	CXCL8,FGF2,HMGCR		2
linalool		chemical - endogenous non-mammalian			0.0246	HMGCR,LPL,SREBF1		0
tosylphenylalanyl chloromethyl ketone		chemical - protease inhibitor			0.0246	BAK1,CXCL8,MMP2		2
methamphetamine		chemical drug		-1.085	0.0247	CAST,GFAP,HMOX1,IGF1R,MMP2,PCLO		2
MIF		cytokine		-1.543	0.025	CDKN1B,CXCL8,DUSP1,F2R,IL11,MMP2,SREBF1,TRIM22		4
GDF9		growth factor		-0.586	0.0251	HAS2,LOX,PLAU,VCAN		0
ABL1		kinase		-0.762	0.0251	CCNE1,CDKN1A,CDKN1B,DHFR		3
TSC1		other			0.0251	CASP1,DDIT3,HMOX1,STAT1		2
CpG ODN 1668		chemical reagent		1	0.0253	CXCL8,IFNE,ISG15,STAT1,STAT2		4
PTGES		enzyme			0.0253	ANXA1,BIRC5,CDKN1A,CDKN1B,CXCL14		3
PPIF		enzyme		1.134	0.0254	CITED2,CMTM6,LIF,MCM6,MGP,MMP2,PIF1		2
ONECUT1		transcription regulator			0.0258	ABCC2,CDK2,CEBPD,E2F1,HMGCR,KLF3,LPL,SAMHD1,SCD,SLC1A3,SPAST,TCIM,TMBIM6,TNFSF10,TUBGCP3		1
CCL2		cytokine		-0.772	0.0262	BIRC5,CXCL8,EGLN3,F3,MKI67,MMP2		5
SMAD3		transcription regulator		0.682	0.0268	CCNE1,CDH2,CDKN1A,GADD45B,HAS2,HBEGF,HMOX1,IL11,PMEPA1,TGFA,TGFBR1,TPM2,ZFP36		5
CD14		transmembrane receptor		0.692	0.0271	CXCL8,F3,IFIT1,IL1R1,TNFAIP3		5
IL12 (family)		group		0.761	0.0273	ATF3,CD274,DICER1,ETV5,LIF,SAMHD1,STAT1,TNFSF10		1
hexamethylene bisacetamide		chemical reagent		1.982	0.0274	CDKN1A,CDKN1B,IFIT3,USF2		2
temozolomide		chemical drug		1.176	0.0274	CDKN1A,CXCL8,DDIT3,MMP2		3
CP-55940		chemical reagent			0.0274	BTG2,CCNE1,CXCL8,TNFAIP3		3
S100A4		other			0.0274	CDKN1A,EFNA1,MMP2,PLAU		2
CEACAM1		transporter			0.0274	CDKN1B,CXCL8,GFAP,IGF1R		3
ROR2		kinase		-1.633	0.0278	BIRC5,CCNE1,CDKN1A,CDKN1B,SMC1A,SPRY4		5
prostaglandin A1		chemical - endogenous non-mammalian			0.0278	CDKN1A,CXCL8,HMOX1		2
NADPH oxidase		complex			0.0278	F3,HMOX1,TGFA		2
cis-urocanic acid		chemical drug			0.0278	CXCL8,GADD45B,TNFAIP3		2
MAPK13		kinase			0.0278	CDKN1A,CITED2,VDR		2
FGF4		growth factor			0.0278	CDKN1A,HMGCR,SCD		1
EIF4G1		translation regulator			0.0278	BIRC5,MRE11,RFC5		1
H2AFX		transcription regulator			0.0278	CLU,EPDR1,SLC7A11		0
NOV		growth factor			0.0278	HES1,MMP2,PDGFC		1
HEY1		transcription regulator			0.0278	CDKN1A,CNN1,MMP2		2
DYRK1A		kinase			0.0278	CDKN1A,E2F1,E2F8		1
GLP-1-(7-34)-amide		chemical drug			0.0278	HMOX1,IGF1R,LPL		1
wogonin		chemical - endogenous non-mammalian			0.0278	BIRC5,CDKN1A,GFAP		2
glucocorticoid		chemical drug		1.469	0.0279	ANXA1,CALD1,CDKN1A,CEBPD,CLU,CXCL8,DUSP1,HAS2,HMOX1,IL11,IL6R,LPL,SOST,VDR		4
CNR1		g-protein coupled receptor		0.968	0.0281	BIRC5,CDCA3,FGF2,IGF1R,NDP,NOG,PLAU,PLSCR1,SREBF1		3
L-cysteine		chemical - endogenous mammalian			0.0287	CXCL8,SCD		1
phosphatidylcholine		chemical - endogenous mammalian			0.0287	DDIT3,SCD		0
bazedoxifene		chemical drug			0.0287	BIRC5,MKI67		2
Mir218		microrna			0.0287	LEF1,SOST		0
APC/APC2		group			0.0287	CDKN1A,CDKN1B		2
IRF3 dimer		complex			0.0287	IFIT2,ISG15		1
ZBTB10		other			0.0287	BIRC5,SP4		1
FBXO42		other			0.0287	CXCL8,STAT1		2
FAT1		other			0.0287	PDCD4,PLAU		0
TENM1		transmembrane receptor			0.0287	GPNMB,MGP		0
FGF3		growth factor			0.0287	MMP2,PLAU		1
CTNND1		other			0.0287	CDH2,CXCL8		2
ZIC2		transcription regulator			0.0287	CDKN1B,EPHA4		1
PI3		other			0.0287	CXCL8,FGF2		2
AGRP		other			0.0287	DIO2,PSMA4		0
RFXAP		transcription regulator			0.0287	B2M,HLA-B		0
SHOX		transcription regulator			0.0287	CDKN1A,CDKN1B		2
RALBP1		enzyme			0.0287	CDKN1B,MMP2		2
ALOX15B		enzyme			0.0287	CDKN1B,KLF4		2
CCND2		other			0.0287	CCNE1,CDKN1B		2
NELFA		other			0.0287	CCNE2,CDKN1A		1
CAMK2G		kinase			0.0287	BIRC3,CDKN1A		2
UACA		other			0.0287	CEBPD,DDIT3		1
MCAM		other			0.0287	ATF3,MMP2		1
BRMS1		enzyme			0.0287	GJA1,PLAU		1
LOC102724428/SIK1		kinase			0.0287	SCD,SREBF1		0
NELFE		other			0.0287	CCNE2,CXCL8		1
SIAH1		enzyme			0.0287	CDKN1A,EGLN3		1
LILRB1		transmembrane receptor			0.0287	CXCL8,MMP2		2
pargyline		chemical drug			0.0287	CDKN1A,GFAP		1
brimonidine		chemical drug			0.0287	GFAP,GNAI3		0
PD 168393		chemical - kinase inhibitor			0.0287	CXCL8,RGS16		1
prodigiosin		chemical toxicant			0.0287	CDKN1A,DDIT3		1
tiron		chemical reagent			0.0287	CDKN1A,HMOX1		1
pentazocine		chemical drug			0.0287	CDKN1B,HMOX1		1
thioctic acid		chemical drug		1.927	0.029	CXCL8,HMOX1,LPL,MMP2,SLC7A11		2
EFNA2		kinase		1.342	0.029	DUSP6,ETV5,FOXQ1,NT5E,TRIM5		1
miR-145-5p (and other miRNAs w/seed UCCAGUU)		mature microrna		0.332	0.029	C11orf58,CBFB,IGF1R,KLF4,SWAP70		2
PRKCB		kinase		-0.577	0.029	CDKN1A,FGF2,MMP2,SREBF1,TGFBR2		4
HDAC5		transcription regulator			0.029	CDKN1A,HES1,LPL,RAD23B,SCD		1
norepinephrine		chemical - endogenous mammalian		0.45	0.0292	CXCL8,DIO2,DUSP1,FGF2,FTH1,HMOX1,IGF1R,MAN2A1,MMP2,NPY1R		5
Hdac		group		-1.429	0.0292	ATF3,BIRC5,CDKN1A,CXCL8,DDIT3,GADD45B,IL6R,KCNH2,TGFBR2,TNFSF10		4
SATB1		transcription regulator		-1.976	0.0292	CDKN1A,GADD45B,HELZ2,HSP90AA1,ILF3,SP4,TGFA,TRIM22,UBE2L6,UHRF1		3
ascorbic acid		chemical - endogenous mammalian		-0.128	0.0294	BAK1,CDKN1A,CXCL8,DDIT3,IGFBP5,MGP		2
SMO		g-protein coupled receptor			0.0294	IL11,LAP3,LEF1,NOG,TGFA,VCAN		1
SCARB1		transporter		1.964	0.0298	F3,HMGCR,SESN1,SREBF1		1
ANGPT1		growth factor		1	0.0298	BIRC5,DUSP1,DUSP5,IL1R1		4
pregnenolone carbonitrile		chemical drug		0.422	0.0298	ABCC2,CPT1A,INSIG1,SCD		0
FCER1G		transmembrane receptor		-0.277	0.0298	CDK2,CXCL8,IFIT2,RSAD2		1
Hsp27		group		-1.188	0.0298	CD274,CDKN1A,CXCL8,IL6R		2
GNB1		enzyme			0.0298	CDKN1A,DUSP1,F2R,PLAU		2
guanosine		chemical - endogenous mammalian			0.0303	HMOX1		0
3-aminoisobutanoate		chemical - endogenous mammalian			0.0303	CPT1A		0
xylose		chemical reagent			0.0303	SREBF1		0
beta-escin		chemical reagent			0.0303	CDKN1A		1
taurolithocholate-3-sulfate		chemical - endogenous non-mammalian			0.0303	ABCC2		0
Mst/krs		group			0.0303	YAP1		0
colfosceril palmitate		chemical - endogenous mammalian			0.0303	CXCL8		1
Pokeweed Mitogen		chemical drug			0.0303	FGF2		1
cyanuric acid		chemical reagent			0.0303	CXCL8		1
dichlorvos		chemical toxicant			0.0303	PPIA		0
LTB4R/LTB4R2		group			0.0303	CXCL8		1
NDPK		group			0.0303	CXCL8		1
thymidine phosphorylase		group			0.0303	MARCKS		0
Hdac1/2		group			0.0303	MKI67		1
artemether		chemical drug			0.0303	MMP2		1
levocetirizine		chemical drug			0.0303	MMP2		1
budesonide/formoterol		chemical drug			0.0303	CD274		0
HAS2-AS1		other			0.0303	HAS2		0
polyglactin 910		chemical reagent			0.0303	MMP2		1
NF279		chemical reagent			0.0303	CXCL8		1
LINC00475		other			0.0303	CDKN1A		1
CYP2R1		enzyme			0.0303	VDR		0
DACH2		other			0.0303	CDKN1B		1
NUDT6		growth factor			0.0303	FGF2		1
EGFLAM		other			0.0303	DAG1		0
ALG2		enzyme			0.0303	CREB3L2		1
FBXL7		enzyme			0.0303	BIRC5		1
CFAP45		other			0.0303	CCNA1		0
FBXL17		other			0.0303	HMOX1		0
FBXL12		enzyme			0.0303	CDKN1A		1
FOXD2		transcription regulator			0.0303	PRKAR1A		0
BRIP1		enzyme			0.0303	HMOX1		0
CAMK2N1		kinase			0.0303	CDKN1B		1
NOC3L		other			0.0303	CCNE1		1
ARMC10	-1.553	other			0.0303	CDKN1A		1
SNORD21		other			0.0303	HLA-A		0
FKBPL		other			0.0303	CDKN1A		1
PRG3		other			0.0303	CXCL8		1
ZBTB7C		other			0.0303	CDKN1A		1
FCN1		peptidase			0.0303	CXCL8		1
TMEM184A		other			0.0303	DUSP1		1
PPP1R3G		other			0.0303	SREBF1		0
MARCH6		enzyme			0.0303	DIO2		0
DEPDC1		transcription regulator			0.0303	TNFAIP3		1
EBF4		transcription regulator			0.0303	CDKN1A		1
CXXC1		transcription regulator			0.0303	CDKN1A		1
ZNF580		other			0.0303	CXCL8		1
CCDC22		other			0.0303	BIRC3		1
CIRBP		translation regulator			0.0303	CCNE1		1
RPS6KA		group			0.0303	CXCL8		1
ZBTB8A		other			0.0303	CDKN1A		1
B4GALT6	-2.056	enzyme			0.0303	GFAP		0
MAN2C1		enzyme			0.0303	DDIT3		0
RNF207		other			0.0303	KCNH2		0
CLK1		kinase			0.0303	F3		1
PFKP		kinase			0.0303	F3		1
PCLAF		other			0.0303	CDKN1A		1
OSBP		transporter			0.0303	SREBF1		0
PON2		enzyme			0.0303	DDIT3		0
WNT16		other			0.0303	CDKN1A		1
S100A14		other			0.0303	MMP2		1
FERD3L		transcription regulator			0.0303	HES1		0
rimantadine		chemical drug			0.0303	CXCL8		1
cabozantinib		chemical drug			0.0303	CD274		0
NNZ 2566		biologic drug			0.0303	ATF3		0
inolitazone		chemical drug			0.0303	CDKN1A		1
STAT-1/2		group			0.0303	TNFSF10		0
lymphokine		group			0.0303	F3		1
Lectin		group			0.0303	F3		1
BFAR		enzyme			0.0303	TMBIM6		0
FANCG		other			0.0303	HES1		0
Scf skp2		complex			0.0303	CDKN1B		1
FANCL		enzyme			0.0303	HES1		0
trametinib		chemical drug			0.0303	CD274		0
GPSM1		other			0.0303	GNAI3		0
TFB1M		transcription regulator			0.0303	E2F1		0
FANCF		other			0.0303	HES1		0
APBB3		other			0.0303	TYMS		0
COPS7B		other			0.0303	CDKN1B		1
CDT1		other			0.0303	CDKN1A		1
COPS3		other			0.0303	CDKN1B		1
SLK		kinase			0.0303	DDIT3		0
MED7		transcription regulator			0.0303	TNFAIP3		1
ACVR2B		kinase			0.0303	CDKN1A		1
PLOD1		enzyme			0.0303	GJA1		1
CLK4		kinase			0.0303	F3		1
KSR2		kinase			0.0303	CXCL8		1
ADARB1		enzyme			0.0303	PRPS1		0
SNAP91		transporter			0.0303	BST2		0
miR-302b-5p (and other miRNAs w/seed CUUUAAC)		mature microrna			0.0303	BIRC5		1
miR-381-3p (and other miRNAs w/seed AUACAAG)		mature microrna			0.0303	BIRC5		1
miR-513a-5p (miRNAs w/seed UCACAGG)		mature microrna			0.0303	CD274		0
miR-181a-1-3p (and other miRNAs w/seed CCAUCGA)		mature microrna			0.0303	BIRC5		1
mir-463		microrna			0.0303	BIRC5		1
miR-706 (miRNAs w/seed GAGAAAC)		mature microrna			0.0303	SLC3A2		0
miR-330-3p (and other miRNAs w/seed CAAAGCA)		mature microrna			0.0303	E2F1		0
miR-638 (miRNAs w/seed GGGAUCG)		mature microrna			0.0303	CDK2		0
mir-638		microrna			0.0303	CDK2		0
mir-471		microrna			0.0303	BIRC5		1
mir-493		microrna			0.0303	IGF1R		1
UBE2L6	4.059	enzyme			0.0303	DDX58		1
NUAK2		kinase			0.0303	CDK2		0
AX 115		chemical reagent			0.0303	PLA2G4A		0
ZBTB5		transcription regulator			0.0303	CDKN1A		1
DHX8		enzyme			0.0303	CDKN1A		1
TNPO2		transporter			0.0303	CXCL8		1
TNR		other			0.0303	SLC1A3		0
TYMP		growth factor			0.0303	CXCL8		1
DNASE1L3		enzyme			0.0303	CDKN1A		1
RDX		other			0.0303	ABCC2		0
CCNI		other			0.0303	CDKN1A		1
LOC100996763/NOTCH2NL		other			0.0303	HES1		0
ARHGAP11A	-1.544	other			0.0303	CDKN1B		1
FXYD1		ion channel			0.0303	CDKN1A		1
ORC4		other			0.0303	LMNB2		0
MAT2A		enzyme			0.0303	HMOX1		0
FSCN1		other			0.0303	MMP2		1
PTGES2		transcription regulator			0.0303	IRF9		0
DAZL		translation regulator			0.0303	CDK2		0
HERPUD1		other			0.0303	DDIT3		0
CDK3		kinase			0.0303	TYMS		0
ALDH1L1		enzyme			0.0303	CERS6		0
MED21		transcription regulator			0.0303	TNFAIP3		1
LARGE1		enzyme			0.0303	DAG1		0
SPOCK1		other			0.0303	MMP2		1
RSL1D1		other			0.0303	PLAU		0
PHF5A		transcription regulator			0.0303	GJA1		1
ING3		other			0.0303	CDKN1A		1
ATP1B3		transporter			0.0303	BST2		0
A130040M12Rik		other			0.0303	RAB23		0
FANCE		other			0.0303	HES1		0
holothurian glycosaminoglycan		chemical - endogenous non-mammalian			0.0303	F3		1
PTPN9		phosphatase			0.0303	MMP2		1
ORC3		other			0.0303	LMNB2		0
JADE1		transcription regulator			0.0303	CDKN1A		1
alectinib		chemical drug			0.0303	CD274		0
16:0 ceramide-1-phosphate		chemical - endogenous mammalian			0.0303	CXCL8		1
COPS7A		other			0.0303	CDKN1B		1
ITIH4		other			0.0303	VDR		0
UBE2E1		enzyme			0.0303	CDKN1A		1
PRDX6		enzyme			0.0303	PLAU		0
PPP1CB		phosphatase			0.0303	E2F1		0
COPS2	-1.676	other			0.0303	E2F1		0
Flt1		kinase			0.0303	ATF3		0
TDP-665759		chemical reagent			0.0303	CDKN1A		1
ETP-46464		chemical reagent			0.0303	OASL		1
ISCU		other			0.0303	FTH1		0
KH-CB19		chemical - kinase inhibitor			0.0303	F3		1
CWP232228		chemical reagent			0.0303	LEF1		0
oltipraz metabolite M2		chemical reagent			0.0303	SREBF1		0
melissa officinalis essential oil		chemical reagent			0.0303	SREBF1		0
licochalcone E		chemical reagent			0.0303	SREBF1		0
licochalcone A		chemical reagent			0.0303	SREBF1		0
E. coli 0111:B4 peptidoglycan		chemical - endogenous non-mammalian			0.0303	DBI		0
rheoswitch ligand 1		chemical reagent			0.0303	DNAJC12		0
beractant		chemical drug			0.0303	CXCL8		1
fluticasone/salmeterol		chemical drug			0.0303	CD274		0
nitroaspirin		chemical drug			0.0303	F3		1
SKF-83959		chemical reagent			0.0303	FGF2		1
SU 9516		chemical - kinase inhibitor			0.0303	DHFR		0
sorbinil		chemical drug			0.0303	E2F1		0
kynurenic acid		chemical - endogenous mammalian			0.0303	CDKN1A		1
antimony potassium tartrate		chemical toxicant			0.0303	ABCC2		0
BML-284		chemical reagent			0.0303	TGFBR1		1
pustulan		chemical reagent			0.0303	CXCL8		1
diisopropanolnitrosamine		chemical toxicant			0.0303	CDKN1A		1
nolatrexed		chemical drug			0.0303	TYMS		0
L-threo-safingol		chemical drug			0.0303	CXCL8		1
prochlorperazine		chemical drug			0.0303	CCNE2		0
flunitrazepam		chemical drug			0.0303	CXCL8		1
pantoprazole		chemical drug			0.0303	HMOX1		0
tolrestat		chemical drug			0.0303	CXCL8		1
hedamycin		chemical reagent			0.0303	BIRC5		1
benzo(a)pyrene-3,6-quinone		chemical toxicant			0.0303	HMOX1		0
potassium iodide		chemical drug			0.0303	CXCL8		1
lometrexol		chemical drug			0.0303	DHFR		0
trimetrexate		chemical drug			0.0303	DHFR		0
luteolin 7-O-beta-D-glucoside		chemical - endogenous non-mammalian			0.0303	HMOX1		0
ferricyanide		chemical reagent			0.0303	HMOX1		0
NADP		chemical - endogenous mammalian			0.0303	F3		1
trifluridine		chemical drug			0.0303	TYMS		0
poractant alfa		chemical drug			0.0303	CXCL8		1
becaplermin		biologic drug			0.0303	BIRC5		1
OSU8-1		chemical - protease inhibitor			0.0303	HBEGF		0
agar		chemical - endogenous non-mammalian			0.0303	RBM3		0
glycan		chemical - other			0.0303	F3		1
3-deoxyglucosone		chemical - endogenous mammalian			0.0303	HBEGF		0
lactulose		chemical - endogenous mammalian			0.0303	CXCL8		1
Fe3+		chemical - endogenous mammalian			0.0303	HMGCR		0
V2+		chemical toxicant			0.0303	CXCL8		1
ferric citrate		chemical drug			0.0303	FTH1		0
capsaicin		chemical drug		1.729	0.0309	CDKN1B,CXCL8,DDIT3,HMOX1,MMP2		3
CCL11		cytokine		-1.26	0.0309	BIRC5,CDKN1B,CXCL8,GFAP,PDGFA		4
USF1		transcription regulator		1.982	0.031	B2M,CPT1A,DUSP1,PRKAR1A,TNFAIP3,USF2		2
4-phenylbutyric acid		chemical - endogenous mammalian		0.339	0.031	CDKN1A,CXCL8,DDIT3,GJA1,HLA-A,MMP2		4
SOX11		transcription regulator	Inhibited	-2.433	0.031	BST2,HMGB3,IFIH1,LEF1,PDGFA,STAT1		2
C5		cytokine		0.362	0.0311	ATF3,CCNE1,CXCL8,DAG1,F3,NFIX,TNFAIP3,ZFP36		4
RXRA		ligand-dependent nuclear receptor		-0.782	0.0312	ABCC2,ASNS,CDKN1A,CEBPD,CPT1A,FADS2,HAS2,HMOX1,INSIG1,LPL,MGP,NRGN,SCD,SREBF1		2
NFAT (complex)		complex			0.0313	ATF3,F3,SLC1A3		1
FAM3B		cytokine			0.0313	CDKN1A,DAPK2,GJA1		2
KDM6B		enzyme			0.0313	CDH2,OASL,PPIA		2
HSPA9		other			0.0313	CDKN1A,HES1,SESN2		2
GNL3		other			0.0313	CCNE1,CDKN1A,CDKN1B		3
evodiamine		chemical - endogenous non-mammalian			0.0313	BIRC3,BIRC5,CXCL8		3
diallyl trisulfide		chemical - endogenous non-mammalian			0.0313	CDKN1A,FOXQ1,HMOX1		1
JAK3		kinase	Activated	2	0.0323	CCNE1,CD274,CDK2,CDKN1B		2
IRS2		enzyme		-1.836	0.0323	CDKN1B,HMGCR,LPL,SREBF1		1
LG100268		chemical reagent		-1.966	0.0323	HMGCR,LPL,SCD,SREBF1		0
WWTR1		transcription regulator			0.0323	CXCL8,GJA1,NEGR1,YAP1		2
Sb202190		chemical - kinase inhibitor		0	0.0324	BIRC5,CDKN1A,CXCL8,HMOX1,IFIT1,MMP2,PLA2G4A,VDR		5
GLI2		transcription regulator		-0.418	0.0325	CDC45,CDKN1A,CDKN1B,E2F1,IL6R,TGFA,VDR		3
spironolactone		chemical drug		0.895	0.0327	ABCC2,CDKN1A,FGF2,KCNMA1,LOX,SCD		2
TGFBR1	-2.235	kinase			0.0327	BIRC5,CDKN1A,HAS2,HMOX1,LTBP1,ZFP36		2
DYSF		other			0.0327	ANXA1,B2M,GNAI3,HLA-A,IFI16,LGALS3		0
dehydroisoandrosterone		chemical - endogenous mammalian			0.0327	B2M,CPT1A,GFAP,LGALS3,SCD,TAP2		0
isoproterenol		chemical drug		-0.14	0.0328	ATF3,DIO2,ERBIN,FGF2,HMOX1,LPL,MMP2,PDGFA,SCD		3
IGF1R	1.51	transmembrane receptor		-0.118	0.0329	CBFB,CCNA1,CDKN1A,CDKN1B,CLU,DDIT3,FTH1,IGF1R,IGFBP5,PLAU,PRKAR1A,RBM3,SREBF1,TYMS		3
carbon monoxide		chemical - endogenous mammalian		0.468	0.033	CDKN1A,DDIT3,F3,HMGB1,HMOX1		2
USF2	-1.714	transcription regulator			0.033	B2M,CPT1A,HMOX1,LGALS3BP,PRKAR1A		0
INSR		kinase		-1.188	0.0332	ATF3,BIRC5,CDC45,CDKN1A,DAG1,DUSP1,HBEGF,HELLS,HMGCR,IGF1R,IL11,MCM2,MMP2,MSMO1,PDCD4,RGS16,SCD,SREBF1,UHRF1		6
BMP4		growth factor		1.429	0.0338	CDK2,CDKN1A,CNN1,DIO2,EFNA1,GJA1,HES1,KLF4,LEF1,NOG,NUPR1		3
RORA		ligand-dependent nuclear receptor			0.0338	ASNS,ATP1B1,CXCL8,CYP2C8,DHCR24,ELOVL7,GADD45B,HMGCR,SCD,SREBF1,USP53		1
TNFRSF1B		transmembrane receptor		-0.816	0.034	CXCL8,EFNA1,GFAP,MMP2,PDGFA,TGFA,TNFAIP3		5
tetrachlorodibenzodioxin		chemical toxicant		1.22	0.0341	ABCC2,ASNS,CCNE1,CCNE2,CDK2,CDKN1A,CDKN1B,CXCL8,DHFR,E2F1,E2F8,HES1,HMOX1,MEGF10,PLA2G12A,SESN1,TGFA,TGFBR2		6
T3-TR-RXR		complex		0.927	0.035	AKR1C3,NRGN,RCAN2,SREBF1		0
COMMD3-BMI1		transcription regulator		0	0.035	CCNE1,HOXA13,HOXB6,LEF1		1
ouabain		chemical drug			0.035	CDK2,CDKN1A,DDIT3,YWHAH		1
oleoyl-estrone		chemical drug			0.035	CYP2C8,FABP7,LPL		0
NR2E1		ligand-dependent nuclear receptor			0.035	CDKN1A,GFAP,TGFBR1		2
MAP3K3		kinase			0.035	CXCL8,HAS2,TNFAIP3		2
LCAT		enzyme			0.035	CLU,DDIT3,HMGCR		0
COMMD1		transporter			0.035	BIRC3,EGLN3,STAT1		2
MECOM		transcription regulator			0.035	CDKN1A,E2F1,PML		1
RIPK1		kinase			0.035	BIRC5,CDKN1B,CXCL8		3
SSTR2		g-protein coupled receptor			0.035	CDH2,CDKN1B,LPL		2
VAV2		transcription regulator			0.035	CCNE1,HBEGF,TGFA		2
Cdkn1c		other			0.035	CDKN1A,CDKN1B,E2F1		2
stearic acid		chemical - endogenous mammalian			0.035	ATF3,BAK1,CLU		0
diosgenin		chemical - endogenous non-mammalian			0.035	ABCC2,F3,HMGCR		1
Ni2+		chemical reagent			0.035	ASNS,BIRC3,CXCL8		2
fingolimod		chemical drug		1.387	0.0351	CD274,CDK2,CDKN1A,CDKN1B,E2F1		2
RNF2		transcription regulator		-0.555	0.0351	CDKN1A,CDKN1B,HOXB6,PCGF2,REC8		2
LEF1	-2.267	transcription regulator			0.0351	BIRC5,CDKN1A,HAS2,LEF1,MMP2		3
Stat1-Stat2		complex			0.0352	EIF2AK2,OAS1		0
dovitinib		chemical drug			0.0352	CDKN1B,DUSP6		2
DHX58	3.449	enzyme			0.0352	IFIH1,RARRES3		0
ANKRD17		other			0.0352	HBEGF,NMI		0
Shc		group			0.0352	CCNE1,LPL		1
LTB4R2		g-protein coupled receptor			0.0352	CXCL8,MMP2		2
elastase		group			0.0352	HMOX1,MMP2		1
LAMTOR5		other			0.0352	CCNA1,SKP2		1
PF-3084014		chemical drug			0.0352	BAK1,BIRC5		1
GFPT1	2.056	enzyme			0.0352	HAS2,USF2		0
LGALS8		other			0.0352	CDKN1A,CXCL8		2
RLIM		enzyme			0.0352	CDH2,CDKN1A		2
ITGA4		transmembrane receptor			0.0352	MMP2,TNFAIP3		2
miR-451a (and other miRNAs w/seed AACCGUU)		mature microrna			0.0352	CDKN1B,MMP2		2
mir-154		microrna			0.0352	BIRC5,HMOX1		1
HOXB5		transcription regulator			0.0352	MMP2,PLAU		1
MGAT3		enzyme			0.0352	CDH2,DAG1		1
USP19		peptidase			0.0352	BIRC3,DDIT3		1
RNF216		enzyme			0.0352	IFIT1,ISG15		2
HOXB7		transcription regulator			0.0352	CXCL8,FGF2		2
Igkv1-117		other			0.0352	CDKN1A,CDKN1B		2
PCBP2		other			0.0352	STAT1,STAT2		2
alpha-santalol		chemical reagent			0.0352	CDK2,CDKN1A		1
NFKBIE		transcription regulator			0.0352	CXCL8,LIF		1
allyl isothiocyanate		chemical toxicant			0.0352	HMOX1,MMP2		1
lapatinib		chemical drug			0.0352	BIRC5,HBEGF		1
Trolox C		chemical drug			0.0352	CXCL8,IGF1R		2
carmustine		chemical drug			0.0352	E2F1,HSP90AA1		1
mesalamine		chemical drug			0.0352	CD274,HMOX1		0
gossypol		chemical drug			0.0352	ATF3,CXCL8		1
sphingomyelin		chemical - endogenous mammalian			0.0352	SCD,SREBF1		0
INSIG1	-2.356	other	Activated	2.563	0.0356	DHCR24,FADS1,FADS2,HMGCR,LPL,SCD,SREBF1		0
NR1I3		ligand-dependent nuclear receptor		1.866	0.0356	ABCC2,CDKN1A,CYP2C8,GADD45B,IL1R1,INSIG1,SREBF1		2
Rxr		group			0.0356	ABCC2,CDKN1A,CPT1A,CYP2C8,INSIG1,MGP,SREBF1		1
APC		enzyme		1.432	0.0367	BIRC5,CDH2,CDKN1A,CLU,IGFBP5,KLF4,LPL,PLA2G4A		4
CpG ODN 2006		chemical reagent		-0.154	0.0374	BIRC3,CDKN1B,CXCL8,IFIT1,STAT1		5
ATF1		transcription regulator		0.849	0.0378	FTH1,HLA-B,HMOX1,TGFBR2		1
Laminin (complex)		complex			0.0378	BIRC3,ETV5,PLAU,SKP2		2
ADAM17		peptidase			0.0378	CXCL8,HES1,IL6R,MMP2		2
HDAC6		transcription regulator			0.0378	BIRC5,NOG,PLAU,TGFBR1		2
HR		transcription regulator			0.0378	GJA1,KDSR,LEF1,VDR		1
NFIB	-1.508	transcription regulator			0.0378	CREB5,GFRA1,LOX,NT5E		0
plumbagin		chemical toxicant			0.0389	BAK1,BIRC3,BIRC5		2
calpain		complex			0.0389	CDK2,DDIT3,GJA1		1
NCOR-LXR-Oxysterol-RXR-9 cis RA		complex			0.0389	LPL,SCD,SREBF1		0
MIR17HG		other			0.0389	CDKN1A,TGFBR2,TNFAIP3		3
GRP		growth factor			0.0389	CCNE1,CDKN1B,CXCL8		3
NTF3		growth factor			0.0389	CDKN1B,ETV1,GJA1		3
HEXIM1		transcription regulator			0.0389	ANXA1,CDKN1A,FGF2		2
BTG2	2.368	transcription regulator			0.0389	BTG2,CCNE1,HMOX1		1
PCYT1A		enzyme			0.0389	GFRA1,KLF4,SCD		1
PLK4		kinase			0.0389	CITED2,CMPK2,IFIT2		1
rimonabant		chemical drug			0.0389	CXCL8,FGF2,SREBF1		2
KN-62		chemical - kinase inhibitor			0.0389	ATF3,CXCL8,DDIT3		1
arotinoid acid		chemical toxicant			0.0389	CDKN1A,DUSP1,SCD		2
amino acids		chemical - endogenous mammalian			0.0389	ASNS,DDIT3,SLC7A2		0
geranylgeranyl pyrophosphate		chemical - endogenous mammalian			0.0389	BIRC5,CCNE1,CDKN1B		3
erlotinib		chemical drug		1.458	0.0397	BAK1,CXCL8,F3,PML,TYMS		2
UCHL1		peptidase		0.555	0.0397	CDKN1A,HERC6,LBH,PLA2G4A,UBA7		1
minocycline		chemical drug		-0.305	0.0397	ATF3,CASP1,CXCL8,GFAP,IL6R		2
VIP		other		1.565	0.0407	CCNE1,CD274,CDKN1B,CEBPD,CXCL8,IL11,SLC1A3		4
Mapk		group		0.291	0.0407	CDKN1A,CDKN1B,CXCL8,F3,GJA1,HMOX1,STAT1		6
SPHK1		kinase		-0.882	0.0407	BIRC3,CDKN1A,CXCL8,DDIT3		3
mir-146		microrna			0.0407	CXCL8,DUSP1,MMP2,STAT1		4
MAP3K8		kinase		0.266	0.0409	ARRDC3,BIRC3,CBFB,CDKN1B,CEBPD,CXCL8,DUSP6,IGF1R,SESN1		6
SHH		peptidase			0.0411	CCNE1,DHFR,EPHB4,HELLS,HOXA13,IGFBP5,MCM2,MCM6,SREBF1,TYMS		2
azathioprine		chemical drug			0.0421	PDGFA,TNFSF10		1
L-serine		chemical - endogenous mammalian			0.0421	CCNE1,CDKN1A		2
nitroglycerin		chemical drug			0.0421	CXCL8,HMOX1		1
sorbitol		chemical - endogenous mammalian			0.0421	GJA1,SLC1A3		1
T 0070907		chemical reagent			0.0421	CDKN1A,HMOX1		1
TRIM38	1.583	other			0.0421	CXCL8,IFIT2		1
E2F8	-1.546	transcription regulator			0.0421	CCNE2,E2F1		0
NLRX1		other			0.0421	OAS1,STAT2		1
TRIM25	2.025	transcription regulator			0.0421	CDKN1A,IFIT2		1
Fcor		enzyme			0.0421	CDKN1A,CDKN1B		2
CDCA7L		other			0.0421	CCNE1,DHFR		1
MYF5		transcription regulator			0.0421	CDKN1A,PDGFA		2
HSP90AA1	-1.577	enzyme			0.0421	BIRC5,GJA1		2
miR-224-5p (miRNAs w/seed AAGUCAC)		mature microrna			0.0421	CXCL14,IL11		0
LIMA1		other			0.0421	VCAN,VDR		0
CCNT1		transcription regulator			0.0421	CDKN1B,CXCL8		2
TBX1		transcription regulator			0.0421	CDKN1A,LEF1		1
ARID4A		transcription regulator			0.0421	E2F1,HOXB6		0
ITGA3		other			0.0421	MMP2,PLAU		1
XPO1		transporter			0.0421	CDKN1A,CDKN1B		2
CHRNA3		transmembrane receptor			0.0421	CDKN1A,STAT1		2
PLCL1		enzyme			0.0421	DIO2,E2F1		0
JMJD1C		enzyme			0.0421	CDKN1A,NOG		1
TEAD2		transcription regulator			0.0421	MCM6,UHRF1		0
CELF1		translation regulator			0.0421	CDKN1A,CDKN1B		2
MAP3K11		kinase			0.0421	BIRC5,CXCL8		2
TAS1R3		g-protein coupled receptor			0.0421	SLC3A2,SLC7A11		0
ferric ammonium citrate		chemical drug			0.0421	FTH1,HMOX1		0
clioquinol		chemical drug			0.0421	CDKN1A,CDKN1B		2
quinacrine		chemical drug			0.0421	BIRC5,CDKN1A		2
pterostilbene		chemical drug			0.0421	HES1,PLAU		0
zeaxanthin		chemical drug			0.0421	HAS3,MMP2		1
theophylline		chemical drug			0.0421	CXCL8,GFAP		1
adaphostin		chemical drug			0.0421	CDKN1A,CDKN1B		2
beta-cyclodextrin		chemical - endogenous non-mammalian			0.0421	HMGCR,SREBF1		0
FBXO32		enzyme		1.698	0.0423	CADM1,CDKN1B,DNAJB9,IL1R1,LEF1,PLPPR4		2
phenobarbital		chemical drug		1.538	0.0423	ABCC2,CDKN1A,CYP2C8,GADD45B,INSIG1,SREBF1		1
pyrrolidine dithiocarbamate		chemical reagent		-0.061	0.0425	ANXA1,BIRC3,CXCL8,HMOX1,IGF1R,MMP2,PSMB8		4
NR1H3		ligand-dependent nuclear receptor	Inhibited	-2.384	0.0425	ATF3,CDKN1B,DIO2,HMGCR,LPL,SCD,SREBF1		1
propylthiouracil		chemical drug			0.0425	AKR1C3,BTG2,DIO2,FADS1,FADS2,MAN2A1,TRHDE		0
CpG ODN 2216		chemical reagent			0.043	BST2,STAT1,TNFSF10		1
Pka catalytic subunit		group			0.043	CXCL8,PDGFA,VDR		2
NPR1		enzyme			0.043	GUCY1B3,MMP2,RGS4		1
PLK2		kinase			0.043	CITED2,CMPK2,IFIT2		1
trabectedin		chemical drug			0.043	CDKN1A,DHRS2,IGF1R		2
benzyl isothiocyanate		chemical - endogenous non-mammalian			0.043	BAK1,CDKN1B,MMP2		2
N-[N-(3,5-difluorophenacetyl-L-Ala)]-S-phenylglycine t-butyl ester		chemical - protease inhibitor			0.043	CDKN1B,HES1,SKP2		2
bisindolylmaleimide		chemical - kinase inhibitor			0.043	CXCL8,FGF2,GFPT1		2
linolenic acid		chemical - endogenous mammalian			0.043	ABCD3,BAK1,CLU		0
RETN		other		-1.131	0.0437	HMOX1,LPL,SCD,SREBF1		0
CST5		other		-0.535	0.0438	ATP8B1,CEMIP,DOCK5,DSP,FER,GAR1,GPRC5A,NT5E,RBM3,SLC1A3,SLC7A11,VCAN,VPS36,VSNL1		1
losartan potassium		chemical drug		1.342	0.0443	CXCL8,F3,GJA1,MMP2,PDGFA,TGFBR1,TGFBR2		7
CYR61		other		0.254	0.0444	CDKN1A,CXCL8,FBXW2,MMP2,PLAU,TNFSF10		3
MKL2		transcription regulator			0.0444	CBFB,CNN1,DHCR24,F2R,FADS2,HLA-A		0
KDM5A		transcription regulator		1.078	0.0446	ATP1B1,CCNE1,CDKN1B,E2F1,HMOX1,MCM2,REEP1,TOMM6		3
KLF2		transcription regulator		0.786	0.0454	CDH2,CDKN1A,CXCL8,EFNA1,F3,SMURF2,SREBF1,STAT1,TGFBR1		6
BCL2		transporter		-1.317	0.0462	BAK1,CCNE1,CDKN1A,CDKN1B,CXCL8,ENO2,MMP2		5
tert-butyl-hydroquinone		chemical reagent		0.489	0.0465	ATF3,FLRT2,FTH1,HMOX1,RASSF2,SESN2		1
ABCA1		transporter		1.91	0.0469	ANXA1,CPT1A,HMGCR,SREBF1		0
FGF21		growth factor		-0.902	0.0469	CPT1A,DIO2,LEPROT,SREBF1		0
A2M		transporter		-1.103	0.0469	CDH2,DDIT3,GADD45B,SREBF1		1
TNFAIP3	1.989	enzyme			0.0469	BIRC3,BIRC5,CXCL8,TNFAIP3		4
LPL	-2.817	enzyme			0.0469	CPT1A,CXCL8,GBP1,LPL		1
GnRH analog		biologic drug		0	0.0471	ATF3,ATP11B,BST2,DUSP1,EML2,FGF2,IFI27,KDSR,MKI67,N4BP1,PPIA,RASSF2,SLC7A11,TMBIM6,TRIB2,WSB2		4
EFNA1	1.575	other		1.342	0.0471	DUSP6,ETV5,HERC6,NT5E,TRIM5		1
phenylephrine		chemical drug		-0.468	0.0471	DIO2,DUSP1,E2F1,GJA1,RGS4		2
BSCL2		other			0.0471	AKR1C3,IGFBP5,LPL,PSMB9,RSAD2		0
Pro-inflammatory Cytokine		group			0.0471	ABCC2,CLU,F3,FGF2,HMOX1		2
DICER1	2.043	enzyme		-0.14	0.0472	ARID3B,CDKN1A,CDKN1B,CPEB2,CXCL8,DHCR24,DHRS2,GBP3,HES1,HMGCR,OAS1,PDCD4,PLAU,STAT1		4
PRKDC		kinase			0.0473	BIRC3,CDKN1A,PLK1		3
NOTCH4		transcription regulator			0.0473	CDKN1B,CNN1,HES1		1
mir-25		microrna			0.0473	CDKN1A,E2F1,TGFBR1		2
ECSIT		transcription regulator			0.0473	CXCL8,HMOX1,TNFAIP3		2
NKX2-1		transcription regulator			0.0482	CLU,DIO2,EMP2,FOXQ1,HELLS,HLA-A,LEF1,MMP2,MTUS1,SCD		1
MYCN		transcription regulator	Inhibited	-2.008	0.0495	ABCD3,B2M,BIRC5,CDKN1A,CDKN1B,CITED2,CLU,E2F1,HLA-A,MMP2,MRE11,PTDSS1,RPL31,SDC2		6
5'-methylthioadenosine		chemical - endogenous mammalian			0.0495	FGF2,GUCY1B3		1
L-histidine		chemical - endogenous mammalian			0.0495	ASNS,ATF3		0
embelin		chemical - endogenous non-mammalian			0.0495	BIRC5,CDK2		1
Il8r		group			0.0495	CXCL8,MMP2		2
FH		enzyme			0.0495	CDKN1A,HMOX1		1
Ppp2c		group			0.0495	CDKN1A,DUSP1		2
liquiritigenin		chemical - endogenous non-mammalian			0.0495	ABCC2,HMOX1		0
ALOX12		enzyme			0.0495	MMP2,TGFBR2		2
AURKA		kinase			0.0495	CDKN1A,MMP2		2
NPPC		other			0.0495	CDH2,GUCY1B3		1
FOXD3		transcription regulator			0.0495	CDKN1A,SKP2		2
HSPB8		kinase			0.0495	CDK2,CXCL8		1
MZF1		transcription regulator			0.0495	CDH2,FGF2		2
EPCAM		other			0.0495	CCNE2,CDKN1A		1
BTC		growth factor			0.0495	CXCL8,HAS2		1
1,10-phenanthroline		chemical toxicant			0.0495	CDKN1A,HMOX1		1
metoprolol		chemical drug			0.0495	GFAP,GJA1		1
riluzole		chemical drug			0.0495	GFAP,PLAU		0
rhein		chemical - endogenous non-mammalian			0.0495	CXCL8,SREBF1		1
KT5720		chemical - kinase inhibitor			0.0495	CDKN1B,HMOX1		1
nordihydroguaiaretic acid		chemical drug			0.0495	HMOX1,IGF1R		1
buthionine sulfoximine		chemical drug			0.0495	HBEGF,HMOX1		0
DL-fructose		chemical - endogenous mammalian			0.0495	SCD,SREBF1		0
cytarabine		chemical drug	Activated	2.219	0.0497	CD274,CDKN1A,HLA-A,SESN1,SESN2		2
ETS2		transcription regulator		1.067	0.0497	CDKN1A,DUSP6,HMOX1,PLAU,TGFBR2		3
caffeine		chemical drug		0.14	0.0497	CDKN1A,CXCL8,F3,LMNB1,SREBF1		4
miR-122-5p (miRNAs w/seed GGAGUGU)		mature microrna		-0.772	0.0497	CERS6,EGLN3,HMGB1,PSME1,SLC7A11		0
PTPN6		phosphatase		1.941	0.0502	CDH2,CDKN1B,CXCL8,DHFR		3
BDNF		growth factor		-1.786	0.053	AGRN,CDKN1A,DUSP1,DUSP6,GFAP,HMGCR,HSP90AA1,MAN2A1,RGS4,SORL1,STRN4,STXBP1,TMBIM6,TRIB2,VSNL1		4
NR1H2		ligand-dependent nuclear receptor	Inhibited	-2.137	0.0583	DIO2,HMGCR,LPL,LRP8,SCD,SREBF1		0
sulindac sulfide		chemical drug		1.932	0.0642	ATF3,CDKN1A,INSIG1,MSMO1,PLAU		1
CBL		transcription regulator		-1.96	0.0645	CDKN1A,EPHA4,MMP2,STAT1		3
AURK		group		-1.982	0.0684	BTG2,CDKN1A,SESN1,SESN2		2
ANLN		other	Inhibited	-2	0.0684	BTG2,CDKN1A,SESN1,SESN2		2
bexarotene		chemical drug		-1.778	0.0702	AKR1C3,ASNS,DUSP1,DUSP5,FABP7,GFAP,GPM6B,LPL,SCD,TGFA		3
apigenin		chemical - endogenous non-mammalian		1.98	0.0809	CDK2,CDKN1A,CDKN1B,CXCL8,HMOX1		3
GW501516		chemical drug	Inhibited	-2.219	0.0899	CDKN1A,CPT1A,F3,IGFBP5,LPL,SCD		2
mir-155		microrna	Inhibited	-2.216	0.0965	CDKN1A,CXCL8,DUSP5,HMOX1,PELI1,ZNF652		3
POU2AF1		transcription regulator		1.969	0.0989	IFI44,IFI44L,IFIT3,IFITM1		1
CTGF		growth factor	Inhibited	-2.201	0.0999	BIRC5,EGLN3,HES1,LEF1,LOX,MMP2		2
Y 27632		chemical drug	Activated	2	0.119	HAS2,MMP2,PLAU,SKP2		2
UCP1		transporter	Activated	2.596	0.123	ASNS,DDIT3,EML1,KLHL8,NUPR1,SLC3A2,STYX		0
phytohemagglutinin		chemical drug		-1.961	0.126	CXCL8,GPD2,GUCY1B3,HSP90AA1,NDP,NT5E,PLK1,PRPF4,PRPS1,STAT1,TMPO,TNFSF10,TYMS		4
Collagen type I		complex		-1.966	0.14	CDH2,MMP2,PLAU,SKP2		3
[truncated: 8 more rows]

## Sheet: Detail
Upstream Regulator	Expr Fold Change	Molecule Type	Predicted Activation State	Activation z-score	p-value of overlap	Target molecules in dataset	Entrez Gene Name	Location	Type(s)	Corrected_p-value	P value	Regulation	FCAbsolute	Fold_Change	Log_FC	Mechanistic Network
IFNL1		cytokine	Activated	6.538	6.99e-60	APOL6	apolipoprotein L6	Extracellular Space	transporter	1.19616e-06	6.02241e-08	up	1.60841	1.60841	0.685633	270 (17)
IFNL1		cytokine	Activated	6.538	6.99e-60	ATF3	activating transcription factor 3	Nucleus	transcription regulator	7.55361e-08	2.28723e-09	up	1.80086	1.80086	0.848683	270 (17)
IFNL1		cytokine	Activated	6.538	6.99e-60	BST2	bone marrow stromal cell antigen 2	Plasma Membrane	other	2.00339e-21	6.10695e-25	up	5.57459	5.57459	2.47887	270 (17)
IFNL1		cytokine	Activated	6.538	6.99e-60	C19orf66	chromosome 19 open reading frame 66	Other	other	9.16348e-16	1.86742e-18	up	3.94773	3.94773	1.98102	270 (17)
IFNL1		cytokine	Activated	6.538	6.99e-60	CHAC1	ChaC glutathione specific gamma-glutamylcyclotransferase 1	Cytoplasm	enzyme	1.2082e-07	3.98988e-09	up	1.75407	1.75407	0.810703	270 (17)
IFNL1		cytokine	Activated	6.538	6.99e-60	CXCL8	C-X-C motif chemokine ligand 8	Extracellular Space	cytokine	3.33515e-08	8.55689e-10	down	1.51166	-1.51166	-0.596137	270 (17)
IFNL1		cytokine	Activated	6.538	6.99e-60	DDX58	DExD/H-box helicase 58	Cytoplasm	enzyme	2.10348e-19	1.16781e-22	up	9.71681	9.71681	3.28048	270 (17)
IFNL1		cytokine	Activated	6.538	6.99e-60	DDX60	DExD/H-box helicase 60	Cytoplasm	enzyme	3.72234e-17	4.44419e-20	up	10.8129	10.8129	3.43468	270 (17)
IFNL1		cytokine	Activated	6.538	6.99e-60	EIF2AK2	eukaryotic translation initiation factor 2 alpha kinase 2	Cytoplasm	kinase	9.22347e-15	2.60073e-17	up	2.91402	2.91402	1.54301	270 (17)
IFNL1		cytokine	Activated	6.538	6.99e-60	F2R	coagulation factor II thrombin receptor	Plasma Membrane	G-protein coupled receptor	2.14765e-07	7.92152e-09	down	1.63546	-1.63546	-0.709693	270 (17)
IFNL1		cytokine	Activated	6.538	6.99e-60	GBP1	guanylate binding protein 1	Cytoplasm	enzyme	1.98153e-14	6.35144e-17	up	5.03687	5.03687	2.33253	270 (17)
IFNL1		cytokine	Activated	6.538	6.99e-60	HERC5	HECT and RLD domain containing E3 ubiquitin protein ligase 5	Cytoplasm	enzyme	3.84261e-14	1.31777e-16	up	2.83516	2.83516	1.50343	270 (17)
IFNL1		cytokine	Activated	6.538	6.99e-60	HERC6	HECT and RLD domain containing E3 ubiquitin protein ligase family member 6	Cytoplasm	enzyme	9.1172e-18	8.80083e-21	up	6.95413	6.95413	2.79787	270 (17)
IFNL1		cytokine	Activated	6.538	6.99e-60	HLA-C	major histocompatibility complex, class I, C	Plasma Membrane	other	3.47521e-16	5.76006e-19	up	3.03461	3.03461	1.60151	270 (17)
IFNL1		cytokine	Activated	6.538	6.99e-60	IFI27	interferon alpha inducible protein 27	Cytoplasm	other	2.32226e-24	1.76974e-28	up	16.2309	16.2309	4.02067	270 (17)
IFNL1		cytokine	Activated	6.538	6.99e-60	IFI35	interferon induced protein 35	Nucleus	other	7.21962e-16	1.41216e-18	up	3.42248	3.42248	1.77504	270 (17)
IFNL1		cytokine	Activated	6.538	6.99e-60	IFI44	interferon induced protein 44	Cytoplasm	other	2.50424e-18	1.84482e-21	up	9.8086	9.8086	3.29405	270 (17)
IFNL1		cytokine	Activated	6.538	6.99e-60	IFI44L	interferon induced protein 44 like	Nucleus	other	1.07956e-21	2.88318e-25	up	35.6477	35.6477	5.15574	270 (17)
IFNL1		cytokine	Activated	6.538	6.99e-60	IFI6	interferon alpha inducible protein 6	Cytoplasm	other	2.69528e-23	4.7927e-27	up	22.0278	22.0278	4.46125	270 (17)
IFNL1		cytokine	Activated	6.538	6.99e-60	IFIH1	interferon induced with helicase C domain 1	Nucleus	enzyme	8.92436e-18	8.16128e-21	up	7.59642	7.59642	2.92532	270 (17)
IFNL1		cytokine	Activated	6.538	6.99e-60	IFIT1	interferon induced protein with tetratricopeptide repeats 1	Cytoplasm	other	3.06617e-24	3.11555e-28	up	17.0554	17.0554	4.09216	270 (17)
IFNL1		cytokine	Activated	6.538	6.99e-60	IFIT2	interferon induced protein with tetratricopeptide repeats 2	Cytoplasm	other	3.47521e-16	5.91472e-19	up	5.03483	5.03483	2.33194	270 (17)
IFNL1		cytokine	Activated	6.538	6.99e-60	IFIT3	interferon induced protein with tetratricopeptide repeats 3	Cytoplasm	other	2.90216e-18	2.35912e-21	up	13.075	13.075	3.70874	270 (17)
IFNL1		cytokine	Activated	6.538	6.99e-60	IFIT5	interferon induced protein with tetratricopeptide repeats 5	Plasma Membrane	other	2.47386e-13	1.07696e-15	up	2.67773	2.67773	1.42101	270 (17)
IFNL1		cytokine	Activated	6.538	6.99e-60	IFITM1	interferon induced transmembrane protein 1	Plasma Membrane	transmembrane receptor	3.41024e-23	6.93032e-27	up	21.5544	21.5544	4.42991	270 (17)
IFNL1		cytokine	Activated	6.538	6.99e-60	IFITM3	interferon induced transmembrane protein 3	Plasma Membrane	other	2.90216e-18	2.31646e-21	up	3.71266	3.71266	1.89245	270 (17)
IFNL1		cytokine	Activated	6.538	6.99e-60	IRF9	interferon regulatory factor 9	Nucleus	transcription regulator	4.93936e-17	6.14816e-20	up	4.18958	4.18958	2.06681	270 (17)
IFNL1		cytokine	Activated	6.538	6.99e-60	ISG15	ISG15 ubiquitin-like modifier	Extracellular Space	other	6.02348e-24	9.18074e-28	up	14.6756	14.6756	3.87535	270 (17)
IFNL1		cytokine	Activated	6.538	6.99e-60	ISG20	interferon stimulated exonuclease gene 20	Nucleus	enzyme	3.3467e-10	4.02121e-12	up	2.49078	2.49078	1.3166	270 (17)
IFNL1		cytokine	Activated	6.538	6.99e-60	LGALS3BP	galectin 3 binding protein	Plasma Membrane	transmembrane receptor	1.00031e-16	1.37216e-19	up	2.29761	2.29761	1.20014	270 (17)
IFNL1		cytokine	Activated	6.538	6.99e-60	OAS1	2'-5'-oligoadenylate synthetase 1	Cytoplasm	enzyme	7.9368e-22	1.81454e-25	up	34.0809	34.0809	5.09089	270 (17)
IFNL1		cytokine	Activated	6.538	6.99e-60	OAS2	2'-5'-oligoadenylate synthetase 2	Cytoplasm	enzyme	2.47273e-18	1.75879e-21	up	13.0103	13.0103	3.70158	270 (17)
IFNL1		cytokine	Activated	6.538	6.99e-60	OAS3	2'-5'-oligoadenylate synthetase 3	Cytoplasm	enzyme	4.7732e-17	5.82009e-20	up	9.53994	9.53994	3.25398	270 (17)
IFNL1		cytokine	Activated	6.538	6.99e-60	OASL	2'-5'-oligoadenylate synthetase like	Cytoplasm	enzyme	4.29177e-12	2.66015e-14	up	3.32176	3.32176	1.73195	270 (17)
IFNL1		cytokine	Activated	6.538	6.99e-60	PHF11	PHD finger protein 11	Nucleus	other	1.55464e-12	8.49078e-15	up	2.29616	2.29616	1.19922	270 (17)
IFNL1		cytokine	Activated	6.538	6.99e-60	PLSCR1	phospholipid scramblase 1	Plasma Membrane	enzyme	9.16348e-16	1.88549e-18	up	5.08099	5.08099	2.34511	270 (17)
IFNL1		cytokine	Activated	6.538	6.99e-60	PML	promyelocytic leukemia	Nucleus	transcription regulator	1.70964e-10	1.83519e-12	up	2.02792	2.02792	1.02	270 (17)
IFNL1		cytokine	Activated	6.538	6.99e-60	PSMB9	proteasome subunit beta 9	Cytoplasm	peptidase	1.43938e-14	4.49739e-17	up	3.78911	3.78911	1.92186	270 (17)
IFNL1		cytokine	Activated	6.538	6.99e-60	RARRES3	retinoic acid receptor responder 3	Cytoplasm	enzyme	1.14227e-08	2.39493e-10	up	2.09439	2.09439	1.06653	270 (17)
IFNL1		cytokine	Activated	6.538	6.99e-60	RSAD2	radical S-adenosyl methionine domain containing 2	Cytoplasm	enzyme	3.48658e-16	6.02264e-19	up	8.36709	8.36709	3.06473	270 (17)
IFNL1		cytokine	Activated	6.538	6.99e-60	SAMD9	sterile alpha motif domain containing 9	Cytoplasm	other	1.15726e-19	5.87948e-23	up	5.09211	5.09211	2.34826	270 (17)
IFNL1		cytokine	Activated	6.538	6.99e-60	SP100	SP100 nuclear antigen	Nucleus	transcription regulator	2.24294e-15	5.24185e-18	up	4.5904	4.5904	2.19862	270 (17)
IFNL1		cytokine	Activated	6.538	6.99e-60	SP110	SP110 nuclear body protein	Nucleus	other	4.2938e-14	1.51613e-16	up	3.53912	3.53912	1.82339	270 (17)
IFNL1		cytokine	Activated	6.538	6.99e-60	STAT1	signal transducer and activator of transcription 1	Nucleus	transcription regulator	3.0512e-17	3.33287e-20	up	5.35868	5.35868	2.42188	270 (17)
IFNL1		cytokine	Activated	6.538	6.99e-60	TDRD7	tudor domain containing 7	Cytoplasm	other	2.42169e-10	2.74982e-12	up	2.01081	2.01081	1.00778	270 (17)
IFNL1		cytokine	Activated	6.538	6.99e-60	TMEM140	transmembrane protein 140	Other	other	1.71473e-08	3.83751e-10	up	1.94853	1.94853	0.962383	270 (17)
IFNL1		cytokine	Activated	6.538	6.99e-60	TRIM14	tripartite motif containing 14	Cytoplasm	other	5.00376e-13	2.37159e-15	up	2.47028	2.47028	1.30467	270 (17)
IFNL1		cytokine	Activated	6.538	6.99e-60	TRIM22	tripartite motif containing 22	Cytoplasm	transcription regulator	9.04298e-14	3.49167e-16	up	4.72321	4.72321	2.23977	270 (17)
IFNL1		cytokine	Activated	6.538	6.99e-60	UBE2L6	ubiquitin conjugating enzyme E2 L6	Cytoplasm	enzyme	3.49777e-16	6.13084e-19	up	4.05926	4.05926	2.02122	270 (17)
IFNL1		cytokine	Activated	6.538	6.99e-60	USP18	ubiquitin specific peptidase 18	Cytoplasm	peptidase	7.50197e-15	1.98193e-17	up	2.93452	2.93452	1.55313	270 (17)
IFNL1		cytokine	Activated	6.538	6.99e-60	ZC3HAV1	zinc finger CCCH-type containing, antiviral 1	Plasma Membrane	other	2.30812e-09	3.71143e-11	up	1.92087	1.92087	0.941757	270 (17)
MAPK1		kinase	Inhibited	-7.161	3.91e-55	ACO1	aconitase 1	Cytoplasm	enzyme	4.88837e-10	6.25855e-12	down	1.67112	-1.67112	-0.740817	274 (20)
MAPK1		kinase	Inhibited	-7.161	3.91e-55	ADAR	adenosine deaminase, RNA specific	Nucleus	enzyme	1.5428e-12	8.38693e-15	up	1.9438	1.9438	0.958883	274 (20)
MAPK1		kinase	Inhibited	-7.161	3.91e-55	APOL6	apolipoprotein L6	Extracellular Space	transporter	1.19616e-06	6.02241e-08	up	1.60841	1.60841	0.685633	274 (20)
MAPK1		kinase	Inhibited	-7.161	3.91e-55	ARHGAP11A	Rho GTPase activating protein 11A	Cytoplasm	other	8.85669e-06	6.20263e-07	down	1.54393	-1.54393	-0.626607	274 (20)
MAPK1		kinase	Inhibited	-7.161	3.91e-55	ATF3	activating transcription factor 3	Nucleus	transcription regulator	7.55361e-08	2.28723e-09	up	1.80086	1.80086	0.848683	274 (20)
MAPK1		kinase	Inhibited	-7.161	3.91e-55	ATP1B1	ATPase Na+/K+ transporting subunit beta 1	Plasma Membrane	transporter	8.19719e-15	2.24064e-17	down	2.24954	-2.24954	-1.16963	274 (20)
MAPK1		kinase	Inhibited	-7.161	3.91e-55	BIRC5	baculoviral IAP repeat containing 5	Cytoplasm	other	5.71004e-11	4.98972e-13	down	1.54002	-1.54002	-0.622947	274 (20)
MAPK1		kinase	Inhibited	-7.161	3.91e-55	BST2	bone marrow stromal cell antigen 2	Plasma Membrane	other	2.00339e-21	6.10695e-25	up	5.57459	5.57459	2.47887	274 (20)
MAPK1		kinase	Inhibited	-7.161	3.91e-55	BTN3A3	butyrophilin subfamily 3 member A3	Plasma Membrane	other	2.66144e-09	4.41478e-11	up	2.0735	2.0735	1.05207	274 (20)
MAPK1		kinase	Inhibited	-7.161	3.91e-55	CDH2	cadherin 2	Plasma Membrane	other	3.85849e-13	1.78612e-15	down	2.42289	-2.42289	-1.27673	274 (20)
MAPK1		kinase	Inhibited	-7.161	3.91e-55	CDKN1A	cyclin dependent kinase inhibitor 1A	Nucleus	kinase	5.2421e-08	1.44615e-09	up	1.51115	1.51115	0.595647	274 (20)
MAPK1		kinase	Inhibited	-7.161	3.91e-55	CDKN1B	cyclin dependent kinase inhibitor 1B	Nucleus	kinase	1.31474e-10	1.32546e-12	up	1.74713	1.74713	0.804983	274 (20)
MAPK1		kinase	Inhibited	-7.161	3.91e-55	CXCL8	C-X-C motif chemokine ligand 8	Extracellular Space	cytokine	3.33515e-08	8.55689e-10	down	1.51166	-1.51166	-0.596137	274 (20)
MAPK1		kinase	Inhibited	-7.161	3.91e-55	DDX58	DExD/H-box helicase 58	Cytoplasm	enzyme	2.10348e-19	1.16781e-22	up	9.71681	9.71681	3.28048	274 (20)
MAPK1		kinase	Inhibited	-7.161	3.91e-55	DUSP1	dual specificity phosphatase 1	Nucleus	phosphatase	5.0366e-08	1.3805e-09	up	1.61851	1.61851	0.694667	274 (20)
MAPK1		kinase	Inhibited	-7.161	3.91e-55	E2F1	E2F transcription factor 1	Nucleus	transcription regulator	3.2669e-07	1.30872e-08	down	1.50273	-1.50273	-0.587587	274 (20)
MAPK1		kinase	Inhibited	-7.161	3.91e-55	EGLN3	egl-9 family hypoxia inducible factor 3	Cytoplasm	enzyme	1.37844e-08	2.98337e-10	up	1.86861	1.86861	0.901963	274 (20)
MAPK1		kinase	Inhibited	-7.161	3.91e-55	EIF2AK2	eukaryotic translation initiation factor 2 alpha kinase 2	Cytoplasm	kinase	9.22347e-15	2.60073e-17	up	2.91402	2.91402	1.54301	274 (20)
MAPK1		kinase	Inhibited	-7.161	3.91e-55	EMP1	epithelial membrane protein 1	Plasma Membrane	other	3.83133e-12	2.34555e-14	down	1.96912	-1.96912	-0.977553	274 (20)
MAPK1		kinase	Inhibited	-7.161	3.91e-55	GBP1	guanylate binding protein 1	Cytoplasm	enzyme	1.98153e-14	6.35144e-17	up	5.03687	5.03687	2.33253	274 (20)
MAPK1		kinase	Inhibited	-7.161	3.91e-55	GBP2	guanylate binding protein 2	Cytoplasm	enzyme	1.57883e-10	1.65239e-12	up	2.07677	2.07677	1.05434	274 (20)
MAPK1		kinase	Inhibited	-7.161	3.91e-55	GBP5	guanylate binding protein 5	Plasma Membrane	enzyme	3.95697e-08	1.04136e-09	up	2.11157	2.11157	1.07831	274 (20)
MAPK1		kinase	Inhibited	-7.161	3.91e-55	HERC5	HECT and RLD domain containing E3 ubiquitin protein ligase 5	Cytoplasm	enzyme	3.84261e-14	1.31777e-16	up	2.83516	2.83516	1.50343	274 (20)
MAPK1		kinase	Inhibited	-7.161	3.91e-55	HLA-B	major histocompatibility complex, class I, B	Plasma Membrane	transmembrane receptor	1.86159e-20	8.03348e-24	up	3.82455	3.82455	1.93529	274 (20)
MAPK1		kinase	Inhibited	-7.161	3.91e-55	HLA-C	major histocompatibility complex, class I, C	Plasma Membrane	other	3.47521e-16	5.76006e-19	up	3.03461	3.03461	1.60151	274 (20)
MAPK1		kinase	Inhibited	-7.161	3.91e-55	HLA-E	major histocompatibility complex, class I, E	Plasma Membrane	transmembrane receptor	1.61362e-10	1.69699e-12	up	1.87414	1.87414	0.906227	274 (20)
MAPK1		kinase	Inhibited	-7.161	3.91e-55	HMOX1	heme oxygenase 1	Cytoplasm	enzyme	9.15309e-16	1.83685e-18	up	3.37284	3.37284	1.75396	274 (20)
MAPK1		kinase	Inhibited	-7.161	3.91e-55	IFI16	interferon gamma inducible protein 16	Nucleus	transcription regulator	9.1172e-18	8.68198e-21	up	3.41287	3.41287	1.77099	274 (20)
MAPK1		kinase	Inhibited	-7.161	3.91e-55	IFI27	interferon alpha inducible protein 27	Cytoplasm	other	2.32226e-24	1.76974e-28	up	16.2309	16.2309	4.02067	274 (20)
MAPK1		kinase	Inhibited	-7.161	3.91e-55	IFI35	interferon induced protein 35	Nucleus	other	7.21962e-16	1.41216e-18	up	3.42248	3.42248	1.77504	274 (20)
MAPK1		kinase	Inhibited	-7.161	3.91e-55	IFI44	interferon induced protein 44	Cytoplasm	other	2.50424e-18	1.84482e-21	up	9.8086	9.8086	3.29405	274 (20)
MAPK1		kinase	Inhibited	-7.161	3.91e-55	IFI6	interferon alpha inducible protein 6	Cytoplasm	other	2.69528e-23	4.7927e-27	up	22.0278	22.0278	4.46125	274 (20)
MAPK1		kinase	Inhibited	-7.161	3.91e-55	IFIH1	interferon induced with helicase C domain 1	Nucleus	enzyme	8.92436e-18	8.16128e-21	up	7.59642	7.59642	2.92532	274 (20)
MAPK1		kinase	Inhibited	-7.161	3.91e-55	IFIT1	interferon induced protein with tetratricopeptide repeats 1	Cytoplasm	other	3.06617e-24	3.11555e-28	up	17.0554	17.0554	4.09216	274 (20)
MAPK1		kinase	Inhibited	-7.161	3.91e-55	IFIT2	interferon induced protein with tetratricopeptide repeats 2	Cytoplasm	other	3.47521e-16	5.91472e-19	up	5.03483	5.03483	2.33194	274 (20)
MAPK1		kinase	Inhibited	-7.161	3.91e-55	IFIT3	interferon induced protein with tetratricopeptide repeats 3	Cytoplasm	other	2.90216e-18	2.35912e-21	up	13.075	13.075	3.70874	274 (20)
MAPK1		kinase	Inhibited	-7.161	3.91e-55	IFIT5	interferon induced protein with tetratricopeptide repeats 5	Plasma Membrane	other	2.47386e-13	1.07696e-15	up	2.67773	2.67773	1.42101	274 (20)
MAPK1		kinase	Inhibited	-7.161	3.91e-55	IFITM1	interferon induced transmembrane protein 1	Plasma Membrane	transmembrane receptor	3.41024e-23	6.93032e-27	up	21.5544	21.5544	4.42991	274 (20)
MAPK1		kinase	Inhibited	-7.161	3.91e-55	IFITM3	interferon induced transmembrane protein 3	Plasma Membrane	other	2.90216e-18	2.31646e-21	up	3.71266	3.71266	1.89245	274 (20)
MAPK1		kinase	Inhibited	-7.161	3.91e-55	IRF9	interferon regulatory factor 9	Nucleus	transcription regulator	4.93936e-17	6.14816e-20	up	4.18958	4.18958	2.06681	274 (20)
MAPK1		kinase	Inhibited	-7.161	3.91e-55	ISG15	ISG15 ubiquitin-like modifier	Extracellular Space	other	6.02348e-24	9.18074e-28	up	14.6756	14.6756	3.87535	274 (20)
MAPK1		kinase	Inhibited	-7.161	3.91e-55	ISG20	interferon stimulated exonuclease gene 20	Nucleus	enzyme	3.3467e-10	4.02121e-12	up	2.49078	2.49078	1.3166	274 (20)
MAPK1		kinase	Inhibited	-7.161	3.91e-55	LAP3	leucine aminopeptidase 3	Cytoplasm	peptidase	2.19928e-11	1.69278e-13	up	1.94499	1.94499	0.95976	274 (20)
MAPK1		kinase	Inhibited	-7.161	3.91e-55	LGALS3	galectin 3	Extracellular Space	other	7.23408e-11	6.52364e-13	up	1.54388	1.54388	0.626557	274 (20)
MAPK1		kinase	Inhibited	-7.161	3.91e-55	LGALS3BP	galectin 3 binding protein	Plasma Membrane	transmembrane receptor	1.00031e-16	1.37216e-19	up	2.29761	2.29761	1.20014	274 (20)
MAPK1		kinase	Inhibited	-7.161	3.91e-55	LIF	LIF, interleukin 6 family cytokine	Extracellular Space	cytokine	5.52073e-06	3.54669e-07	down	1.52852	-1.52852	-0.612137	274 (20)
MAPK1		kinase	Inhibited	-7.161	3.91e-55	MKI67	marker of proliferation Ki-67	Nucleus	other	2.19069e-08	5.26448e-10	down	1.57347	-1.57347	-0.653953	274 (20)
MAPK1		kinase	Inhibited	-7.161	3.91e-55	MMP2	matrix metallopeptidase 2	Extracellular Space	peptidase	2.73628e-12	1.60565e-14	down	2.0594	-2.0594	-1.04222	274 (20)
MAPK1		kinase	Inhibited	-7.161	3.91e-55	MX2	MX dynamin like GTPase 2	Nucleus	enzyme	1.35868e-17	1.41508e-20	up	12.9536	12.9536	3.69528	274 (20)
MAPK1		kinase	Inhibited	-7.161	3.91e-55	NMI	N-myc and STAT interactor	Cytoplasm	transcription regulator	4.45144e-09	8.00594e-11	up	2.05521	2.05521	1.03928	274 (20)
MAPK1		kinase	Inhibited	-7.161	3.91e-55	NT5E	5'-nucleotidase ecto	Plasma Membrane	phosphatase	1.34851e-06	6.92991e-08	up	1.72972	1.72972	0.79054	274 (20)
MAPK1		kinase	Inhibited	-7.161	3.91e-55	NUPR1	nuclear protein 1, transcriptional regulator	Nucleus	transcription regulator	8.53765e-07	4.05346e-08	up	1.55042	1.55042	0.63266	274 (20)
MAPK1		kinase	Inhibited	-7.161	3.91e-55	OAS1	2'-5'-oligoadenylate synthetase 1	Cytoplasm	enzyme	7.9368e-22	1.81454e-25	up	34.0809	34.0809	5.09089	274 (20)
MAPK1		kinase	Inhibited	-7.161	3.91e-55	OAS2	2'-5'-oligoadenylate synthetase 2	Cytoplasm	enzyme	2.47273e-18	1.75879e-21	up	13.0103	13.0103	3.70158	274 (20)
MAPK1		kinase	Inhibited	-7.161	3.91e-55	OAS3	2'-5'-oligoadenylate synthetase 3	Cytoplasm	enzyme	4.7732e-17	5.82009e-20	up	9.53994	9.53994	3.25398	274 (20)
MAPK1		kinase	Inhibited	-7.161	3.91e-55	OASL	2'-5'-oligoadenylate synthetase like	Cytoplasm	enzyme	4.29177e-12	2.66015e-14	up	3.32176	3.32176	1.73195	274 (20)
MAPK1		kinase	Inhibited	-7.161	3.91e-55	PARP12	poly(ADP-ribose) polymerase family member 12	Nucleus	other	3.85849e-13	1.79369e-15	up	2.59679	2.59679	1.37673	274 (20)
MAPK1		kinase	Inhibited	-7.161	3.91e-55	PDLIM3	PDZ and LIM domain 3	Cytoplasm	other	2.45546e-08	6.03167e-10	down	1.91721	-1.91721	-0.939007	274 (20)
MAPK1		kinase	Inhibited	-7.161	3.91e-55	PHF11	PHD finger protein 11	Nucleus	other	1.55464e-12	8.49078e-15	up	2.29616	2.29616	1.19922	274 (20)
MAPK1		kinase	Inhibited	-7.161	3.91e-55	PLA2G4A	phospholipase A2 group IVA	Cytoplasm	enzyme	4.74639e-05	4.31402e-06	down	1.50651	-1.50651	-0.59121	274 (20)
MAPK1		kinase	Inhibited	-7.161	3.91e-55	PLAU	plasminogen activator, urokinase	Extracellular Space	peptidase	4.21871e-12	2.60414e-14	down	1.75173	-1.75173	-0.808777	274 (20)
MAPK1		kinase	Inhibited	-7.161	3.91e-55	PLSCR1	phospholipid scramblase 1	Plasma Membrane	enzyme	9.16348e-16	1.88549e-18	up	5.08099	5.08099	2.34511	274 (20)
MAPK1		kinase	Inhibited	-7.161	3.91e-55	PML	promyelocytic leukemia	Nucleus	transcription regulator	1.70964e-10	1.83519e-12	up	2.02792	2.02792	1.02	274 (20)
MAPK1		kinase	Inhibited	-7.161	3.91e-55	PSMB8	proteasome subunit beta 8	Cytoplasm	peptidase	1.25726e-14	3.83253e-17	up	2.60344	2.60344	1.38042	274 (20)
MAPK1		kinase	Inhibited	-7.161	3.91e-55	PSMB9	proteasome subunit beta 9	Cytoplasm	peptidase	1.43938e-14	4.49739e-17	up	3.78911	3.78911	1.92186	274 (20)
MAPK1		kinase	Inhibited	-7.161	3.91e-55	PSME2	proteasome activator subunit 2	Cytoplasm	peptidase	5.14767e-11	4.41984e-13	up	1.55351	1.55351	0.63553	274 (20)
MAPK1		kinase	Inhibited	-7.161	3.91e-55	RGS16	regulator of G protein signaling 16	Cytoplasm	other	7.65988e-05	7.56143e-06	down	1.61486	-1.61486	-0.691407	274 (20)
MAPK1		kinase	Inhibited	-7.161	3.91e-55	SAMHD1	SAM and HD domain containing deoxynucleoside triphosphate triphosphohydrolase 1	Nucleus	enzyme	1.27616e-16	1.97748e-19	up	3.96753	3.96753	1.98824	274 (20)
MAPK1		kinase	Inhibited	-7.161	3.91e-55	SP100	SP100 nuclear antigen	Nucleus	transcription regulator	2.24294e-15	5.24185e-18	up	4.5904	4.5904	2.19862	274 (20)
MAPK1		kinase	Inhibited	-7.161	3.91e-55	SP110	SP110 nuclear body protein	Nucleus	other	4.2938e-14	1.51613e-16	up	3.53912	3.53912	1.82339	274 (20)
MAPK1		kinase	Inhibited	-7.161	3.91e-55	SPRY4	sprouty RTK signaling antagonist 4	Plasma Membrane	other	8.59161e-08	2.66701e-09	down	1.54431	-1.54431	-0.626967	274 (20)
MAPK1		kinase	Inhibited	-7.161	3.91e-55	STAT1	signal transducer and activator of transcription 1	Nucleus	transcription regulator	3.0512e-17	3.33287e-20	up	5.35868	5.35868	2.42188	274 (20)
MAPK1		kinase	Inhibited	-7.161	3.91e-55	STAT2	signal transducer and activator of transcription 2	Nucleus	transcription regulator	4.01622e-14	1.40791e-16	up	2.22417	2.22417	1.15327	274 (20)
MAPK1		kinase	Inhibited	-7.161	3.91e-55	TAP1	transporter 1, ATP binding cassette subfamily B member	Cytoplasm	transporter	1.5446e-16	2.43269e-19	up	3.44291	3.44291	1.78363	274 (20)
MAPK1		kinase	Inhibited	-7.161	3.91e-55	TDRD7	tudor domain containing 7	Cytoplasm	other	2.42169e-10	2.74982e-12	up	2.01081	2.01081	1.00778	274 (20)
MAPK1		kinase	Inhibited	-7.161	3.91e-55	TNFSF10	TNF superfamily member 10	Extracellular Space	cytokine	3.64693e-07	1.49246e-08	up	1.58532	1.58532	0.664773	274 (20)
MAPK1		kinase	Inhibited	-7.161	3.91e-55	TRANK1	tetratricopeptide repeat and ankyrin repeat containing 1	Nucleus	transcription regulator	6.21709e-08	1.78303e-09	up	2.08519	2.08519	1.06018	274 (20)
MAPK1		kinase	Inhibited	-7.161	3.91e-55	TRIM14	tripartite motif containing 14	Cytoplasm	other	5.00376e-13	2.37159e-15	up	2.47028	2.47028	1.30467	274 (20)
MAPK1		kinase	Inhibited	-7.161	3.91e-55	TRIM21	tripartite motif containing 21	Nucleus	enzyme	8.42459e-08	2.60232e-09	up	1.71822	1.71822	0.780917	274 (20)
MAPK1		kinase	Inhibited	-7.161	3.91e-55	TRIM22	tripartite motif containing 22	Cytoplasm	transcription regulator	9.04298e-14	3.49167e-16	up	4.72321	4.72321	2.23977	274 (20)
MAPK1		kinase	Inhibited	-7.161	3.91e-55	TRIM25	tripartite motif containing 25	Cytoplasm	transcription regulator	8.43102e-12	5.82543e-14	up	2.02467	2.02467	1.01768	274 (20)
MAPK1		kinase	Inhibited	-7.161	3.91e-55	TRIM38	tripartite motif containing 38	Cytoplasm	other	1.00354e-07	3.21461e-09	up	1.58313	1.58313	0.66278	274 (20)
MAPK1		kinase	Inhibited	-7.161	3.91e-55	TRIM5	tripartite motif containing 5	Cytoplasm	enzyme	1.32974e-10	1.34778e-12	up	2.12538	2.12538	1.08772	274 (20)
MAPK1		kinase	Inhibited	-7.161	3.91e-55	UBE2L6	ubiquitin conjugating enzyme E2 L6	Cytoplasm	enzyme	3.49777e-16	6.13084e-19	up	4.05926	4.05926	2.02122	274 (20)
MAPK1		kinase	Inhibited	-7.161	3.91e-55	USP18	ubiquitin specific peptidase 18	Cytoplasm	peptidase	7.50197e-15	1.98193e-17	up	2.93452	2.93452	1.55313	274 (20)
MAPK1		kinase	Inhibited	-7.161	3.91e-55	VDR	vitamin D receptor	Nucleus	transcription regulator	1.21006e-08	2.56053e-10	down	2.07867	-2.07867	-1.05566	274 (20)
MAPK1		kinase	Inhibited	-7.161	3.91e-55	ZC3HAV1	zinc finger CCCH-type containing, antiviral 1	Plasma Membrane	other	2.30812e-09	3.71143e-11	up	1.92087	1.92087	0.941757	274 (20)
IFNA2		cytokine	Activated	7.911	2.15e-53	ANXA1	annexin A1	Plasma Membrane	enzyme	2.67082e-05	2.20567e-06	up	1.57589	1.57589	0.656167	287 (19)
IFNA2		cytokine	Activated	7.911	2.15e-53	APOL6	apolipoprotein L6	Extracellular Space	transporter	1.19616e-06	6.02241e-08	up	1.60841	1.60841	0.685633	287 (19)
IFNA2		cytokine	Activated	7.911	2.15e-53	B2M	beta-2-microglobulin	Plasma Membrane	transmembrane receptor	2.18731e-08	5.24518e-10	up	1.60007	1.60007	0.678137	287 (19)
IFNA2		cytokine	Activated	7.911	2.15e-53	BIRC5	baculoviral IAP repeat containing 5	Cytoplasm	other	5.71004e-11	4.98972e-13	down	1.54002	-1.54002	-0.622947	287 (19)
IFNA2		cytokine	Activated	7.911	2.15e-53	BST2	bone marrow stromal cell antigen 2	Plasma Membrane	other	2.00339e-21	6.10695e-25	up	5.57459	5.57459	2.47887	287 (19)
IFNA2		cytokine	Activated	7.911	2.15e-53	C19orf66	chromosome 19 open reading frame 66	Other	other	9.16348e-16	1.86742e-18	up	3.94773	3.94773	1.98102	287 (19)
IFNA2		cytokine	Activated	7.911	2.15e-53	CBFB	core-binding factor beta subunit	Nucleus	transcription regulator	8.89901e-14	3.41348e-16	down	2.28093	-2.28093	-1.18962	287 (19)
IFNA2		cytokine	Activated	7.911	2.15e-53	CDKN1A	cyclin dependent kinase inhibitor 1A	Nucleus	kinase	5.2421e-08	1.44615e-09	up	1.51115	1.51115	0.595647	287 (19)
IFNA2		cytokine	Activated	7.911	2.15e-53	CDKN1B	cyclin dependent kinase inhibitor 1B	Nucleus	kinase	1.31474e-10	1.32546e-12	up	1.74713	1.74713	0.804983	287 (19)
IFNA2		cytokine	Activated	7.911	2.15e-53	CMPK2	cytidine/uridine monophosphate kinase 2	Cytoplasm	kinase	5.79964e-08	1.63827e-09	up	1.93708	1.93708	0.953887	287 (19)
IFNA2		cytokine	Activated	7.911	2.15e-53	DDX58	DExD/H-box helicase 58	Cytoplasm	enzyme	2.10348e-19	1.16781e-22	up	9.71681	9.71681	3.28048	287 (19)
IFNA2		cytokine	Activated	7.911	2.15e-53	DDX60	DExD/H-box helicase 60	Cytoplasm	enzyme	3.72234e-17	4.44419e-20	up	10.8129	10.8129	3.43468	287 (19)
IFNA2		cytokine	Activated	7.911	2.15e-53	EGLN3	egl-9 family hypoxia inducible factor 3	Cytoplasm	enzyme	1.37844e-08	2.98337e-10	up	1.86861	1.86861	0.901963	287 (19)
IFNA2		cytokine	Activated	7.911	2.15e-53	EIF2AK2	eukaryotic translation initiation factor 2 alpha kinase 2	Cytoplasm	kinase	9.22347e-15	2.60073e-17	up	2.91402	2.91402	1.54301	287 (19)
IFNA2		cytokine	Activated	7.911	2.15e-53	FGF2	fibroblast growth factor 2	Extracellular Space	growth factor	4.65422e-07	1.9898e-08	up	1.63936	1.63936	0.713133	287 (19)
IFNA2		cytokine	Activated	7.911	2.15e-53	GBP1	guanylate binding protein 1	Cytoplasm	enzyme	1.98153e-14	6.35144e-17	up	5.03687	5.03687	2.33253	287 (19)
IFNA2		cytokine	Activated	7.911	2.15e-53	GBP2	guanylate binding protein 2	Cytoplasm	enzyme	1.57883e-10	1.65239e-12	up	2.07677	2.07677	1.05434	287 (19)
IFNA2		cytokine	Activated	7.911	2.15e-53	HBEGF	heparin binding EGF like growth factor	Extracellular Space	growth factor	0.000142037	1.56448e-05	up	1.55376	1.55376	0.63576	287 (19)
IFNA2		cytokine	Activated	7.911	2.15e-53	HERC5	HECT and RLD domain containing E3 ubiquitin protein ligase 5	Cytoplasm	enzyme	3.84261e-14	1.31777e-16	up	2.83516	2.83516	1.50343	287 (19)
IFNA2		cytokine	Activated	7.911	2.15e-53	HERC6	HECT and RLD domain containing E3 ubiquitin protein ligase family member 6	Cytoplasm	enzyme	9.1172e-18	8.80083e-21	up	6.95413	6.95413	2.79787	287 (19)
IFNA2		cytokine	Activated	7.911	2.15e-53	HLA-A	major histocompatibility complex, class I, A	Plasma Membrane	other	1.19308e-14	3.60657e-17	up	2.27929	2.27929	1.18859	287 (19)
IFNA2		cytokine	Activated	7.911	2.15e-53	HLA-B	major histocompatibility complex, class I, B	Plasma Membrane	transmembrane receptor	1.86159e-20	8.03348e-24	up	3.82455	3.82455	1.93529	287 (19)
IFNA2		cytokine	Activated	7.911	2.15e-53	HLA-C	major histocompatibility complex, class I, C	Plasma Membrane	other	3.47521e-16	5.76006e-19	up	3.03461	3.03461	1.60151	287 (19)
IFNA2		cytokine	Activated	7.911	2.15e-53	HLA-E	major histocompatibility complex, class I, E	Plasma Membrane	transmembrane receptor	1.61362e-10	1.69699e-12	up	1.87414	1.87414	0.906227	287 (19)
IFNA2		cytokine	Activated	7.911	2.15e-53	IFI16	interferon gamma inducible protein 16	Nucleus	transcription regulator	9.1172e-18	8.68198e-21	up	3.41287	3.41287	1.77099	287 (19)
IFNA2		cytokine	Activated	7.911	2.15e-53	IFI27	interferon alpha inducible protein 27	Cytoplasm	other	2.32226e-24	1.76974e-28	up	16.2309	16.2309	4.02067	287 (19)
IFNA2		cytokine	Activated	7.911	2.15e-53	IFI35	interferon induced protein 35	Nucleus	other	7.21962e-16	1.41216e-18	up	3.42248	3.42248	1.77504	287 (19)
IFNA2		cytokine	Activated	7.911	2.15e-53	IFI44	interferon induced protein 44	Cytoplasm	other	2.50424e-18	1.84482e-21	up	9.8086	9.8086	3.29405	287 (19)
IFNA2		cytokine	Activated	7.911	2.15e-53	IFI44L	interferon induced protein 44 like	Nucleus	other	1.07956e-21	2.88318e-25	up	35.6477	35.6477	5.15574	287 (19)
IFNA2		cytokine	Activated	7.911	2.15e-53	IFI6	interferon alpha inducible protein 6	Cytoplasm	other	2.69528e-23	4.7927e-27	up	22.0278	22.0278	4.46125	287 (19)
IFNA2		cytokine	Activated	7.911	2.15e-53	IFIH1	interferon induced with helicase C domain 1	Nucleus	enzyme	8.92436e-18	8.16128e-21	up	7.59642	7.59642	2.92532	287 (19)
IFNA2		cytokine	Activated	7.911	2.15e-53	IFIT1	interferon induced protein with tetratricopeptide repeats 1	Cytoplasm	other	3.06617e-24	3.11555e-28	up	17.0554	17.0554	4.09216	287 (19)
IFNA2		cytokine	Activated	7.911	2.15e-53	IFIT2	interferon induced protein with tetratricopeptide repeats 2	Cytoplasm	other	3.47521e-16	5.91472e-19	up	5.03483	5.03483	2.33194	287 (19)
IFNA2		cytokine	Activated	7.911	2.15e-53	IFIT3	interferon induced protein with tetratricopeptide repeats 3	Cytoplasm	other	2.90216e-18	2.35912e-21	up	13.075	13.075	3.70874	287 (19)
IFNA2		cytokine	Activated	7.911	2.15e-53	IFIT5	interferon induced protein with tetratricopeptide repeats 5	Plasma Membrane	other	2.47386e-13	1.07696e-15	up	2.67773	2.67773	1.42101	287 (19)
IFNA2		cytokine	Activated	7.911	2.15e-53	IFITM1	interferon induced transmembrane protein 1	Plasma Membrane	transmembrane receptor	3.41024e-23	6.93032e-27	up	21.5544	21.5544	4.42991	287 (19)
IFNA2		cytokine	Activated	7.911	2.15e-53	IFITM3	interferon induced transmembrane protein 3	Plasma Membrane	other	2.90216e-18	2.31646e-21	up	3.71266	3.71266	1.89245	287 (19)
IFNA2		cytokine	Activated	7.911	2.15e-53	IRF9	interferon regulatory factor 9	Nucleus	transcription regulator	4.93936e-17	6.14816e-20	up	4.18958	4.18958	2.06681	287 (19)
IFNA2		cytokine	Activated	7.911	2.15e-53	ISG15	ISG15 ubiquitin-like modifier	Extracellular Space	other	6.02348e-24	9.18074e-28	up	14.6756	14.6756	3.87535	287 (19)
IFNA2		cytokine	Activated	7.911	2.15e-53	ISG20	interferon stimulated exonuclease gene 20	Nucleus	enzyme	3.3467e-10	4.02121e-12	up	2.49078	2.49078	1.3166	287 (19)
IFNA2		cytokine	Activated	7.911	2.15e-53	LGALS3BP	galectin 3 binding protein	Plasma Membrane	transmembrane receptor	1.00031e-16	1.37216e-19	up	2.29761	2.29761	1.20014	287 (19)
IFNA2		cytokine	Activated	7.911	2.15e-53	LY6E	lymphocyte antigen 6 family member E	Plasma Membrane	other	1.04007e-14	3.03836e-17	up	4.49652	4.49652	2.16881	287 (19)
IFNA2		cytokine	Activated	7.911	2.15e-53	MX2	MX dynamin like GTPase 2	Nucleus	enzyme	1.35868e-17	1.41508e-20	up	12.9536	12.9536	3.69528	287 (19)
IFNA2		cytokine	Activated	7.911	2.15e-53	NT5E	5'-nucleotidase ecto	Plasma Membrane	phosphatase	1.34851e-06	6.92991e-08	up	1.72972	1.72972	0.79054	287 (19)
IFNA2		cytokine	Activated	7.911	2.15e-53	OAS1	2'-5'-oligoadenylate synthetase 1	Cytoplasm	enzyme	7.9368e-22	1.81454e-25	up	34.0809	34.0809	5.09089	287 (19)
IFNA2		cytokine	Activated	7.911	2.15e-53	OAS2	2'-5'-oligoadenylate synthetase 2	Cytoplasm	enzyme	2.47273e-18	1.75879e-21	up	13.0103	13.0103	3.70158	287 (19)
IFNA2		cytokine	Activated	7.911	2.15e-53	OAS3	2'-5'-oligoadenylate synthetase 3	Cytoplasm	enzyme	4.7732e-17	5.82009e-20	up	9.53994	9.53994	3.25398	287 (19)
IFNA2		cytokine	Activated	7.911	2.15e-53	PARP12	poly(ADP-ribose) polymerase family member 12	Nucleus	other	3.85849e-13	1.79369e-15	up	2.59679	2.59679	1.37673	287 (19)
IFNA2		cytokine	Activated	7.911	2.15e-53	PARP9	poly(ADP-ribose) polymerase family member 9	Nucleus	enzyme	4.36156e-15	1.05255e-17	up	3.47993	3.47993	1.79906	287 (19)
IFNA2		cytokine	Activated	7.911	2.15e-53	PHF11	PHD finger protein 11	Nucleus	other	1.55464e-12	8.49078e-15	up	2.29616	2.29616	1.19922	287 (19)
IFNA2		cytokine	Activated	7.911	2.15e-53	PLSCR1	phospholipid scramblase 1	Plasma Membrane	enzyme	9.16348e-16	1.88549e-18	up	5.08099	5.08099	2.34511	287 (19)
IFNA2		cytokine	Activated	7.911	2.15e-53	PML	promyelocytic leukemia	Nucleus	transcription regulator	1.70964e-10	1.83519e-12	up	2.02792	2.02792	1.02	287 (19)
IFNA2		cytokine	Activated	7.911	2.15e-53	PSME1	proteasome activator subunit 1	Cytoplasm	other	2.06538e-09	3.26339e-11	up	1.52768	1.52768	0.611343	287 (19)
IFNA2		cytokine	Activated	7.911	2.15e-53	RARRES3	retinoic acid receptor responder 3	Cytoplasm	enzyme	1.14227e-08	2.39493e-10	up	2.09439	2.09439	1.06653	287 (19)
IFNA2		cytokine	Activated	7.911	2.15e-53	REC8	REC8 meiotic recombination protein	Nucleus	other	5.6843e-12	3.68535e-14	up	2.83631	2.83631	1.50401	287 (19)
IFNA2		cytokine	Activated	7.911	2.15e-53	RSAD2	radical S-adenosyl methionine domain containing 2	Cytoplasm	enzyme	3.48658e-16	6.02264e-19	up	8.36709	8.36709	3.06473	287 (19)
IFNA2		cytokine	Activated	7.911	2.15e-53	SAMD9	sterile alpha motif domain containing 9	Cytoplasm	other	1.15726e-19	5.87948e-23	up	5.09211	5.09211	2.34826	287 (19)
IFNA2		cytokine	Activated	7.911	2.15e-53	SAMHD1	SAM and HD domain containing deoxynucleoside triphosphate triphosphohydrolase 1	Nucleus	enzyme	1.27616e-16	1.97748e-19	up	3.96753	3.96753	1.98824	287 (19)
IFNA2		cytokine	Activated	7.911	2.15e-53	SLC15A3	solute carrier family 15 member 3	Cytoplasm	transporter	8.12761e-10	1.12109e-11	up	2.24695	2.24695	1.16797	287 (19)
IFNA2		cytokine	Activated	7.911	2.15e-53	SP100	SP100 nuclear antigen	Nucleus	transcription regulator	2.24294e-15	5.24185e-18	up	4.5904	4.5904	2.19862	287 (19)
IFNA2		cytokine	Activated	7.911	2.15e-53	SP110	SP110 nuclear body protein	Nucleus	other	4.2938e-14	1.51613e-16	up	3.53912	3.53912	1.82339	287 (19)
IFNA2		cytokine	Activated	7.911	2.15e-53	STAT1	signal transducer and activator of transcription 1	Nucleus	transcription regulator	3.0512e-17	3.33287e-20	up	5.35868	5.35868	2.42188	287 (19)
IFNA2		cytokine	Activated	7.911	2.15e-53	TAP1	transporter 1, ATP binding cassette subfamily B member	Cytoplasm	transporter	1.5446e-16	2.43269e-19	up	3.44291	3.44291	1.78363	287 (19)
IFNA2		cytokine	Activated	7.911	2.15e-53	TDRD7	tudor domain containing 7	Cytoplasm	other	2.42169e-10	2.74982e-12	up	2.01081	2.01081	1.00778	287 (19)
IFNA2		cytokine	Activated	7.911	2.15e-53	THEMIS2	thymocyte selection associated family member 2	Other	other	4.60259e-06	2.88553e-07	up	1.75309	1.75309	0.8099	287 (19)
IFNA2		cytokine	Activated	7.911	2.15e-53	TNFSF10	TNF superfamily member 10	Extracellular Space	cytokine	3.64693e-07	1.49246e-08	up	1.58532	1.58532	0.664773	287 (19)
IFNA2		cytokine	Activated	7.911	2.15e-53	TRIM14	tripartite motif containing 14	Cytoplasm	other	5.00376e-13	2.37159e-15	up	2.47028	2.47028	1.30467	287 (19)
IFNA2		cytokine	Activated	7.911	2.15e-53	TRIM21	tripartite motif containing 21	Nucleus	enzyme	8.42459e-08	2.60232e-09	up	1.71822	1.71822	0.780917	287 (19)
IFNA2		cytokine	Activated	7.911	2.15e-53	TRIM22	tripartite motif containing 22	Cytoplasm	transcription regulator	9.04298e-14	3.49167e-16	up	4.72321	4.72321	2.23977	287 (19)
IFNA2		cytokine	Activated	7.911	2.15e-53	UBA7	ubiquitin like modifier activating enzyme 7	Cytoplasm	enzyme	2.04142e-06	1.1279e-07	up	1.67822	1.67822	0.746933	287 (19)
IFNA2		cytokine	Activated	7.911	2.15e-53	UBE2L6	ubiquitin conjugating enzyme E2 L6	Cytoplasm	enzyme	3.49777e-16	6.13084e-19	up	4.05926	4.05926	2.02122	287 (19)
IFNA2		cytokine	Activated	7.911	2.15e-53	USP18	ubiquitin specific peptidase 18	Cytoplasm	peptidase	7.50197e-15	1.98193e-17	up	2.93452	2.93452	1.55313	287 (19)
IFNA2		cytokine	Activated	7.911	2.15e-53	ZC3HAV1	zinc finger CCCH-type containing, antiviral 1	Plasma Membrane	other	2.30812e-09	3.71143e-11	up	1.92087	1.92087	0.941757	287 (19)
Interferon alpha		group	Activated	6.977	7.33e-51	ADAR	adenosine deaminase, RNA specific	Nucleus	enzyme	1.5428e-12	8.38693e-15	up	1.9438	1.9438	0.958883	305 (20)
Interferon alpha		group	Activated	6.977	7.33e-51	APOL2	apolipoprotein L2	Cytoplasm	other	3.5389e-05	3.05561e-06	up	1.55096	1.55096	0.63316	305 (20)
Interferon alpha		group	Activated	6.977	7.33e-51	ATF3	activating transcription factor 3	Nucleus	transcription regulator	7.55361e-08	2.28723e-09	up	1.80086	1.80086	0.848683	305 (20)
Interferon alpha		group	Activated	6.977	7.33e-51	B2M	beta-2-microglobulin	Plasma Membrane	transmembrane receptor	2.18731e-08	5.24518e-10	up	1.60007	1.60007	0.678137	305 (20)
Interferon alpha		group	Activated	6.977	7.33e-51	BAK1	BCL2 antagonist/killer 1	Cytoplasm	other	9.5769e-07	4.65392e-08	up	1.56957	1.56957	0.650367	305 (20)
Interferon alpha		group	Activated	6.977	7.33e-51	BST2	bone marrow stromal cell antigen 2	Plasma Membrane	other	2.00339e-21	6.10695e-25	up	5.57459	5.57459	2.47887	305 (20)
Interferon alpha		group	Activated	6.977	7.33e-51	BTG2	BTG anti-proliferation factor 2	Nucleus	transcription regulator	2.93462e-10	3.44407e-12	up	2.36772	2.36772	1.2435	305 (20)
Interferon alpha		group	Activated	6.977	7.33e-51	C19orf66	chromosome 19 open reading frame 66	Other	other	9.16348e-16	1.86742e-18	up	3.94773	3.94773	1.98102	305 (20)
Interferon alpha		group	Activated	6.977	7.33e-51	CASP1	caspase 1	Cytoplasm	peptidase	3.35684e-05	2.87113e-06	up	1.70922	1.70922	0.77334	305 (20)
Interferon alpha		group	Activated	6.977	7.33e-51	CCNA1	cyclin A1	Nucleus	other	2.04767e-08	4.83393e-10	down	1.89912	-1.89912	-0.925333	305 (20)
Interferon alpha		group	Activated	6.977	7.33e-51	CDKN1A	cyclin dependent kinase inhibitor 1A	Nucleus	kinase	5.2421e-08	1.44615e-09	up	1.51115	1.51115	0.595647	305 (20)
Interferon alpha		group	Activated	6.977	7.33e-51	CDKN1B	cyclin dependent kinase inhibitor 1B	Nucleus	kinase	1.31474e-10	1.32546e-12	up	1.74713	1.74713	0.804983	305 (20)
Interferon alpha		group	Activated	6.977	7.33e-51	CXCL8	C-X-C motif chemokine ligand 8	Extracellular Space	cytokine	3.33515e-08	8.55689e-10	down	1.51166	-1.51166	-0.596137	305 (20)
Interferon alpha		group	Activated	6.977	7.33e-51	DAG1	dystroglycan 1	Plasma Membrane	transmembrane receptor	1.45161e-10	1.49712e-12	down	1.54977	-1.54977	-0.63205	305 (20)
Interferon alpha		group	Activated	6.977	7.33e-51	DDX58	DExD/H-box helicase 58	Cytoplasm	enzyme	2.10348e-19	1.16781e-22	up	9.71681	9.71681	3.28048	305 (20)
Interferon alpha		group	Activated	6.977	7.33e-51	DHX58	DExH-box helicase 58	Cytoplasm	enzyme	1.2173e-11	8.74874e-14	up	3.44851	3.44851	1.78597	305 (20)
Interferon alpha		group	Activated	6.977	7.33e-51	DUSP6	dual specificity phosphatase 6	Cytoplasm	phosphatase	2.01861e-08	4.73809e-10	down	1.85407	-1.85407	-0.890693	305 (20)
Interferon alpha		group	Activated	6.977	7.33e-51	E2F1	E2F transcription factor 1	Nucleus	transcription regulator	3.2669e-07	1.30872e-08	down	1.50273	-1.50273	-0.587587	305 (20)
Interferon alpha		group	Activated	6.977	7.33e-51	EIF2AK2	eukaryotic translation initiation factor 2 alpha kinase 2	Cytoplasm	kinase	9.22347e-15	2.60073e-17	up	2.91402	2.91402	1.54301	305 (20)
Interferon alpha		group	Activated	6.977	7.33e-51	F3	coagulation factor III, tissue factor	Plasma Membrane	transmembrane receptor	1.90549e-13	8.03513e-16	up	2.34026	2.34026	1.22667	305 (20)
Interferon alpha		group	Activated	6.977	7.33e-51	GBP1	guanylate binding protein 1	Cytoplasm	enzyme	1.98153e-14	6.35144e-17	up	5.03687	5.03687	2.33253	305 (20)
Interferon alpha		group	Activated	6.977	7.33e-51	GBP2	guanylate binding protein 2	Cytoplasm	enzyme	1.57883e-10	1.65239e-12	up	2.07677	2.07677	1.05434	305 (20)
Interferon alpha		group	Activated	6.977	7.33e-51	GBP3	guanylate binding protein 3	Cytoplasm	enzyme	1.22172e-09	1.76899e-11	up	1.94875	1.94875	0.962547	305 (20)
Interferon alpha		group	Activated	6.977	7.33e-51	HELZ2	helicase with zinc finger 2	Nucleus	transcription regulator	5.12155e-16	9.62747e-19	up	4.57196	4.57196	2.19281	305 (20)
Interferon alpha		group	Activated	6.977	7.33e-51	HERC5	HECT and RLD domain containing E3 ubiquitin protein ligase 5	Cytoplasm	enzyme	3.84261e-14	1.31777e-16	up	2.83516	2.83516	1.50343	305 (20)
Interferon alpha		group	Activated	6.977	7.33e-51	HERC6	HECT and RLD domain containing E3 ubiquitin protein ligase family member 6	Cytoplasm	enzyme	9.1172e-18	8.80083e-21	up	6.95413	6.95413	2.79787	305 (20)
Interferon alpha		group	Activated	6.977	7.33e-51	HLA-A	major histocompatibility complex, class I, A	Plasma Membrane	other	1.19308e-14	3.60657e-17	up	2.27929	2.27929	1.18859	305 (20)
Interferon alpha		group	Activated	6.977	7.33e-51	HLA-B	major histocompatibility complex, class I, B	Plasma Membrane	transmembrane receptor	1.86159e-20	8.03348e-24	up	3.82455	3.82455	1.93529	305 (20)
Interferon alpha		group	Activated	6.977	7.33e-51	HLA-C	major histocompatibility complex, class I, C	Plasma Membrane	other	3.47521e-16	5.76006e-19	up	3.03461	3.03461	1.60151	305 (20)
Interferon alpha		group	Activated	6.977	7.33e-51	HLA-F	major histocompatibility complex, class I, F	Plasma Membrane	transmembrane receptor	1.01937e-15	2.14927e-18	up	4.56569	4.56569	2.19083	305 (20)
Interferon alpha		group	Activated	6.977	7.33e-51	IFI16	interferon gamma inducible protein 16	Nucleus	transcription regulator	9.1172e-18	8.68198e-21	up	3.41287	3.41287	1.77099	305 (20)
Interferon alpha		group	Activated	6.977	7.33e-51	IFI27	interferon alpha inducible protein 27	Cytoplasm	other	2.32226e-24	1.76974e-28	up	16.2309	16.2309	4.02067	305 (20)
Interferon alpha		group	Activated	6.977	7.33e-51	IFI35	interferon induced protein 35	Nucleus	other	7.21962e-16	1.41216e-18	up	3.42248	3.42248	1.77504	305 (20)
Interferon alpha		group	Activated	6.977	7.33e-51	IFI44	interferon induced protein 44	Cytoplasm	other	2.50424e-18	1.84482e-21	up	9.8086	9.8086	3.29405	305 (20)
Interferon alpha		group	Activated	6.977	7.33e-51	IFI44L	interferon induced protein 44 like	Nucleus	other	1.07956e-21	2.88318e-25	up	35.6477	35.6477	5.15574	305 (20)
Interferon alpha		group	Activated	6.977	7.33e-51	IFI6	interferon alpha inducible protein 6	Cytoplasm	other	2.69528e-23	4.7927e-27	up	22.0278	22.0278	4.46125	305 (20)
Interferon alpha		group	Activated	6.977	7.33e-51	IFIH1	interferon induced with helicase C domain 1	Nucleus	enzyme	8.92436e-18	8.16128e-21	up	7.59642	7.59642	2.92532	305 (20)
Interferon alpha		group	Activated	6.977	7.33e-51	IFIT1	interferon induced protein with tetratricopeptide repeats 1	Cytoplasm	other	3.06617e-24	3.11555e-28	up	17.0554	17.0554	4.09216	305 (20)
Interferon alpha		group	Activated	6.977	7.33e-51	IFIT2	interferon induced protein with tetratricopeptide repeats 2	Cytoplasm	other	3.47521e-16	5.91472e-19	up	5.03483	5.03483	2.33194	305 (20)
Interferon alpha		group	Activated	6.977	7.33e-51	IFIT3	interferon induced protein with tetratricopeptide repeats 3	Cytoplasm	other	2.90216e-18	2.35912e-21	up	13.075	13.075	3.70874	305 (20)
Interferon alpha		group	Activated	6.977	7.33e-51	IFITM1	interferon induced transmembrane protein 1	Plasma Membrane	transmembrane receptor	3.41024e-23	6.93032e-27	up	21.5544	21.5544	4.42991	305 (20)
Interferon alpha		group	Activated	6.977	7.33e-51	IFITM3	interferon induced transmembrane protein 3	Plasma Membrane	other	2.90216e-18	2.31646e-21	up	3.71266	3.71266	1.89245	305 (20)
Interferon alpha		group	Activated	6.977	7.33e-51	IL11	interleukin 11	Extracellular Space	cytokine	2.08907e-06	1.15688e-07	down	1.56997	-1.56997	-0.650737	305 (20)
Interferon alpha		group	Activated	6.977	7.33e-51	IL1R1	interleukin 1 receptor type 1	Plasma Membrane	transmembrane receptor	2.62346e-06	1.51079e-07	up	1.58834	1.58834	0.66752	305 (20)
Interferon alpha		group	Activated	6.977	7.33e-51	IL6R	interleukin 6 receptor	Plasma Membrane	transmembrane receptor	0.00160293	0.00026349	up	1.53408	1.53408	0.61737	305 (20)
Interferon alpha		group	Activated	6.977	7.33e-51	IRF9	interferon regulatory factor 9	Nucleus	transcription regulator	4.93936e-17	6.14816e-20	up	4.18958	4.18958	2.06681	305 (20)
Interferon alpha		group	Activated	6.977	7.33e-51	ISG15	ISG15 ubiquitin-like modifier	Extracellular Space	other	6.02348e-24	9.18074e-28	up	14.6756	14.6756	3.87535	305 (20)
Interferon alpha		group	Activated	6.977	7.33e-51	ISG20	interferon stimulated exonuclease gene 20	Nucleus	enzyme	3.3467e-10	4.02121e-12	up	2.49078	2.49078	1.3166	305 (20)
Interferon alpha		group	Activated	6.977	7.33e-51	LAP3	leucine aminopeptidase 3	Cytoplasm	peptidase	2.19928e-11	1.69278e-13	up	1.94499	1.94499	0.95976	305 (20)
Interferon alpha		group	Activated	6.977	7.33e-51	LIF	LIF, interleukin 6 family cytokine	Extracellular Space	cytokine	5.52073e-06	3.54669e-07	down	1.52852	-1.52852	-0.612137	305 (20)
Interferon alpha		group	Activated	6.977	7.33e-51	MX2	MX dynamin like GTPase 2	Nucleus	enzyme	1.35868e-17	1.41508e-20	up	12.9536	12.9536	3.69528	305 (20)
Interferon alpha		group	Activated	6.977	7.33e-51	NABP1	nucleic acid binding protein 1	Nucleus	other	5.25575e-11	4.53933e-13	up	2.09318	2.09318	1.06569	305 (20)
Interferon alpha		group	Activated	6.977	7.33e-51	NMI	N-myc and STAT interactor	Cytoplasm	transcription regulator	4.45144e-09	8.00594e-11	up	2.05521	2.05521	1.03928	305 (20)
Interferon alpha		group	Activated	6.977	7.33e-51	NT5E	5'-nucleotidase ecto	Plasma Membrane	phosphatase	1.34851e-06	6.92991e-08	up	1.72972	1.72972	0.79054	305 (20)
Interferon alpha		group	Activated	6.977	7.33e-51	OAS1	2'-5'-oligoadenylate synthetase 1	Cytoplasm	enzyme	7.9368e-22	1.81454e-25	up	34.0809	34.0809	5.09089	305 (20)
Interferon alpha		group	Activated	6.977	7.33e-51	OAS2	2'-5'-oligoadenylate synthetase 2	Cytoplasm	enzyme	2.47273e-18	1.75879e-21	up	13.0103	13.0103	3.70158	305 (20)
Interferon alpha		group	Activated	6.977	7.33e-51	OAS3	2'-5'-oligoadenylate synthetase 3	Cytoplasm	enzyme	4.7732e-17	5.82009e-20	up	9.53994	9.53994	3.25398	305 (20)
Interferon alpha		group	Activated	6.977	7.33e-51	PARP12	poly(ADP-ribose) polymerase family member 12	Nucleus	other	3.85849e-13	1.79369e-15	up	2.59679	2.59679	1.37673	305 (20)
Interferon alpha		group	Activated	6.977	7.33e-51	PARP14	poly(ADP-ribose) polymerase family member 14	Cytoplasm	enzyme	8.16074e-15	2.17821e-17	up	2.90302	2.90302	1.53755	305 (20)
Interferon alpha		group	Activated	6.977	7.33e-51	PARP9	poly(ADP-ribose) polymerase family member 9	Nucleus	enzyme	4.36156e-15	1.05255e-17	up	3.47993	3.47993	1.79906	305 (20)
Interferon alpha		group	Activated	6.977	7.33e-51	PHF11	PHD finger protein 11	Nucleus	other	1.55464e-12	8.49078e-15	up	2.29616	2.29616	1.19922	305 (20)
Interferon alpha		group	Activated	6.977	7.33e-51	PLSCR1	phospholipid scramblase 1	Plasma Membrane	enzyme	9.16348e-16	1.88549e-18	up	5.08099	5.08099	2.34511	305 (20)
Interferon alpha		group	Activated	6.977	7.33e-51	PML	promyelocytic leukemia	Nucleus	transcription regulator	1.70964e-10	1.83519e-12	up	2.02792	2.02792	1.02	305 (20)
Interferon alpha		group	Activated	6.977	7.33e-51	PNPT1	polyribonucleotide nucleotidyltransferase 1	Cytoplasm	enzyme	1.43401e-10	1.47532e-12	up	2.11654	2.11654	1.08171	305 (20)
Interferon alpha		group	Activated	6.977	7.33e-51	PPM1K	protein phosphatase, Mg2+/Mn2+ dependent 1K	Cytoplasm	phosphatase	3.7422e-07	1.53759e-08	up	1.94836	1.94836	0.962257	305 (20)
Interferon alpha		group	Activated	6.977	7.33e-51	PSMB8	proteasome subunit beta 8	Cytoplasm	peptidase	1.25726e-14	3.83253e-17	up	2.60344	2.60344	1.38042	305 (20)
Interferon alpha		group	Activated	6.977	7.33e-51	PSMB9	proteasome subunit beta 9	Cytoplasm	peptidase	1.43938e-14	4.49739e-17	up	3.78911	3.78911	1.92186	305 (20)
Interferon alpha		group	Activated	6.977	7.33e-51	RARRES3	retinoic acid receptor responder 3	Cytoplasm	enzyme	1.14227e-08	2.39493e-10	up	2.09439	2.09439	1.06653	305 (20)
Interferon alpha		group	Activated	6.977	7.33e-51	RSAD2	radical S-adenosyl methionine domain containing 2	Cytoplasm	enzyme	3.48658e-16	6.02264e-19	up	8.36709	8.36709	3.06473	305 (20)
Interferon alpha		group	Activated	6.977	7.33e-51	SAMD9	sterile alpha motif domain containing 9	Cytoplasm	other	1.15726e-19	5.87948e-23	up	5.09211	5.09211	2.34826	305 (20)
Interferon alpha		group	Activated	6.977	7.33e-51	SAMD9L	sterile alpha motif domain containing 9 like	Extracellular Space	other	1.13565e-14	3.36357e-17	up	4.93084	4.93084	2.30183	305 (20)
Interferon alpha		group	Activated	6.977	7.33e-51	SLFN5	schlafen family member 5	Nucleus	enzyme	2.10968e-06	1.16883e-07	up	1.94791	1.94791	0.961923	305 (20)
Interferon alpha		group	Activated	6.977	7.33e-51	SP100	SP100 nuclear antigen	Nucleus	transcription regulator	2.24294e-15	5.24185e-18	up	4.5904	4.5904	2.19862	305 (20)
Interferon alpha		group	Activated	6.977	7.33e-51	SP110	SP110 nuclear body protein	Nucleus	other	4.2938e-14	1.51613e-16	up	3.53912	3.53912	1.82339	305 (20)
Interferon alpha		group	Activated	6.977	7.33e-51	SPRY4	sprouty RTK signaling antagonist 4	Plasma Membrane	other	8.59161e-08	2.66701e-09	down	1.54431	-1.54431	-0.626967	305 (20)
Interferon alpha		group	Activated	6.977	7.33e-51	STAT1	signal transducer and activator of transcription 1	Nucleus	transcription regulator	3.0512e-17	3.33287e-20	up	5.35868	5.35868	2.42188	305 (20)
Interferon alpha		group	Activated	6.977	7.33e-51	STAT2	signal transducer and activator of transcription 2	Nucleus	transcription regulator	4.01622e-14	1.40791e-16	up	2.22417	2.22417	1.15327	305 (20)
Interferon alpha		group	Activated	6.977	7.33e-51	TAP1	transporter 1, ATP binding cassette subfamily B member	Cytoplasm	transporter	1.5446e-16	2.43269e-19	up	3.44291	3.44291	1.78363	305 (20)
Interferon alpha		group	Activated	6.977	7.33e-51	TAP2	transporter 2, ATP binding cassette subfamily B member	Cytoplasm	transporter	1.76922e-08	3.98643e-10	up	1.77155	1.77155	0.825013	305 (20)
Interferon alpha		group	Activated	6.977	7.33e-51	TDRD7	tudor domain containing 7	Cytoplasm	other	2.42169e-10	2.74982e-12	up	2.01081	2.01081	1.00778	305 (20)
Interferon alpha		group	Activated	6.977	7.33e-51	TMEM140	transmembrane protein 140	Other	other	1.71473e-08	3.83751e-10	up	1.94853	1.94853	0.962383	305 (20)
Interferon alpha		group	Activated	6.977	7.33e-51	TNFSF10	TNF superfamily member 10	Extracellular Space	cytokine	3.64693e-07	1.49246e-08	up	1.58532	1.58532	0.664773	305 (20)
Interferon alpha		group	Activated	6.977	7.33e-51	TRANK1	tetratricopeptide repeat and ankyrin repeat containing 1	Nucleus	transcription regulator	6.21709e-08	1.78303e-09	up	2.08519	2.08519	1.06018	305 (20)
Interferon alpha		group	Activated	6.977	7.33e-51	TRIB2	tribbles pseudokinase 2	Plasma Membrane	kinase	5.70025e-13	2.76571e-15	down	1.85355	-1.85355	-0.890293	305 (20)
Interferon alpha		group	Activated	6.977	7.33e-51	TRIM21	tripartite motif containing 21	Nucleus	enzyme	8.42459e-08	2.60232e-09	up	1.71822	1.71822	0.780917	305 (20)
Interferon alpha		group	Activated	6.977	7.33e-51	TRIM22	tripartite motif containing 22	Cytoplasm	transcription regulator	9.04298e-14	3.49167e-16	up	4.72321	4.72321	2.23977	305 (20)
Interferon alpha		group	Activated	6.977	7.33e-51	TRIM5	tripartite motif containing 5	Cytoplasm	enzyme	1.32974e-10	1.34778e-12	up	2.12538	2.12538	1.08772	305 (20)
Interferon alpha		group	Activated	6.977	7.33e-51	TYMS	thymidylate synthetase	Nucleus	enzyme	8.19719e-15	2.24889e-17	down	2.0018	-2.0018	-1.0013	305 (20)
Interferon alpha		group	Activated	6.977	7.33e-51	UBA7	ubiquitin like modifier activating enzyme 7	Cytoplasm	enzyme	2.04142e-06	1.1279e-07	up	1.67822	1.67822	0.746933	305 (20)
Interferon alpha		group	Activated	6.977	7.33e-51	UBE2L6	ubiquitin conjugating enzyme E2 L6	Cytoplasm	enzyme	3.49777e-16	6.13084e-19	up	4.05926	4.05926	2.02122	305 (20)
Interferon alpha		group	Activated	6.977	7.33e-51	USP18	ubiquitin specific peptidase 18	Cytoplasm	peptidase	7.50197e-15	1.98193e-17	up	2.93452	2.93452	1.55313	305 (20)
Interferon alpha		group	Activated	6.977	7.33e-51	ZC3HAV1	zinc finger CCCH-type containing, antiviral 1	Plasma Membrane	other	2.30812e-09	3.71143e-11	up	1.92087	1.92087	0.941757	305 (20)
IRF7		transcription regulator	Activated	6.593	2.24e-45	ADAR	adenosine deaminase, RNA specific	Nucleus	enzyme	1.5428e-12	8.38693e-15	up	1.9438	1.9438	0.958883	198 (15)
IRF7		transcription regulator	Activated	6.593	2.24e-45	CCNA1	cyclin A1	Nucleus	other	2.04767e-08	4.83393e-10	down	1.89912	-1.89912	-0.925333	198 (15)
IRF7		transcription regulator	Activated	6.593	2.24e-45	CMPK2	cytidine/uridine monophosphate kinase 2	Cytoplasm	kinase	5.79964e-08	1.63827e-09	up	1.93708	1.93708	0.953887	198 (15)
IRF7		transcription regulator	Activated	6.593	2.24e-45	DDX58	DExD/H-box helicase 58	Cytoplasm	enzyme	2.10348e-19	1.16781e-22	up	9.71681	9.71681	3.28048	198 (15)
IRF7		transcription regulator	Activated	6.593	2.24e-45	DHX58	DExH-box helicase 58	Cytoplasm	enzyme	1.2173e-11	8.74874e-14	up	3.44851	3.44851	1.78597	198 (15)
IRF7		transcription regulator	Activated	6.593	2.24e-45	FZD1	frizzled class receptor 1	Plasma Membrane	G-protein coupled receptor	2.91931e-11	2.3434e-13	down	1.87249	-1.87249	-0.904957	198 (15)
IRF7		transcription regulator	Activated	6.593	2.24e-45	GBP1	guanylate binding protein 1	Cytoplasm	enzyme	1.98153e-14	6.35144e-17	up	5.03687	5.03687	2.33253	198 (15)
IRF7		transcription regulator	Activated	6.593	2.24e-45	GBP3	guanylate binding protein 3	Cytoplasm	enzyme	1.22172e-09	1.76899e-11	up	1.94875	1.94875	0.962547	198 (15)
IRF7		transcription regulator	Activated	6.593	2.24e-45	GBP5	guanylate binding protein 5	Plasma Membrane	enzyme	3.95697e-08	1.04136e-09	up	2.11157	2.11157	1.07831	198 (15)
IRF7		transcription regulator	Activated	6.593	2.24e-45	HELZ2	helicase with zinc finger 2	Nucleus	transcription regulator	5.12155e-16	9.62747e-19	up	4.57196	4.57196	2.19281	198 (15)
IRF7		transcription regulator	Activated	6.593	2.24e-45	HERC5	HECT and RLD domain containing E3 ubiquitin protein ligase 5	Cytoplasm	enzyme	3.84261e-14	1.31777e-16	up	2.83516	2.83516	1.50343	198 (15)
IRF7		transcription regulator	Activated	6.593	2.24e-45	IFI16	interferon gamma inducible protein 16	Nucleus	transcription regulator	9.1172e-18	8.68198e-21	up	3.41287	3.41287	1.77099	198 (15)
IRF7		transcription regulator	Activated	6.593	2.24e-45	IFI35	interferon induced protein 35	Nucleus	other	7.21962e-16	1.41216e-18	up	3.42248	3.42248	1.77504	198 (15)
IRF7		transcription regulator	Activated	6.593	2.24e-45	IFI44	interferon induced protein 44	Cytoplasm	other	2.50424e-18	1.84482e-21	up	9.8086	9.8086	3.29405	198 (15)
IRF7		transcription regulator	Activated	6.593	2.24e-45	IFI44L	interferon induced protein 44 like	Nucleus	other	1.07956e-21	2.88318e-25	up	35.6477	35.6477	5.15574	198 (15)
IRF7		transcription regulator	Activated	6.593	2.24e-45	IFI6	interferon alpha inducible protein 6	Cytoplasm	other	2.69528e-23	4.7927e-27	up	22.0278	22.0278	4.46125	198 (15)
IRF7		transcription regulator	Activated	6.593	2.24e-45	IFIH1	interferon induced with helicase C domain 1	Nucleus	enzyme	8.92436e-18	8.16128e-21	up	7.59642	7.59642	2.92532	198 (15)
IRF7		transcription regulator	Activated	6.593	2.24e-45	IFIT1	interferon induced protein with tetratricopeptide repeats 1	Cytoplasm	other	3.06617e-24	3.11555e-28	up	17.0554	17.0554	4.09216	198 (15)
IRF7		transcription regulator	Activated	6.593	2.24e-45	IFIT2	interferon induced protein with tetratricopeptide repeats 2	Cytoplasm	other	3.47521e-16	5.91472e-19	up	5.03483	5.03483	2.33194	198 (15)
IRF7		transcription regulator	Activated	6.593	2.24e-45	IFIT3	interferon induced protein with tetratricopeptide repeats 3	Cytoplasm	other	2.90216e-18	2.35912e-21	up	13.075	13.075	3.70874	198 (15)
IRF7		transcription regulator	Activated	6.593	2.24e-45	IFITM1	interferon induced transmembrane protein 1	Plasma Membrane	transmembrane receptor	3.41024e-23	6.93032e-27	up	21.5544	21.5544	4.42991	198 (15)
IRF7		transcription regulator	Activated	6.593	2.24e-45	IFITM3	interferon induced transmembrane protein 3	Plasma Membrane	other	2.90216e-18	2.31646e-21	up	3.71266	3.71266	1.89245	198 (15)
IRF7		transcription regulator	Activated	6.593	2.24e-45	IFNE	interferon epsilon	Extracellular Space	cytokine	5.99762e-06	3.90944e-07	up	1.65248	1.65248	0.72463	198 (15)
IRF7		transcription regulator	Activated	6.593	2.24e-45	IRF9	interferon regulatory factor 9	Nucleus	transcription regulator	4.93936e-17	6.14816e-20	up	4.18958	4.18958	2.06681	198 (15)
IRF7		transcription regulator	Activated	6.593	2.24e-45	ISG15	ISG15 ubiquitin-like modifier	Extracellular Space	other	6.02348e-24	9.18074e-28	up	14.6756	14.6756	3.87535	198 (15)
IRF7		transcription regulator	Activated	6.593	2.24e-45	ISG20	interferon stimulated exonuclease gene 20	Nucleus	enzyme	3.3467e-10	4.02121e-12	up	2.49078	2.49078	1.3166	198 (15)
IRF7		transcription regulator	Activated	6.593	2.24e-45	MX2	MX dynamin like GTPase 2	Nucleus	enzyme	1.35868e-17	1.41508e-20	up	12.9536	12.9536	3.69528	198 (15)
IRF7		transcription regulator	Activated	6.593	2.24e-45	NMI	N-myc and STAT interactor	Cytoplasm	transcription regulator	4.45144e-09	8.00594e-11	up	2.05521	2.05521	1.03928	198 (15)
IRF7		transcription regulator	Activated	6.593	2.24e-45	OAS1	2'-5'-oligoadenylate synthetase 1	Cytoplasm	enzyme	7.9368e-22	1.81454e-25	up	34.0809	34.0809	5.09089	198 (15)
IRF7		transcription regulator	Activated	6.593	2.24e-45	OAS2	2'-5'-oligoadenylate synthetase 2	Cytoplasm	enzyme	2.47273e-18	1.75879e-21	up	13.0103	13.0103	3.70158	198 (15)
IRF7		transcription regulator	Activated	6.593	2.24e-45	OAS3	2'-5'-oligoadenylate synthetase 3	Cytoplasm	enzyme	4.7732e-17	5.82009e-20	up	9.53994	9.53994	3.25398	198 (15)
IRF7		transcription regulator	Activated	6.593	2.24e-45	OASL	2'-5'-oligoadenylate synthetase like	Cytoplasm	enzyme	4.29177e-12	2.66015e-14	up	3.32176	3.32176	1.73195	198 (15)
IRF7		transcription regulator	Activated	6.593	2.24e-45	PARP12	poly(ADP-ribose) polymerase family member 12	Nucleus	other	3.85849e-13	1.79369e-15	up	2.59679	2.59679	1.37673	198 (15)
IRF7		transcription regulator	Activated	6.593	2.24e-45	PARP14	poly(ADP-ribose) polymerase family member 14	Cytoplasm	enzyme	8.16074e-15	2.17821e-17	up	2.90302	2.90302	1.53755	198 (15)
IRF7		transcription regulator	Activated	6.593	2.24e-45	PELI1	pellino E3 ubiquitin protein ligase 1	Cytoplasm	enzyme	2.73452e-06	1.58517e-07	up	1.63217	1.63217	0.70679	198 (15)
IRF7		transcription regulator	Activated	6.593	2.24e-45	PHF11	PHD finger protein 11	Nucleus	other	1.55464e-12	8.49078e-15	up	2.29616	2.29616	1.19922	198 (15)
IRF7		transcription regulator	Activated	6.593	2.24e-45	PLSCR1	phospholipid scramblase 1	Plasma Membrane	enzyme	9.16348e-16	1.88549e-18	up	5.08099	5.08099	2.34511	198 (15)
IRF7		transcription regulator	Activated	6.593	2.24e-45	PSMB8	proteasome subunit beta 8	Cytoplasm	peptidase	1.25726e-14	3.83253e-17	up	2.60344	2.60344	1.38042	198 (15)
IRF7		transcription regulator	Activated	6.593	2.24e-45	PSMB9	proteasome subunit beta 9	Cytoplasm	peptidase	1.43938e-14	4.49739e-17	up	3.78911	3.78911	1.92186	198 (15)
IRF7		transcription regulator	Activated	6.593	2.24e-45	PSME1	proteasome activator subunit 1	Cytoplasm	other	2.06538e-09	3.26339e-11	up	1.52768	1.52768	0.611343	198 (15)
IRF7		transcription regulator	Activated	6.593	2.24e-45	PSME2	proteasome activator subunit 2	Cytoplasm	peptidase	5.14767e-11	4.41984e-13	up	1.55351	1.55351	0.63553	198 (15)
IRF7		transcription regulator	Activated	6.593	2.24e-45	RSAD2	radical S-adenosyl methionine domain containing 2	Cytoplasm	enzyme	3.48658e-16	6.02264e-19	up	8.36709	8.36709	3.06473	198 (15)
IRF7		transcription regulator	Activated	6.593	2.24e-45	SAMD9L	sterile alpha motif domain containing 9 like	Extracellular Space	other	1.13565e-14	3.36357e-17	up	4.93084	4.93084	2.30183	198 (15)
IRF7		transcription regulator	Activated	6.593	2.24e-45	STAT1	signal transducer and activator of transcription 1	Nucleus	transcription regulator	3.0512e-17	3.33287e-20	up	5.35868	5.35868	2.42188	198 (15)
IRF7		transcription regulator	Activated	6.593	2.24e-45	STAT2	signal transducer and activator of transcription 2	Nucleus	transcription regulator	4.01622e-14	1.40791e-16	up	2.22417	2.22417	1.15327	198 (15)
IRF7		transcription regulator	Activated	6.593	2.24e-45	TAP1	transporter 1, ATP binding cassette subfamily B member	Cytoplasm	transporter	1.5446e-16	2.43269e-19	up	3.44291	3.44291	1.78363	198 (15)
IRF7		transcription regulator	Activated	6.593	2.24e-45	TAP2	transporter 2, ATP binding cassette subfamily B member	Cytoplasm	transporter	1.76922e-08	3.98643e-10	up	1.77155	1.77155	0.825013	198 (15)
IRF7		transcription regulator	Activated	6.593	2.24e-45	TDRD7	tudor domain containing 7	Cytoplasm	other	2.42169e-10	2.74982e-12	up	2.01081	2.01081	1.00778	198 (15)
IRF7		transcription regulator	Activated	6.593	2.24e-45	TMBIM6	transmembrane BAX inhibitor motif containing 6	Nucleus	other	6.75643e-12	4.46241e-14	down	1.63193	-1.63193	-0.70658	198 (15)
IRF7		transcription regulator	Activated	6.593	2.24e-45	TMPO	thymopoietin	Nucleus	other	2.93462e-10	3.44218e-12	down	1.93964	-1.93964	-0.95579	198 (15)
IRF7		transcription regulator	Activated	6.593	2.24e-45	TNFSF10	TNF superfamily member 10	Extracellular Space	cytokine	3.64693e-07	1.49246e-08	up	1.58532	1.58532	0.664773	198 (15)
IRF7		transcription regulator	Activated	6.593	2.24e-45	TRIM21	tripartite motif containing 21	Nucleus	enzyme	8.42459e-08	2.60232e-09	up	1.71822	1.71822	0.780917	198 (15)
IRF7		transcription regulator	Activated	6.593	2.24e-45	TRIM22	tripartite motif containing 22	Cytoplasm	transcription regulator	9.04298e-14	3.49167e-16	up	4.72321	4.72321	2.23977	198 (15)
IRF7		transcription regulator	Activated	6.593	2.24e-45	TRIM5	tripartite motif containing 5	Cytoplasm	enzyme	1.32974e-10	1.34778e-12	up	2.12538	2.12538	1.08772	198 (15)
IRF7		transcription regulator	Activated	6.593	2.24e-45	UBA7	ubiquitin like modifier activating enzyme 7	Cytoplasm	enzyme	2.04142e-06	1.1279e-07	up	1.67822	1.67822	0.746933	198 (15)
IRF7		transcription regulator	Activated	6.593	2.24e-45	UBE2L6	ubiquitin conjugating enzyme E2 L6	Cytoplasm	enzyme	3.49777e-16	6.13084e-19	up	4.05926	4.05926	2.02122	198 (15)
IRF7		transcription regulator	Activated	6.593	2.24e-45	USP18	ubiquitin specific peptidase 18	Cytoplasm	peptidase	7.50197e-15	1.98193e-17	up	2.93452	2.93452	1.55313	198 (15)
IRF7		transcription regulator	Activated	6.593	2.24e-45	ZC3HAV1	zinc finger CCCH-type containing, antiviral 1	Plasma Membrane	other	2.30812e-09	3.71143e-11	up	1.92087	1.92087	0.941757	198 (15)
IFNG		cytokine	Activated	8.064	3.37e-39	ABCD3	ATP binding cassette subfamily D member 3	Cytoplasm	transporter	1.02052e-05	7.30792e-07	down	1.6436	-1.6436	-0.716857	301 (21)
IFNG		cytokine	Activated	8.064	3.37e-39	ACO1	aconitase 1	Cytoplasm	enzyme	4.88837e-10	6.25855e-12	down	1.67112	-1.67112	-0.740817	301 (21)
IFNG		cytokine	Activated	8.064	3.37e-39	AGRN	agrin	Plasma Membrane	other	2.41559e-13	1.04316e-15	up	1.6413	1.6413	0.71484	301 (21)
IFNG		cytokine	Activated	8.064	3.37e-39	APOL6	apolipoprotein L6	Extracellular Space	transporter	1.19616e-06	6.02241e-08	up	1.60841	1.60841	0.685633	301 (21)
IFNG		cytokine	Activated	8.064	3.37e-39	AQP11	aquaporin 11	Plasma Membrane	transporter	5.06772e-07	2.20134e-08	up	1.78629	1.78629	0.836967	301 (21)
IFNG		cytokine	Activated	8.064	3.37e-39	ARPP19	cAMP regulated phosphoprotein 19	Cytoplasm	transporter	7.46388e-14	2.82507e-16	down	1.84965	-1.84965	-0.88725	301 (21)
IFNG		cytokine	Activated	8.064	3.37e-39	ASNS	asparagine synthetase (glutamine-hydrolyzing)	Cytoplasm	enzyme	9.99996e-11	9.62756e-13	up	1.6504	1.6504	0.722817	301 (21)
IFNG		cytokine	Activated	8.064	3.37e-39	ATF3	activating transcription factor 3	Nucleus	transcription regulator	7.55361e-08	2.28723e-09	up	1.80086	1.80086	0.848683	301 (21)
IFNG		cytokine	Activated	8.064	3.37e-39	ATP1B1	ATPase Na+/K+ transporting subunit beta 1	Plasma Membrane	transporter	8.19719e-15	2.24064e-17	down	2.24954	-2.24954	-1.16963	301 (21)
IFNG		cytokine	Activated	8.064	3.37e-39	B2M	beta-2-microglobulin	Plasma Membrane	transmembrane receptor	2.18731e-08	5.24518e-10	up	1.60007	1.60007	0.678137	301 (21)
IFNG		cytokine	Activated	8.064	3.37e-39	BAK1	BCL2 antagonist/killer 1	Cytoplasm	other	9.5769e-07	4.65392e-08	up	1.56957	1.56957	0.650367	301 (21)
IFNG		cytokine	Activated	8.064	3.37e-39	BIRC3	baculoviral IAP repeat containing 3	Cytoplasm	enzyme	3.94896e-06	2.4286e-07	up	1.68103	1.68103	0.749347	301 (21)
IFNG		cytokine	Activated	8.064	3.37e-39	BST2	bone marrow stromal cell antigen 2	Plasma Membrane	other	2.00339e-21	6.10695e-25	up	5.57459	5.57459	2.47887	301 (21)
IFNG		cytokine	Activated	8.064	3.37e-39	BTN3A1	butyrophilin subfamily 3 member A1	Extracellular Space	other	1.6677e-07	5.8166e-09	up	1.84465	1.84465	0.883347	301 (21)
IFNG		cytokine	Activated	8.064	3.37e-39	BTN3A2	butyrophilin subfamily 3 member A2	Plasma Membrane	other	1.23153e-09	1.78632e-11	up	1.87069	1.87069	0.903573	301 (21)
IFNG		cytokine	Activated	8.064	3.37e-39	CASP1	caspase 1	Cytoplasm	peptidase	3.35684e-05	2.87113e-06	up	1.70922	1.70922	0.77334	301 (21)
IFNG		cytokine	Activated	8.064	3.37e-39	CCNA1	cyclin A1	Nucleus	other	2.04767e-08	4.83393e-10	down	1.89912	-1.89912	-0.925333	301 (21)
IFNG		cytokine	Activated	8.064	3.37e-39	CD274	CD274 molecule	Plasma Membrane	enzyme	8.14355e-08	2.49896e-09	up	1.72287	1.72287	0.784817	301 (21)
IFNG		cytokine	Activated	8.064	3.37e-39	CDK2	cyclin dependent kinase 2	Nucleus	kinase	7.08717e-10	9.63175e-12	down	1.84807	-1.84807	-0.88602	301 (21)
IFNG		cytokine	Activated	8.064	3.37e-39	CDKN1A	cyclin dependent kinase inhibitor 1A	Nucleus	kinase	5.2421e-08	1.44615e-09	up	1.51115	1.51115	0.595647	301 (21)
IFNG		cytokine	Activated	8.064	3.37e-39	CDKN1B	cyclin dependent kinase inhibitor 1B	Nucleus	kinase	1.31474e-10	1.32546e-12	up	1.74713	1.74713	0.804983	301 (21)
IFNG		cytokine	Activated	8.064	3.37e-39	CEBPD	CCAAT/enhancer binding protein delta	Nucleus	transcription regulator	3.5163e-10	4.26965e-12	up	1.72534	1.72534	0.786883	301 (21)
IFNG		cytokine	Activated	8.064	3.37e-39	CERS6	ceramide synthase 6	Nucleus	transcription regulator	4.09859e-09	7.2464e-11	down	2.05165	-2.05165	-1.03679	301 (21)
IFNG		cytokine	Activated	8.064	3.37e-39	CHAC1	ChaC glutathione specific gamma-glutamylcyclotransferase 1	Cytoplasm	enzyme	1.2082e-07	3.98988e-09	up	1.75407	1.75407	0.810703	301 (21)
IFNG		cytokine	Activated	8.064	3.37e-39	CMPK2	cytidine/uridine monophosphate kinase 2	Cytoplasm	kinase	5.79964e-08	1.63827e-09	up	1.93708	1.93708	0.953887	301 (21)
IFNG		cytokine	Activated	8.064	3.37e-39	CXCL8	C-X-C motif chemokine ligand 8	Extracellular Space	cytokine	3.33515e-08	8.55689e-10	down	1.51166	-1.51166	-0.596137	301 (21)
IFNG		cytokine	Activated	8.064	3.37e-39	DDIT3	DNA damage inducible transcript 3	Nucleus	transcription regulator	1.49237e-06	7.80568e-08	up	1.58105	1.58105	0.660883	301 (21)
IFNG		cytokine	Activated	8.064	3.37e-39	DDX58	DExD/H-box helicase 58	Cytoplasm	enzyme	2.10348e-19	1.16781e-22	up	9.71681	9.71681	3.28048	301 (21)
IFNG		cytokine	Activated	8.064	3.37e-39	DTX3L	deltex E3 ubiquitin ligase 3L	Cytoplasm	enzyme	2.02384e-14	6.6315e-17	up	3.41311	3.41311	1.77109	301 (21)
IFNG		cytokine	Activated	8.064	3.37e-39	DUSP1	dual specificity phosphatase 1	Nucleus	phosphatase	5.0366e-08	1.3805e-09	up	1.61851	1.61851	0.694667	301 (21)
IFNG		cytokine	Activated	8.064	3.37e-39	DUSP5	dual specificity phosphatase 5	Nucleus	phosphatase	4.72679e-09	8.57321e-11	up	1.80023	1.80023	0.84818	301 (21)
IFNG		cytokine	Activated	8.064	3.37e-39	E2F1	E2F transcription factor 1	Nucleus	transcription regulator	3.2669e-07	1.30872e-08	down	1.50273	-1.50273	-0.587587	301 (21)
IFNG		cytokine	Activated	8.064	3.37e-39	EGLN3	egl-9 family hypoxia inducible factor 3	Cytoplasm	enzyme	1.37844e-08	2.98337e-10	up	1.86861	1.86861	0.901963	301 (21)
IFNG		cytokine	Activated	8.064	3.37e-39	EIF2AK2	eukaryotic translation initiation factor 2 alpha kinase 2	Cytoplasm	kinase	9.22347e-15	2.60073e-17	up	2.91402	2.91402	1.54301	301 (21)
IFNG		cytokine	Activated	8.064	3.37e-39	ELAVL2	ELAV like RNA binding protein 2	Cytoplasm	other	3.21869e-07	1.28123e-08	down	1.78451	-1.78451	-0.83553	301 (21)
IFNG		cytokine	Activated	8.064	3.37e-39	F2R	coagulation factor II thrombin receptor	Plasma Membrane	G-protein coupled receptor	2.14765e-07	7.92152e-09	down	1.63546	-1.63546	-0.709693	301 (21)
IFNG		cytokine	Activated	8.064	3.37e-39	F3	coagulation factor III, tissue factor	Plasma Membrane	transmembrane receptor	1.90549e-13	8.03513e-16	up	2.34026	2.34026	1.22667	301 (21)
IFNG		cytokine	Activated	8.064	3.37e-39	FGF2	fibroblast growth factor 2	Extracellular Space	growth factor	4.65422e-07	1.9898e-08	up	1.63936	1.63936	0.713133	301 (21)
IFNG		cytokine	Activated	8.064	3.37e-39	FLRT2	fibronectin leucine rich transmembrane protein 2	Plasma Membrane	other	3.65058e-06	2.22192e-07	down	1.65391	-1.65391	-0.725877	301 (21)
IFNG		cytokine	Activated	8.064	3.37e-39	FTH1	ferritin heavy chain 1	Cytoplasm	enzyme	3.65961e-11	3.03062e-13	up	1.55344	1.55344	0.63547	301 (21)
IFNG		cytokine	Activated	8.064	3.37e-39	FZD1	frizzled class receptor 1	Plasma Membrane	G-protein coupled receptor	2.91931e-11	2.3434e-13	down	1.87249	-1.87249	-0.904957	301 (21)
IFNG		cytokine	Activated	8.064	3.37e-39	GBP1	guanylate binding protein 1	Cytoplasm	enzyme	1.98153e-14	6.35144e-17	up	5.03687	5.03687	2.33253	301 (21)
IFNG		cytokine	Activated	8.064	3.37e-39	GBP2	guanylate binding protein 2	Cytoplasm	enzyme	1.57883e-10	1.65239e-12	up	2.07677	2.07677	1.05434	301 (21)
IFNG		cytokine	Activated	8.064	3.37e-39	GBP3	guanylate binding protein 3	Cytoplasm	enzyme	1.22172e-09	1.76899e-11	up	1.94875	1.94875	0.962547	301 (21)
IFNG		cytokine	Activated	8.064	3.37e-39	GBP5	guanylate binding protein 5	Plasma Membrane	enzyme	3.95697e-08	1.04136e-09	up	2.11157	2.11157	1.07831	301 (21)
IFNG		cytokine	Activated	8.064	3.37e-39	GFAP	glial fibrillary acidic protein	Cytoplasm	other	1.82358e-13	7.59708e-16	down	2.7151	-2.7151	-1.44101	301 (21)
IFNG		cytokine	Activated	8.064	3.37e-39	GJA1	gap junction protein alpha 1	Plasma Membrane	transporter	4.7923e-05	4.36793e-06	down	1.5209	-1.5209	-0.604927	301 (21)
IFNG		cytokine	Activated	8.064	3.37e-39	GMPR	guanosine monophosphate reductase	Cytoplasm	enzyme	9.68426e-09	1.98773e-10	up	1.85332	1.85332	0.890113	301 (21)
IFNG		cytokine	Activated	8.064	3.37e-39	HAS2	hyaluronan synthase 2	Plasma Membrane	enzyme	9.54954e-08	3.02259e-09	down	2.00097	-2.00097	-1.0007	301 (21)
IFNG		cytokine	Activated	8.064	3.37e-39	HBEGF	heparin binding EGF like growth factor	Extracellular Space	growth factor	0.000142037	1.56448e-05	up	1.55376	1.55376	0.63576	301 (21)
IFNG		cytokine	Activated	8.064	3.37e-39	HCP5	HLA complex P5 (non-protein coding)	Other	other	1.92056e-12	1.0782e-14	up	4.04144	4.04144	2.01487	301 (21)
IFNG		cytokine	Activated	8.064	3.37e-39	HERC6	HECT and RLD domain containing E3 ubiquitin protein ligase family member 6	Cytoplasm	enzyme	9.1172e-18	8.80083e-21	up	6.95413	6.95413	2.79787	301 (21)
IFNG		cytokine	Activated	8.064	3.37e-39	HLA-A	major histocompatibility complex, class I, A	Plasma Membrane	other	1.19308e-14	3.60657e-17	up	2.27929	2.27929	1.18859	301 (21)
IFNG		cytokine	Activated	8.064	3.37e-39	HLA-B	major histocompatibility complex, class I, B	Plasma Membrane	transmembrane receptor	1.86159e-20	8.03348e-24	up	3.82455	3.82455	1.93529	301 (21)
IFNG		cytokine	Activated	8.064	3.37e-39	HLA-C	major histocompatibility complex, class I, C	Plasma Membrane	other	3.47521e-16	5.76006e-19	up	3.03461	3.03461	1.60151	301 (21)
IFNG		cytokine	Activated	8.064	3.37e-39	HLA-E	major histocompatibility complex, class I, E	Plasma Membrane	transmembrane receptor	1.61362e-10	1.69699e-12	up	1.87414	1.87414	0.906227	301 (21)
IFNG		cytokine	Activated	8.064	3.37e-39	HLA-F	major histocompatibility complex, class I, F	Plasma Membrane	transmembrane receptor	1.01937e-15	2.14927e-18	up	4.56569	4.56569	2.19083	301 (21)
IFNG		cytokine	Activated	8.064	3.37e-39	HMGB1	high mobility group box 1	Nucleus	transcription regulator	2.07319e-08	4.91887e-10	down	1.55855	-1.55855	-0.640203	301 (21)
IFNG		cytokine	Activated	8.064	3.37e-39	HMGCR	3-hydroxy-3-methylglutaryl-CoA reductase	Cytoplasm	enzyme	5.2546e-09	9.67735e-11	down	1.57724	-1.57724	-0.657403	301 (21)
IFNG		cytokine	Activated	8.064	3.37e-39	HMOX1	heme oxygenase 1	Cytoplasm	enzyme	9.15309e-16	1.83685e-18	up	3.37284	3.37284	1.75396	301 (21)
IFNG		cytokine	Activated	8.064	3.37e-39	HSP90AA1	heat shock protein 90 alpha family class A member 1	Cytoplasm	enzyme	4.85726e-10	6.20638e-12	down	1.57675	-1.57675	-0.65695	301 (21)
IFNG		cytokine	Activated	8.064	3.37e-39	IFI16	interferon gamma inducible protein 16	Nucleus	transcription regulator	9.1172e-18	8.68198e-21	up	3.41287	3.41287	1.77099	301 (21)
IFNG		cytokine	Activated	8.064	3.37e-39	IFI27	interferon alpha inducible protein 27	Cytoplasm	other	2.32226e-24	1.76974e-28	up	16.2309	16.2309	4.02067	301 (21)
IFNG		cytokine	Activated	8.064	3.37e-39	IFI35	interferon induced protein 35	Nucleus	other	7.21962e-16	1.41216e-18	up	3.42248	3.42248	1.77504	301 (21)
IFNG		cytokine	Activated	8.064	3.37e-39	IFI44	interferon induced protein 44	Cytoplasm	other	2.50424e-18	1.84482e-21	up	9.8086	9.8086	3.29405	301 (21)
IFNG		cytokine	Activated	8.064	3.37e-39	IFI44L	interferon induced protein 44 like	Nucleus	other	1.07956e-21	2.88318e-25	up	35.6477	35.6477	5.15574	301 (21)
IFNG		cytokine	Activated	8.064	3.37e-39	IFI6	interferon alpha inducible protein 6	Cytoplasm	other	2.69528e-23	4.7927e-27	up	22.0278	22.0278	4.46125	301 (21)
IFNG		cytokine	Activated	8.064	3.37e-39	IFIH1	interferon induced with helicase C domain 1	Nucleus	enzyme	8.92436e-18	8.16128e-21	up	7.59642	7.59642	2.92532	301 (21)
IFNG		cytokine	Activated	8.064	3.37e-39	IFIT1	interferon induced protein with tetratricopeptide repeats 1	Cytoplasm	other	3.06617e-24	3.11555e-28	up	17.0554	17.0554	4.09216	301 (21)
IFNG		cytokine	Activated	8.064	3.37e-39	IFIT2	interferon induced protein with tetratricopeptide repeats 2	Cytoplasm	other	3.47521e-16	5.91472e-19	up	5.03483	5.03483	2.33194	301 (21)
IFNG		cytokine	Activated	8.064	3.37e-39	IFIT3	interferon induced protein with tetratricopeptide repeats 3	Cytoplasm	other	2.90216e-18	2.35912e-21	up	13.075	13.075	3.70874	301 (21)
IFNG		cytokine	Activated	8.064	3.37e-39	IFIT5	interferon induced protein with tetratricopeptide repeats 5	Plasma Membrane	other	2.47386e-13	1.07696e-15	up	2.67773	2.67773	1.42101	301 (21)
IFNG		cytokine	Activated	8.064	3.37e-39	IFITM1	interferon induced transmembrane protein 1	Plasma Membrane	transmembrane receptor	3.41024e-23	6.93032e-27	up	21.5544	21.5544	4.42991	301 (21)
IFNG		cytokine	Activated	8.064	3.37e-39	IFITM3	interferon induced transmembrane protein 3	Plasma Membrane	other	2.90216e-18	2.31646e-21	up	3.71266	3.71266	1.89245	301 (21)
IFNG		cytokine	Activated	8.064	3.37e-39	IGF1R	insulin like growth factor 1 receptor	Plasma Membrane	transmembrane receptor	1.62026e-06	8.58162e-08	up	1.51017	1.51017	0.594707	301 (21)
IFNG		cytokine	Activated	8.064	3.37e-39	IL11	interleukin 11	Extracellular Space	cytokine	2.08907e-06	1.15688e-07	down	1.56997	-1.56997	-0.650737	301 (21)
IFNG		cytokine	Activated	8.064	3.37e-39	IL1R1	interleukin 1 receptor type 1	Plasma Membrane	transmembrane receptor	2.62346e-06	1.51079e-07	up	1.58834	1.58834	0.66752	301 (21)
IFNG		cytokine	Activated	8.064	3.37e-39	IL31RA	interleukin 31 receptor A	Plasma Membrane	transmembrane receptor	8.95496e-08	2.80255e-09	up	1.74794	1.74794	0.805653	301 (21)
IFNG		cytokine	Activated	8.064	3.37e-39	IL6R	interleukin 6 receptor	Plasma Membrane	transmembrane receptor	0.00160293	0.00026349	up	1.53408	1.53408	0.61737	301 (21)
IFNG		cytokine	Activated	8.064	3.37e-39	IRF9	interferon regulatory factor 9	Nucleus	transcription regulator	4.93936e-17	6.14816e-20	up	4.18958	4.18958	2.06681	301 (21)
IFNG		cytokine	Activated	8.064	3.37e-39	ISG15	ISG15 ubiquitin-like modifier	Extracellular Space	other	6.02348e-24	9.18074e-28	up	14.6756	14.6756	3.87535	301 (21)
IFNG		cytokine	Activated	8.064	3.37e-39	ISG20	interferon stimulated exonuclease gene 20	Nucleus	enzyme	3.3467e-10	4.02121e-12	up	2.49078	2.49078	1.3166	301 (21)
IFNG		cytokine	Activated	8.064	3.37e-39	KCNMA1	potassium calcium-activated channel subfamily M alpha 1	Plasma Membrane	ion channel	2.30454e-07	8.61406e-09	down	1.74913	-1.74913	-0.80664	301 (21)
IFNG		cytokine	Activated	8.064	3.37e-39	KLF4	Kruppel like factor 4	Nucleus	transcription regulator	5.3752e-06	3.44501e-07	up	1.61982	1.61982	0.695833	301 (21)
IFNG		cytokine	Activated	8.064	3.37e-39	LGALS3	galectin 3	Extracellular Space	other	7.23408e-11	6.52364e-13	up	1.54388	1.54388	0.626557	301 (21)
IFNG		cytokine	Activated	8.064	3.37e-39	LGALS3BP	galectin 3 binding protein	Plasma Membrane	transmembrane receptor	1.00031e-16	1.37216e-19	up	2.29761	2.29761	1.20014	301 (21)
IFNG		cytokine	Activated	8.064	3.37e-39	LIF	LIF, interleukin 6 family cytokine	Extracellular Space	cytokine	5.52073e-06	3.54669e-07	down	1.52852	-1.52852	-0.612137	301 (21)
IFNG		cytokine	Activated	8.064	3.37e-39	LOX	lysyl oxidase	Extracellular Space	enzyme	1.17345e-05	8.5819e-07	down	1.6123	-1.6123	-0.68912	301 (21)
IFNG		cytokine	Activated	8.064	3.37e-39	LPL	lipoprotein lipase	Cytoplasm	enzyme	4.6494e-11	3.9802e-13	down	2.81748	-2.81748	-1.49441	301 (21)
IFNG		cytokine	Activated	8.064	3.37e-39	LY6E	lymphocyte antigen 6 family member E	Plasma Membrane	other	1.04007e-14	3.03836e-17	up	4.49652	4.49652	2.16881	301 (21)
IFNG		cytokine	Activated	8.064	3.37e-39	MAN2A1	mannosidase alpha class 2A member 1	Cytoplasm	enzyme	2.007e-08	4.69779e-10	down	1.50343	-1.50343	-0.58826	301 (21)
IFNG		cytokine	Activated	8.064	3.37e-39	MMP2	matrix metallopeptidase 2	Extracellular Space	peptidase	2.73628e-12	1.60565e-14	down	2.0594	-2.0594	-1.04222	301 (21)
IFNG		cytokine	Activated	8.064	3.37e-39	MX2	MX dynamin like GTPase 2	Nucleus	enzyme	1.35868e-17	1.41508e-20	up	12.9536	12.9536	3.69528	301 (21)
IFNG		cytokine	Activated	8.064	3.37e-39	NLRC5	NLR family CARD domain containing 5	Cytoplasm	transcription regulator	1.28228e-12	6.80783e-15	up	2.73634	2.73634	1.45225	301 (21)
IFNG		cytokine	Activated	8.064	3.37e-39	NMI	N-myc and STAT interactor	Cytoplasm	transcription regulator	4.45144e-09	8.00594e-11	up	2.05521	2.05521	1.03928	301 (21)
IFNG		cytokine	Activated	8.064	3.37e-39	NUPR1	nuclear protein 1, transcriptional regulator	Nucleus	transcription regulator	8.53765e-07	4.05346e-08	up	1.55042	1.55042	0.63266	301 (21)
IFNG		cytokine	Activated	8.064	3.37e-39	OAS1	2'-5'-oligoadenylate synthetase 1	Cytoplasm	enzyme	7.9368e-22	1.81454e-25	up	34.0809	34.0809	5.09089	301 (21)
IFNG		cytokine	Activated	8.064	3.37e-39	OAS2	2'-5'-oligoadenylate synthetase 2	Cytoplasm	enzyme	2.47273e-18	1.75879e-21	up	13.0103	13.0103	3.70158	301 (21)
IFNG		cytokine	Activated	8.064	3.37e-39	OAS3	2'-5'-oligoadenylate synthetase 3	Cytoplasm	enzyme	4.7732e-17	5.82009e-20	up	9.53994	9.53994	3.25398	301 (21)
IFNG		cytokine	Activated	8.064	3.37e-39	OASL	2'-5'-oligoadenylate synthetase like	Cytoplasm	enzyme	4.29177e-12	2.66015e-14	up	3.32176	3.32176	1.73195	301 (21)
IFNG		cytokine	Activated	8.064	3.37e-39	PARP9	poly(ADP-ribose) polymerase family member 9	Nucleus	enzyme	4.36156e-15	1.05255e-17	up	3.47993	3.47993	1.79906	301 (21)
IFNG		cytokine	Activated	8.064	3.37e-39	PDGFA	platelet derived growth factor subunit A	Extracellular Space	growth factor	1.71605e-06	9.18911e-08	down	1.51782	-1.51782	-0.602003	301 (21)
IFNG		cytokine	Activated	8.064	3.37e-39	PELI1	pellino E3 ubiquitin protein ligase 1	Cytoplasm	enzyme	2.73452e-06	1.58517e-07	up	1.63217	1.63217	0.70679	301 (21)
IFNG		cytokine	Activated	8.064	3.37e-39	PLAU	plasminogen activator, urokinase	Extracellular Space	peptidase	4.21871e-12	2.60414e-14	down	1.75173	-1.75173	-0.808777	301 (21)
IFNG		cytokine	Activated	8.064	3.37e-39	PML	promyelocytic leukemia	Nucleus	transcription regulator	1.70964e-10	1.83519e-12	up	2.02792	2.02792	1.02	301 (21)
IFNG		cytokine	Activated	8.064	3.37e-39	PPIA	peptidylprolyl isomerase A	Cytoplasm	enzyme	5.2994e-13	2.53083e-15	down	2.87388	-2.87388	-1.523	301 (21)
IFNG		cytokine	Activated	8.064	3.37e-39	PSMA4	proteasome subunit alpha 4	Cytoplasm	peptidase	1.24736e-10	1.24527e-12	down	1.88703	-1.88703	-0.916117	301 (21)
IFNG		cytokine	Activated	8.064	3.37e-39	PSMB8	proteasome subunit beta 8	Cytoplasm	peptidase	1.25726e-14	3.83253e-17	up	2.60344	2.60344	1.38042	301 (21)
IFNG		cytokine	Activated	8.064	3.37e-39	PSMB9	proteasome subunit beta 9	Cytoplasm	peptidase	1.43938e-14	4.49739e-17	up	3.78911	3.78911	1.92186	301 (21)
IFNG		cytokine	Activated	8.064	3.37e-39	PSME1	proteasome activator subunit 1	Cytoplasm	other	2.06538e-09	3.26339e-11	up	1.52768	1.52768	0.611343	301 (21)
IFNG		cytokine	Activated	8.064	3.37e-39	PSME2	proteasome activator subunit 2	Cytoplasm	peptidase	5.14767e-11	4.41984e-13	up	1.55351	1.55351	0.63553	301 (21)
IFNG		cytokine	Activated	8.064	3.37e-39	RARRES3	retinoic acid receptor responder 3	Cytoplasm	enzyme	1.14227e-08	2.39493e-10	up	2.09439	2.09439	1.06653	301 (21)
IFNG		cytokine	Activated	8.064	3.37e-39	RSAD2	radical S-adenosyl methionine domain containing 2	Cytoplasm	enzyme	3.48658e-16	6.02264e-19	up	8.36709	8.36709	3.06473	301 (21)
IFNG		cytokine	Activated	8.064	3.37e-39	SAMD9	sterile alpha motif domain containing 9	Cytoplasm	other	1.15726e-19	5.87948e-23	up	5.09211	5.09211	2.34826	301 (21)
IFNG		cytokine	Activated	8.064	3.37e-39	SAMHD1	SAM and HD domain containing deoxynucleoside triphosphate triphosphohydrolase 1	Nucleus	enzyme	1.27616e-16	1.97748e-19	up	3.96753	3.96753	1.98824	301 (21)
IFNG		cytokine	Activated	8.064	3.37e-39	SLC15A3	solute carrier family 15 member 3	Cytoplasm	transporter	8.12761e-10	1.12109e-11	up	2.24695	2.24695	1.16797	301 (21)
IFNG		cytokine	Activated	8.064	3.37e-39	SLC1A3	solute carrier family 1 member 3	Plasma Membrane	transporter	1.00375e-06	4.91599e-08	down	1.62886	-1.62886	-0.70386	301 (21)
IFNG		cytokine	Activated	8.064	3.37e-39	SLC7A11	solute carrier family 7 member 11	Plasma Membrane	transporter	8.72367e-10	1.21826e-11	up	1.58706	1.58706	0.666353	301 (21)
IFNG		cytokine	Activated	8.064	3.37e-39	SLFN5	schlafen family member 5	Nucleus	enzyme	2.10968e-06	1.16883e-07	up	1.94791	1.94791	0.961923	301 (21)
IFNG		cytokine	Activated	8.064	3.37e-39	SP100	SP100 nuclear antigen	Nucleus	transcription regulator	2.24294e-15	5.24185e-18	up	4.5904	4.5904	2.19862	301 (21)
IFNG		cytokine	Activated	8.064	3.37e-39	SP110	SP110 nuclear body protein	Nucleus	other	4.2938e-14	1.51613e-16	up	3.53912	3.53912	1.82339	301 (21)
IFNG		cytokine	Activated	8.064	3.37e-39	SREBF1	sterol regulatory element binding transcription factor 1	Nucleus	transcription regulator	2.22243e-11	1.7197e-13	down	1.74866	-1.74866	-0.80625	301 (21)
IFNG		cytokine	Activated	8.064	3.37e-39	STAT1	signal transducer and activator of transcription 1	Nucleus	transcription regulator	3.0512e-17	3.33287e-20	up	5.35868	5.35868	2.42188	301 (21)
IFNG		cytokine	Activated	8.064	3.37e-39	STAT2	signal transducer and activator of transcription 2	Nucleus	transcription regulator	4.01622e-14	1.40791e-16	up	2.22417	2.22417	1.15327	301 (21)
IFNG		cytokine	Activated	8.064	3.37e-39	TAP1	transporter 1, ATP binding cassette subfamily B member	Cytoplasm	transporter	1.5446e-16	2.43269e-19	up	3.44291	3.44291	1.78363	301 (21)
IFNG		cytokine	Activated	8.064	3.37e-39	TAP2	transporter 2, ATP binding cassette subfamily B member	Cytoplasm	transporter	1.76922e-08	3.98643e-10	up	1.77155	1.77155	0.825013	301 (21)
IFNG		cytokine	Activated	8.064	3.37e-39	TGFBR1	transforming growth factor beta receptor 1	Plasma Membrane	kinase	6.92934e-12	4.59421e-14	down	2.23453	-2.23453	-1.15997	301 (21)
IFNG		cytokine	Activated	8.064	3.37e-39	TGFBR2	transforming growth factor beta receptor 2	Plasma Membrane	kinase	5.39513e-12	3.43997e-14	up	1.59462	1.59462	0.673213	301 (21)
IFNG		cytokine	Activated	8.064	3.37e-39	THEMIS2	thymocyte selection associated family member 2	Other	other	4.60259e-06	2.88553e-07	up	1.75309	1.75309	0.8099	301 (21)
IFNG		cytokine	Activated	8.064	3.37e-39	TMOD1	tropomodulin 1	Cytoplasm	enzyme	6.82461e-07	3.12227e-08	up	1.57371	1.57371	0.654167	301 (21)
IFNG		cytokine	Activated	8.064	3.37e-39	TNFSF10	TNF superfamily member 10	Extracellular Space	cytokine	3.64693e-07	1.49246e-08	up	1.58532	1.58532	0.664773	301 (21)
IFNG		cytokine	Activated	8.064	3.37e-39	TRIB2	tribbles pseudokinase 2	Plasma Membrane	kinase	5.70025e-13	2.76571e-15	down	1.85355	-1.85355	-0.890293	301 (21)
IFNG		cytokine	Activated	8.064	3.37e-39	TRIM21	tripartite motif containing 21	Nucleus	enzyme	8.42459e-08	2.60232e-09	up	1.71822	1.71822	0.780917	301 (21)
IFNG		cytokine	Activated	8.064	3.37e-39	TRIM22	tripartite motif containing 22	Cytoplasm	transcription regulator	9.04298e-14	3.49167e-16	up	4.72321	4.72321	2.23977	301 (21)
IFNG		cytokine	Activated	8.064	3.37e-39	UBE2L6	ubiquitin conjugating enzyme E2 L6	Cytoplasm	enzyme	3.49777e-16	6.13084e-19	up	4.05926	4.05926	2.02122	301 (21)
IFNG		cytokine	Activated	8.064	3.37e-39	USP18	ubiquitin specific peptidase 18	Cytoplasm	peptidase	7.50197e-15	1.98193e-17	up	2.93452	2.93452	1.55313	301 (21)
IFNG		cytokine	Activated	8.064	3.37e-39	VDR	vitamin D receptor	Nucleus	transcription regulator	1.21006e-08	2.56053e-10	down	2.07867	-2.07867	-1.05566	301 (21)
IFNG		cytokine	Activated	8.064	3.37e-39	VSNL1	visinin like 1	Cytoplasm	other	1.89931e-11	1.43903e-13	up	1.67905	1.67905	0.747643	301 (21)
IFNG		cytokine	Activated	8.064	3.37e-39	ZFP36	ZFP36 ring finger protein	Nucleus	transcription regulator	1.73116e-08	3.88307e-10	up	1.50452	1.50452	0.5893	301 (21)
PRL		cytokine	Activated	6.162	2.05e-38	ADAR	adenosine deaminase, RNA specific	Nucleus	enzyme	1.5428e-12	8.38693e-15	up	1.9438	1.9438	0.958883	290 (18)
PRL		cytokine	Activated	6.162	2.05e-38	AKR1C3	aldo-keto reductase family 1 member C3	Cytoplasm	enzyme	1.01413e-08	2.09184e-10	up	1.51911	1.51911	0.603223	290 (18)
PRL		cytokine	Activated	6.162	2.05e-38	B2M	beta-2-microglobulin	Plasma Membrane	transmembrane receptor	2.18731e-08	5.24518e-10	up	1.60007	1.60007	0.678137	290 (18)
PRL		cytokine	Activated	6.162	2.05e-38	BST2	bone marrow stromal cell antigen 2	Plasma Membrane	other	2.00339e-21	6.10695e-25	up	5.57459	5.57459	2.47887	290 (18)
PRL		cytokine	Activated	6.162	2.05e-38	C19orf66	chromosome 19 open reading frame 66	Other	other	9.16348e-16	1.86742e-18	up	3.94773	3.94773	1.98102	290 (18)
PRL		cytokine	Activated	6.162	2.05e-38	CDKN1A	cyclin dependent kinase inhibitor 1A	Nucleus	kinase	5.2421e-08	1.44615e-09	up	1.51115	1.51115	0.595647	290 (18)
PRL		cytokine	Activated	6.162	2.05e-38	CEBPD	CCAAT/enhancer binding protein delta	Nucleus	transcription regulator	3.5163e-10	4.26965e-12	up	1.72534	1.72534	0.786883	290 (18)
PRL		cytokine	Activated	6.162	2.05e-38	CLU	clusterin	Cytoplasm	other	2.76658e-13	1.2369e-15	up	2.02351	2.02351	1.01686	290 (18)
PRL		cytokine	Activated	6.162	2.05e-38	CMPK2	cytidine/uridine monophosphate kinase 2	Cytoplasm	kinase	5.79964e-08	1.63827e-09	up	1.93708	1.93708	0.953887	290 (18)
PRL		cytokine	Activated	6.162	2.05e-38	DDX58	DExD/H-box helicase 58	Cytoplasm	enzyme	2.10348e-19	1.16781e-22	up	9.71681	9.71681	3.28048	290 (18)
PRL		cytokine	Activated	6.162	2.05e-38	DDX60L	DExD/H-box 60 like	Other	other	3.99001e-16	7.23842e-19	up	5.01385	5.01385	2.32592	290 (18)
PRL		cytokine	Activated	6.162	2.05e-38	DHX58	DExH-box helicase 58	Cytoplasm	enzyme	1.2173e-11	8.74874e-14	up	3.44851	3.44851	1.78597	290 (18)
PRL		cytokine	Activated	6.162	2.05e-38	DTX3L	deltex E3 ubiquitin ligase 3L	Cytoplasm	enzyme	2.02384e-14	6.6315e-17	up	3.41311	3.41311	1.77109	290 (18)
PRL		cytokine	Activated	6.162	2.05e-38	EIF2AK2	eukaryotic translation initiation factor 2 alpha kinase 2	Cytoplasm	kinase	9.22347e-15	2.60073e-17	up	2.91402	2.91402	1.54301	290 (18)
PRL		cytokine	Activated	6.162	2.05e-38	GMPR	guanosine monophosphate reductase	Cytoplasm	enzyme	9.68426e-09	1.98773e-10	up	1.85332	1.85332	0.890113	290 (18)
PRL		cytokine	Activated	6.162	2.05e-38	GNA12	G protein subunit alpha 12	Plasma Membrane	enzyme	6.22055e-11	5.49904e-13	down	1.79114	-1.79114	-0.84088	290 (18)
PRL		cytokine	Activated	6.162	2.05e-38	GPNMB	glycoprotein nmb	Plasma Membrane	enzyme	3.56226e-07	1.45147e-08	up	2.24433	2.24433	1.16629	290 (18)
PRL		cytokine	Activated	6.162	2.05e-38	HELZ2	helicase with zinc finger 2	Nucleus	transcription regulator	5.12155e-16	9.62747e-19	up	4.57196	4.57196	2.19281	290 (18)
PRL		cytokine	Activated	6.162	2.05e-38	HERC5	HECT and RLD domain containing E3 ubiquitin protein ligase 5	Cytoplasm	enzyme	3.84261e-14	1.31777e-16	up	2.83516	2.83516	1.50343	290 (18)
PRL		cytokine	Activated	6.162	2.05e-38	HERC6	HECT and RLD domain containing E3 ubiquitin protein ligase family member 6	Cytoplasm	enzyme	9.1172e-18	8.80083e-21	up	6.95413	6.95413	2.79787	290 (18)
PRL		cytokine	Activated	6.162	2.05e-38	IFI35	interferon induced protein 35	Nucleus	other	7.21962e-16	1.41216e-18	up	3.42248	3.42248	1.77504	290 (18)
PRL		cytokine	Activated	6.162	2.05e-38	IFI44	interferon induced protein 44	Cytoplasm	other	2.50424e-18	1.84482e-21	up	9.8086	9.8086	3.29405	290 (18)
PRL		cytokine	Activated	6.162	2.05e-38	IFI44L	interferon induced protein 44 like	Nucleus	other	1.07956e-21	2.88318e-25	up	35.6477	35.6477	5.15574	290 (18)
PRL		cytokine	Activated	6.162	2.05e-38	IFI6	interferon alpha inducible protein 6	Cytoplasm	other	2.69528e-23	4.7927e-27	up	22.0278	22.0278	4.46125	290 (18)
PRL		cytokine	Activated	6.162	2.05e-38	IFIH1	interferon induced with helicase C domain 1	Nucleus	enzyme	8.92436e-18	8.16128e-21	up	7.59642	7.59642	2.92532	290 (18)
PRL		cytokine	Activated	6.162	2.05e-38	IFIT1	interferon induced protein with tetratricopeptide repeats 1	Cytoplasm	other	3.06617e-24	3.11555e-28	up	17.0554	17.0554	4.09216	290 (18)
PRL		cytokine	Activated	6.162	2.05e-38	IFIT3	interferon induced protein with tetratricopeptide repeats 3	Cytoplasm	other	2.90216e-18	2.35912e-21	up	13.075	13.075	3.70874	290 (18)
PRL		cytokine	Activated	6.162	2.05e-38	IFIT5	interferon induced protein with tetratricopeptide repeats 5	Plasma Membrane	other	2.47386e-13	1.07696e-15	up	2.67773	2.67773	1.42101	290 (18)
PRL		cytokine	Activated	6.162	2.05e-38	IFITM1	interferon induced transmembrane protein 1	Plasma Membrane	transmembrane receptor	3.41024e-23	6.93032e-27	up	21.5544	21.5544	4.42991	290 (18)
PRL		cytokine	Activated	6.162	2.05e-38	IGFBP5	insulin like growth factor binding protein 5	Extracellular Space	other	5.67417e-07	2.51378e-08	down	1.6158	-1.6158	-0.69225	290 (18)
PRL		cytokine	Activated	6.162	2.05e-38	IRF9	interferon regulatory factor 9	Nucleus	transcription regulator	4.93936e-17	6.14816e-20	up	4.18958	4.18958	2.06681	290 (18)
PRL		cytokine	Activated	6.162	2.05e-38	ISG15	ISG15 ubiquitin-like modifier	Extracellular Space	other	6.02348e-24	9.18074e-28	up	14.6756	14.6756	3.87535	290 (18)
PRL		cytokine	Activated	6.162	2.05e-38	LY6E	lymphocyte antigen 6 family member E	Plasma Membrane	other	1.04007e-14	3.03836e-17	up	4.49652	4.49652	2.16881	290 (18)
PRL		cytokine	Activated	6.162	2.05e-38	MGP	matrix Gla protein	Extracellular Space	other	1.27449e-08	2.71954e-10	down	2.31766	-2.31766	-1.21267	290 (18)
PRL		cytokine	Activated	6.162	2.05e-38	MLKL	mixed lineage kinase domain like pseudokinase	Cytoplasm	kinase	8.0255e-07	3.76831e-08	up	1.6055	1.6055	0.683023	290 (18)
PRL		cytokine	Activated	6.162	2.05e-38	MX2	MX dynamin like GTPase 2	Nucleus	enzyme	1.35868e-17	1.41508e-20	up	12.9536	12.9536	3.69528	290 (18)
PRL		cytokine	Activated	6.162	2.05e-38	N4BP1	NEDD4 binding protein 1	Cytoplasm	other	3.36385e-10	4.05036e-12	up	1.70431	1.70431	0.769187	290 (18)
PRL		cytokine	Activated	6.162	2.05e-38	NUPR1	nuclear protein 1, transcriptional regulator	Nucleus	transcription regulator	8.53765e-07	4.05346e-08	up	1.55042	1.55042	0.63266	290 (18)
PRL		cytokine	Activated	6.162	2.05e-38	OAS1	2'-5'-oligoadenylate synthetase 1	Cytoplasm	enzyme	7.9368e-22	1.81454e-25	up	34.0809	34.0809	5.09089	290 (18)
PRL		cytokine	Activated	6.162	2.05e-38	OAS2	2'-5'-oligoadenylate synthetase 2	Cytoplasm	enzyme	2.47273e-18	1.75879e-21	up	13.0103	13.0103	3.70158	290 (18)
PRL		cytokine	Activated	6.162	2.05e-38	OAS3	2'-5'-oligoadenylate synthetase 3	Cytoplasm	enzyme	4.7732e-17	5.82009e-20	up	9.53994	9.53994	3.25398	290 (18)
PRL		cytokine	Activated	6.162	2.05e-38	PARP12	poly(ADP-ribose) polymerase family member 12	Nucleus	other	3.85849e-13	1.79369e-15	up	2.59679	2.59679	1.37673	290 (18)
PRL		cytokine	Activated	6.162	2.05e-38	PARP14	poly(ADP-ribose) polymerase family member 14	Cytoplasm	enzyme	8.16074e-15	2.17821e-17	up	2.90302	2.90302	1.53755	290 (18)
PRL		cytokine	Activated	6.162	2.05e-38	PLSCR1	phospholipid scramblase 1	Plasma Membrane	enzyme	9.16348e-16	1.88549e-18	up	5.08099	5.08099	2.34511	290 (18)
PRL		cytokine	Activated	6.162	2.05e-38	PNPT1	polyribonucleotide nucleotidyltransferase 1	Cytoplasm	enzyme	1.43401e-10	1.47532e-12	up	2.11654	2.11654	1.08171	290 (18)
PRL		cytokine	Activated	6.162	2.05e-38	PPM1K	protein phosphatase, Mg2+/Mn2+ dependent 1K	Cytoplasm	phosphatase	3.7422e-07	1.53759e-08	up	1.94836	1.94836	0.962257	290 (18)
PRL		cytokine	Activated	6.162	2.05e-38	PSME1	proteasome activator subunit 1	Cytoplasm	other	2.06538e-09	3.26339e-11	up	1.52768	1.52768	0.611343	290 (18)
PRL		cytokine	Activated	6.162	2.05e-38	PSME2	proteasome activator subunit 2	Cytoplasm	peptidase	5.14767e-11	4.41984e-13	up	1.55351	1.55351	0.63553	290 (18)
PRL		cytokine	Activated	6.162	2.05e-38	REC8	REC8 meiotic recombination protein	Nucleus	other	5.6843e-12	3.68535e-14	up	2.83631	2.83631	1.50401	290 (18)
PRL		cytokine	Activated	6.162	2.05e-38	RSAD2	radical S-adenosyl methionine domain containing 2	Cytoplasm	enzyme	3.48658e-16	6.02264e-19	up	8.36709	8.36709	3.06473	290 (18)
PRL		cytokine	Activated	6.162	2.05e-38	SAMD9	sterile alpha motif domain containing 9	Cytoplasm	other	1.15726e-19	5.87948e-23	up	5.09211	5.09211	2.34826	290 (18)
PRL		cytokine	Activated	6.162	2.05e-38	SAMD9L	sterile alpha motif domain containing 9 like	Extracellular Space	other	1.13565e-14	3.36357e-17	up	4.93084	4.93084	2.30183	290 (18)
PRL		cytokine	Activated	6.162	2.05e-38	SAMHD1	SAM and HD domain containing deoxynucleoside triphosphate triphosphohydrolase 1	Nucleus	enzyme	1.27616e-16	1.97748e-19	up	3.96753	3.96753	1.98824	290 (18)
PRL		cytokine	Activated	6.162	2.05e-38	SHISA5	shisa family member 5	Nucleus	other	3.94799e-14	1.37396e-16	up	2.09383	2.09383	1.06614	290 (18)
PRL		cytokine	Activated	6.162	2.05e-38	SP100	SP100 nuclear antigen	Nucleus	transcription regulator	2.24294e-15	5.24185e-18	up	4.5904	4.5904	2.19862	290 (18)
PRL		cytokine	Activated	6.162	2.05e-38	SP110	SP110 nuclear body protein	Nucleus	other	4.2938e-14	1.51613e-16	up	3.53912	3.53912	1.82339	290 (18)
PRL		cytokine	Activated	6.162	2.05e-38	STAT1	signal transducer and activator of transcription 1	Nucleus	transcription regulator	3.0512e-17	3.33287e-20	up	5.35868	5.35868	2.42188	290 (18)
PRL		cytokine	Activated	6.162	2.05e-38	STAT2	signal transducer and activator of transcription 2	Nucleus	transcription regulator	4.01622e-14	1.40791e-16	up	2.22417	2.22417	1.15327	290 (18)
PRL		cytokine	Activated	6.162	2.05e-38	TDRD7	tudor domain containing 7	Cytoplasm	other	2.42169e-10	2.74982e-12	up	2.01081	2.01081	1.00778	290 (18)
PRL		cytokine	Activated	6.162	2.05e-38	TMEM140	transmembrane protein 140	Other	other	1.71473e-08	3.83751e-10	up	1.94853	1.94853	0.962383	290 (18)
PRL		cytokine	Activated	6.162	2.05e-38	TRIM14	tripartite motif containing 14	Cytoplasm	other	5.00376e-13	2.37159e-15	up	2.47028	2.47028	1.30467	290 (18)
PRL		cytokine	Activated	6.162	2.05e-38	TRIM25	tripartite motif containing 25	Cytoplasm	transcription regulator	8.43102e-12	5.82543e-14	up	2.02467	2.02467	1.01768	290 (18)
PRL		cytokine	Activated	6.162	2.05e-38	USP18	ubiquitin specific peptidase 18	Cytoplasm	peptidase	7.50197e-15	1.98193e-17	up	2.93452	2.93452	1.55313	290 (18)
PRL		cytokine	Activated	6.162	2.05e-38	VDR	vitamin D receptor	Nucleus	transcription regulator	1.21006e-08	2.56053e-10	down	2.07867	-2.07867	-1.05566	290 (18)
STAT1	5.359	transcription regulator	Activated	6.058	9.67e-34	APOL6	apolipoprotein L6	Extracellular Space	transporter	1.19616e-06	6.02241e-08	up	1.60841	1.60841	0.685633	291 (18)
STAT1	5.359	transcription regulator	Activated	6.058	9.67e-34	B2M	beta-2-microglobulin	Plasma Membrane	transmembrane receptor	2.18731e-08	5.24518e-10	up	1.60007	1.60007	0.678137	291 (18)
STAT1	5.359	transcription regulator	Activated	6.058	9.67e-34	BIRC5	baculoviral IAP repeat containing 5	Cytoplasm	other	5.71004e-11	4.98972e-13	down	1.54002	-1.54002	-0.622947	291 (18)
STAT1	5.359	transcription regulator	Activated	6.058	9.67e-34	CASP1	caspase 1	Cytoplasm	peptidase	3.35684e-05	2.87113e-06	up	1.70922	1.70922	0.77334	291 (18)
STAT1	5.359	transcription regulator	Activated	6.058	9.67e-34	CCNE1	cyclin E1	Nucleus	transcription regulator	4.80477e-10	6.10269e-12	down	1.80667	-1.80667	-0.853337	291 (18)
STAT1	5.359	transcription regulator	Activated	6.058	9.67e-34	CD274	CD274 molecule	Plasma Membrane	enzyme	8.14355e-08	2.49896e-09	up	1.72287	1.72287	0.784817	291 (18)
STAT1	5.359	transcription regulator	Activated	6.058	9.67e-34	CDK2	cyclin dependent kinase 2	Nucleus	kinase	7.08717e-10	9.63175e-12	down	1.84807	-1.84807	-0.88602	291 (18)
STAT1	5.359	transcription regulator	Activated	6.058	9.67e-34	CDKN1A	cyclin dependent kinase inhibitor 1A	Nucleus	kinase	5.2421e-08	1.44615e-09	up	1.51115	1.51115	0.595647	291 (18)
STAT1	5.359	transcription regulator	Activated	6.058	9.67e-34	CDKN1B	cyclin dependent kinase inhibitor 1B	Nucleus	kinase	1.31474e-10	1.32546e-12	up	1.74713	1.74713	0.804983	291 (18)
STAT1	5.359	transcription regulator	Activated	6.058	9.67e-34	CEBPD	CCAAT/enhancer binding protein delta	Nucleus	transcription regulator	3.5163e-10	4.26965e-12	up	1.72534	1.72534	0.786883	291 (18)
STAT1	5.359	transcription regulator	Activated	6.058	9.67e-34	CMPK2	cytidine/uridine monophosphate kinase 2	Cytoplasm	kinase	5.79964e-08	1.63827e-09	up	1.93708	1.93708	0.953887	291 (18)
STAT1	5.359	transcription regulator	Activated	6.058	9.67e-34	CXCL8	C-X-C motif chemokine ligand 8	Extracellular Space	cytokine	3.33515e-08	8.55689e-10	down	1.51166	-1.51166	-0.596137	291 (18)
STAT1	5.359	transcription regulator	Activated	6.058	9.67e-34	CYP2C8	cytochrome P450 family 2 subfamily C member 8	Cytoplasm	enzyme	7.84178e-05	7.77557e-06	up	1.52226	1.52226	0.606217	291 (18)
STAT1	5.359	transcription regulator	Activated	6.058	9.67e-34	DDX60	DExD/H-box helicase 60	Cytoplasm	enzyme	3.72234e-17	4.44419e-20	up	10.8129	10.8129	3.43468	291 (18)
STAT1	5.359	transcription regulator	Activated	6.058	9.67e-34	EGLN3	egl-9 family hypoxia inducible factor 3	Cytoplasm	enzyme	1.37844e-08	2.98337e-10	up	1.86861	1.86861	0.901963	291 (18)
STAT1	5.359	transcription regulator	Activated	6.058	9.67e-34	EIF2AK2	eukaryotic translation initiation factor 2 alpha kinase 2	Cytoplasm	kinase	9.22347e-15	2.60073e-17	up	2.91402	2.91402	1.54301	291 (18)
STAT1	5.359	transcription regulator	Activated	6.058	9.67e-34	FGF2	fibroblast growth factor 2	Extracellular Space	growth factor	4.65422e-07	1.9898e-08	up	1.63936	1.63936	0.713133	291 (18)
STAT1	5.359	transcription regulator	Activated	6.058	9.67e-34	GBP1	guanylate binding protein 1	Cytoplasm	enzyme	1.98153e-14	6.35144e-17	up	5.03687	5.03687	2.33253	291 (18)
STAT1	5.359	transcription regulator	Activated	6.058	9.67e-34	GBP2	guanylate binding protein 2	Cytoplasm	enzyme	1.57883e-10	1.65239e-12	up	2.07677	2.07677	1.05434	291 (18)
STAT1	5.359	transcription regulator	Activated	6.058	9.67e-34	GBP3	guanylate binding protein 3	Cytoplasm	enzyme	1.22172e-09	1.76899e-11	up	1.94875	1.94875	0.962547	291 (18)
STAT1	5.359	transcription regulator	Activated	6.058	9.67e-34	GBP5	guanylate binding protein 5	Plasma Membrane	enzyme	3.95697e-08	1.04136e-09	up	2.11157	2.11157	1.07831	291 (18)
STAT1	5.359	transcription regulator	Activated	6.058	9.67e-34	HERC6	HECT and RLD domain containing E3 ubiquitin protein ligase family member 6	Cytoplasm	enzyme	9.1172e-18	8.80083e-21	up	6.95413	6.95413	2.79787	291 (18)
STAT1	5.359	transcription regulator	Activated	6.058	9.67e-34	HES1	hes family bHLH transcription factor 1	Nucleus	transcription regulator	7.84071e-08	2.3984e-09	down	1.5704	-1.5704	-0.651137	291 (18)
STAT1	5.359	transcription regulator	Activated	6.058	9.67e-34	HLA-E	major histocompatibility complex, class I, E	Plasma Membrane	transmembrane receptor	1.61362e-10	1.69699e-12	up	1.87414	1.87414	0.906227	291 (18)
STAT1	5.359	transcription regulator	Activated	6.058	9.67e-34	IFI16	interferon gamma inducible protein 16	Nucleus	transcription regulator	9.1172e-18	8.68198e-21	up	3.41287	3.41287	1.77099	291 (18)
STAT1	5.359	transcription regulator	Activated	6.058	9.67e-34	IFI27	interferon alpha inducible protein 27	Cytoplasm	other	2.32226e-24	1.76974e-28	up	16.2309	16.2309	4.02067	291 (18)
STAT1	5.359	transcription regulator	Activated	6.058	9.67e-34	IFI35	interferon induced protein 35	Nucleus	other	7.21962e-16	1.41216e-18	up	3.42248	3.42248	1.77504	291 (18)
STAT1	5.359	transcription regulator	Activated	6.058	9.67e-34	IFI6	interferon alpha inducible protein 6	Cytoplasm	other	2.69528e-23	4.7927e-27	up	22.0278	22.0278	4.46125	291 (18)
STAT1	5.359	transcription regulator	Activated	6.058	9.67e-34	IFIH1	interferon induced with helicase C domain 1	Nucleus	enzyme	8.92436e-18	8.16128e-21	up	7.59642	7.59642	2.92532	291 (18)
STAT1	5.359	transcription regulator	Activated	6.058	9.67e-34	IFIT1	interferon induced protein with tetratricopeptide repeats 1	Cytoplasm	other	3.06617e-24	3.11555e-28	up	17.0554	17.0554	4.09216	291 (18)
STAT1	5.359	transcription regulator	Activated	6.058	9.67e-34	IFIT2	interferon induced protein with tetratricopeptide repeats 2	Cytoplasm	other	3.47521e-16	5.91472e-19	up	5.03483	5.03483	2.33194	291 (18)
STAT1	5.359	transcription regulator	Activated	6.058	9.67e-34	IFIT3	interferon induced protein with tetratricopeptide repeats 3	Cytoplasm	other	2.90216e-18	2.35912e-21	up	13.075	13.075	3.70874	291 (18)
STAT1	5.359	transcription regulator	Activated	6.058	9.67e-34	IFITM1	interferon induced transmembrane protein 1	Plasma Membrane	transmembrane receptor	3.41024e-23	6.93032e-27	up	21.5544	21.5544	4.42991	291 (18)
STAT1	5.359	transcription regulator	Activated	6.058	9.67e-34	IFITM3	interferon induced transmembrane protein 3	Plasma Membrane	other	2.90216e-18	2.31646e-21	up	3.71266	3.71266	1.89245	291 (18)
STAT1	5.359	transcription regulator	Activated	6.058	9.67e-34	IGF1R	insulin like growth factor 1 receptor	Plasma Membrane	transmembrane receptor	1.62026e-06	8.58162e-08	up	1.51017	1.51017	0.594707	291 (18)
STAT1	5.359	transcription regulator	Activated	6.058	9.67e-34	IL1R1	interleukin 1 receptor type 1	Plasma Membrane	transmembrane receptor	2.62346e-06	1.51079e-07	up	1.58834	1.58834	0.66752	291 (18)
STAT1	5.359	transcription regulator	Activated	6.058	9.67e-34	IL31RA	interleukin 31 receptor A	Plasma Membrane	transmembrane receptor	8.95496e-08	2.80255e-09	up	1.74794	1.74794	0.805653	291 (18)
STAT1	5.359	transcription regulator	Activated	6.058	9.67e-34	IRF9	interferon regulatory factor 9	Nucleus	transcription regulator	4.93936e-17	6.14816e-20	up	4.18958	4.18958	2.06681	291 (18)
STAT1	5.359	transcription regulator	Activated	6.058	9.67e-34	ISG15	ISG15 ubiquitin-like modifier	Extracellular Space	other	6.02348e-24	9.18074e-28	up	14.6756	14.6756	3.87535	291 (18)
STAT1	5.359	transcription regulator	Activated	6.058	9.67e-34	KLF4	Kruppel like factor 4	Nucleus	transcription regulator	5.3752e-06	3.44501e-07	up	1.61982	1.61982	0.695833	291 (18)
STAT1	5.359	transcription regulator	Activated	6.058	9.67e-34	LY6E	lymphocyte antigen 6 family member E	Plasma Membrane	other	1.04007e-14	3.03836e-17	up	4.49652	4.49652	2.16881	291 (18)
STAT1	5.359	transcription regulator	Activated	6.058	9.67e-34	NLRC5	NLR family CARD domain containing 5	Cytoplasm	transcription regulator	1.28228e-12	6.80783e-15	up	2.73634	2.73634	1.45225	291 (18)
STAT1	5.359	transcription regulator	Activated	6.058	9.67e-34	OAS1	2'-5'-oligoadenylate synthetase 1	Cytoplasm	enzyme	7.9368e-22	1.81454e-25	up	34.0809	34.0809	5.09089	291 (18)
STAT1	5.359	transcription regulator	Activated	6.058	9.67e-34	OAS2	2'-5'-oligoadenylate synthetase 2	Cytoplasm	enzyme	2.47273e-18	1.75879e-21	up	13.0103	13.0103	3.70158	291 (18)
STAT1	5.359	transcription regulator	Activated	6.058	9.67e-34	OASL	2'-5'-oligoadenylate synthetase like	Cytoplasm	enzyme	4.29177e-12	2.66015e-14	up	3.32176	3.32176	1.73195	291 (18)
STAT1	5.359	transcription regulator	Activated	6.058	9.67e-34	PARP9	poly(ADP-ribose) polymerase family member 9	Nucleus	enzyme	4.36156e-15	1.05255e-17	up	3.47993	3.47993	1.79906	291 (18)
STAT1	5.359	transcription regulator	Activated	6.058	9.67e-34	PDGFA	platelet derived growth factor subunit A	Extracellular Space	growth factor	1.71605e-06	9.18911e-08	down	1.51782	-1.51782	-0.602003	291 (18)
STAT1	5.359	transcription regulator	Activated	6.058	9.67e-34	PDGFC	platelet derived growth factor C	Extracellular Space	growth factor	2.72382e-12	1.59142e-14	down	2.00165	-2.00165	-1.00119	291 (18)
STAT1	5.359	transcription regulator	Activated	6.058	9.67e-34	PSMB8	proteasome subunit beta 8	Cytoplasm	peptidase	1.25726e-14	3.83253e-17	up	2.60344	2.60344	1.38042	291 (18)
STAT1	5.359	transcription regulator	Activated	6.058	9.67e-34	PSMB9	proteasome subunit beta 9	Cytoplasm	peptidase	1.43938e-14	4.49739e-17	up	3.78911	3.78911	1.92186	291 (18)
STAT1	5.359	transcription regulator	Activated	6.058	9.67e-34	PSME1	proteasome activator subunit 1	Cytoplasm	other	2.06538e-09	3.26339e-11	up	1.52768	1.52768	0.611343	291 (18)
STAT1	5.359	transcription regulator	Activated	6.058	9.67e-34	PSME2	proteasome activator subunit 2	Cytoplasm	peptidase	5.14767e-11	4.41984e-13	up	1.55351	1.55351	0.63553	291 (18)
STAT1	5.359	transcription regulator	Activated	6.058	9.67e-34	RSAD2	radical S-adenosyl methionine domain containing 2	Cytoplasm	enzyme	3.48658e-16	6.02264e-19	up	8.36709	8.36709	3.06473	291 (18)
STAT1	5.359	transcription regulator	Activated	6.058	9.67e-34	SAMD9L	sterile alpha motif domain containing 9 like	Extracellular Space	other	1.13565e-14	3.36357e-17	up	4.93084	4.93084	2.30183	291 (18)
STAT1	5.359	transcription regulator	Activated	6.058	9.67e-34	SAMHD1	SAM and HD domain containing deoxynucleoside triphosphate triphosphohydrolase 1	Nucleus	enzyme	1.27616e-16	1.97748e-19	up	3.96753	3.96753	1.98824	291 (18)
STAT1	5.359	transcription regulator	Activated	6.058	9.67e-34	SLFN5	schlafen family member 5	Nucleus	enzyme	2.10968e-06	1.16883e-07	up	1.94791	1.94791	0.961923	291 (18)
STAT1	5.359	transcription regulator	Activated	6.058	9.67e-34	SP110	SP110 nuclear body protein	Nucleus	other	4.2938e-14	1.51613e-16	up	3.53912	3.53912	1.82339	291 (18)
STAT1	5.359	transcription regulator	Activated	6.058	9.67e-34	SREBF1	sterol regulatory element binding transcription factor 1	Nucleus	transcription regulator	2.22243e-11	1.7197e-13	down	1.74866	-1.74866	-0.80625	291 (18)
STAT1	5.359	transcription regulator	Activated	6.058	9.67e-34	STAT1	signal transducer and activator of transcription 1	Nucleus	transcription regulator	3.0512e-17	3.33287e-20	up	5.35868	5.35868	2.42188	291 (18)
STAT1	5.359	transcription regulator	Activated	6.058	9.67e-34	STAT2	signal transducer and activator of transcription 2	Nucleus	transcription regulator	4.01622e-14	1.40791e-16	up	2.22417	2.22417	1.15327	291 (18)
STAT1	5.359	transcription regulator	Activated	6.058	9.67e-34	TAP1	transporter 1, ATP binding cassette subfamily B member	Cytoplasm	transporter	1.5446e-16	2.43269e-19	up	3.44291	3.44291	1.78363	291 (18)
STAT1	5.359	transcription regulator	Activated	6.058	9.67e-34	TNFSF10	TNF superfamily member 10	Extracellular Space	cytokine	3.64693e-07	1.49246e-08	up	1.58532	1.58532	0.664773	291 (18)
STAT1	5.359	transcription regulator	Activated	6.058	9.67e-34	TRIM21	tripartite motif containing 21	Nucleus	enzyme	8.42459e-08	2.60232e-09	up	1.71822	1.71822	0.780917	291 (18)
STAT1	5.359	transcription regulator	Activated	6.058	9.67e-34	TRIM22	tripartite motif containing 22	Cytoplasm	transcription regulator	9.04298e-14	3.49167e-16	up	4.72321	4.72321	2.23977	291 (18)
STAT1	5.359	transcription regulator	Activated	6.058	9.67e-34	USP18	ubiquitin specific peptidase 18	Cytoplasm	peptidase	7.50197e-15	1.98193e-17	up	2.93452	2.93452	1.55313	291 (18)
STAT1	5.359	transcription regulator	Activated	6.058	9.67e-34	ZNF652	zinc finger protein 652	Other	other	1.14227e-08	2.3954e-10	up	1.54568	1.54568	0.628243	291 (18)
CNOT7		transcription regulator	Inhibited	-2.621	4.37e-33	B2M	beta-2-microglobulin	Plasma Membrane	transmembrane receptor	2.18731e-08	5.24518e-10	up	1.60007	1.60007	0.678137	117 (7)
CNOT7		transcription regulator	Inhibited	-2.621	4.37e-33	BST2	bone marrow stromal cell antigen 2	Plasma Membrane	other	2.00339e-21	6.10695e-25	up	5.57459	5.57459	2.47887	117 (7)
CNOT7		transcription regulator	Inhibited	-2.621	4.37e-33	CMPK2	cytidine/uridine monophosphate kinase 2	Cytoplasm	kinase	5.79964e-08	1.63827e-09	up	1.93708	1.93708	0.953887	117 (7)
CNOT7		transcription regulator	Inhibited	-2.621	4.37e-33	HERC6	HECT and RLD domain containing E3 ubiquitin protein ligase family member 6	Cytoplasm	enzyme	9.1172e-18	8.80083e-21	up	6.95413	6.95413	2.79787	117 (7)
CNOT7		transcription regulator	Inhibited	-2.621	4.37e-33	IFI27	interferon alpha inducible protein 27	Cytoplasm	other	2.32226e-24	1.76974e-28	up	16.2309	16.2309	4.02067	117 (7)
CNOT7		transcription regulator	Inhibited	-2.621	4.37e-33	IFI35	interferon induced protein 35	Nucleus	other	7.21962e-16	1.41216e-18	up	3.42248	3.42248	1.77504	117 (7)
CNOT7		transcription regulator	Inhibited	-2.621	4.37e-33	IFI44L	interferon induced protein 44 like	Nucleus	other	1.07956e-21	2.88318e-25	up	35.6477	35.6477	5.15574	117 (7)
CNOT7		transcription regulator	Inhibited	-2.621	4.37e-33	IFI6	interferon alpha inducible protein 6	Cytoplasm	other	2.69528e-23	4.7927e-27	up	22.0278	22.0278	4.46125	117 (7)
CNOT7		transcription regulator	Inhibited	-2.621	4.37e-33	IFIT5	interferon induced protein with tetratricopeptide repeats 5	Plasma Membrane	other	2.47386e-13	1.07696e-15	up	2.67773	2.67773	1.42101	117 (7)
CNOT7		transcription regulator	Inhibited	-2.621	4.37e-33	IFITM1	interferon induced transmembrane protein 1	Plasma Membrane	transmembrane receptor	3.41024e-23	6.93032e-27	up	21.5544	21.5544	4.42991	117 (7)
CNOT7		transcription regulator	Inhibited	-2.621	4.37e-33	ISG15	ISG15 ubiquitin-like modifier	Extracellular Space	other	6.02348e-24	9.18074e-28	up	14.6756	14.6756	3.87535	117 (7)
CNOT7		transcription regulator	Inhibited	-2.621	4.37e-33	LGALS3BP	galectin 3 binding protein	Plasma Membrane	transmembrane receptor	1.00031e-16	1.37216e-19	up	2.29761	2.29761	1.20014	117 (7)
CNOT7		transcription regulator	Inhibited	-2.621	4.37e-33	OAS1	2'-5'-oligoadenylate synthetase 1	Cytoplasm	enzyme	7.9368e-22	1.81454e-25	up	34.0809	34.0809	5.09089	117 (7)
CNOT7		transcription regulator	Inhibited	-2.621	4.37e-33	OAS2	2'-5'-oligoadenylate synthetase 2	Cytoplasm	enzyme	2.47273e-18	1.75879e-21	up	13.0103	13.0103	3.70158	117 (7)
CNOT7		transcription regulator	Inhibited	-2.621	4.37e-33	OAS3	2'-5'-oligoadenylate synthetase 3	Cytoplasm	enzyme	4.7732e-17	5.82009e-20	up	9.53994	9.53994	3.25398	117 (7)
CNOT7		transcription regulator	Inhibited	-2.621	4.37e-33	PARP12	poly(ADP-ribose) polymerase family member 12	Nucleus	other	3.85849e-13	1.79369e-15	up	2.59679	2.59679	1.37673	117 (7)
CNOT7		transcription regulator	Inhibited	-2.621	4.37e-33	PLSCR1	phospholipid scramblase 1	Plasma Membrane	enzyme	9.16348e-16	1.88549e-18	up	5.08099	5.08099	2.34511	117 (7)
CNOT7		transcription regulator	Inhibited	-2.621	4.37e-33	PPM1K	protein phosphatase, Mg2+/Mn2+ dependent 1K	Cytoplasm	phosphatase	3.7422e-07	1.53759e-08	up	1.94836	1.94836	0.962257	117 (7)
CNOT7		transcription regulator	Inhibited	-2.621	4.37e-33	PSMB8	proteasome subunit beta 8	Cytoplasm	peptidase	1.25726e-14	3.83253e-17	up	2.60344	2.60344	1.38042	117 (7)
CNOT7		transcription regulator	Inhibited	-2.621	4.37e-33	SLC7A11	solute carrier family 7 member 11	Plasma Membrane	transporter	8.72367e-10	1.21826e-11	up	1.58706	1.58706	0.666353	117 (7)
CNOT7		transcription regulator	Inhibited	-2.621	4.37e-33	SP110	SP110 nuclear body protein	Nucleus	other	4.2938e-14	1.51613e-16	up	3.53912	3.53912	1.82339	117 (7)
CNOT7		transcription regulator	Inhibited	-2.621	4.37e-33	STAT1	signal transducer and activator of transcription 1	Nucleus	transcription regulator	3.0512e-17	3.33287e-20	up	5.35868	5.35868	2.42188	117 (7)
CNOT7		transcription regulator	Inhibited	-2.621	4.37e-33	TAP1	transporter 1, ATP binding cassette subfamily B member	Cytoplasm	transporter	1.5446e-16	2.43269e-19	up	3.44291	3.44291	1.78363	117 (7)
CNOT7		transcription regulator	Inhibited	-2.621	4.37e-33	TAP2	transporter 2, ATP binding cassette subfamily B member	Cytoplasm	transporter	1.76922e-08	3.98643e-10	up	1.77155	1.77155	0.825013	117 (7)
CNOT7		transcription regulator	Inhibited	-2.621	4.37e-33	UBE2L6	ubiquitin conjugating enzyme E2 L6	Cytoplasm	enzyme	3.49777e-16	6.13084e-19	up	4.05926	4.05926	2.02122	117 (7)
IRF3		transcription regulator	Activated	5.849	5.89e-32	ABCC2	ATP binding cassette subfamily C member 2	Plasma Membrane	transporter	2.97918e-06	1.7602e-07	up	1.60007	1.60007	0.678133	179 (14)
IRF3		transcription regulator	Activated	5.849	5.89e-32	ADAR	adenosine deaminase, RNA specific	Nucleus	enzyme	1.5428e-12	8.38693e-15	up	1.9438	1.9438	0.958883	179 (14)
IRF3		transcription regulator	Activated	5.849	5.89e-32	B2M	beta-2-microglobulin	Plasma Membrane	transmembrane receptor	2.18731e-08	5.24518e-10	up	1.60007	1.60007	0.678137	179 (14)
IRF3		transcription regulator	Activated	5.849	5.89e-32	BIRC3	baculoviral IAP repeat containing 3	Cytoplasm	enzyme	3.94896e-06	2.4286e-07	up	1.68103	1.68103	0.749347	179 (14)
IRF3		transcription regulator	Activated	5.849	5.89e-32	CD274	CD274 molecule	Plasma Membrane	enzyme	8.14355e-08	2.49896e-09	up	1.72287	1.72287	0.784817	179 (14)
IRF3		transcription regulator	Activated	5.849	5.89e-32	CDH2	cadherin 2	Plasma Membrane	other	3.85849e-13	1.78612e-15	down	2.42289	-2.42289	-1.27673	179 (14)
IRF3		transcription regulator	Activated	5.849	5.89e-32	CMPK2	cytidine/uridine monophosphate kinase 2	Cytoplasm	kinase	5.79964e-08	1.63827e-09	up	1.93708	1.93708	0.953887	179 (14)
IRF3		transcription regulator	Activated	5.849	5.89e-32	CXCL8	C-X-C motif chemokine ligand 8	Extracellular Space	cytokine	3.33515e-08	8.55689e-10	down	1.51166	-1.51166	-0.596137	179 (14)
IRF3		transcription regulator	Activated	5.849	5.89e-32	DDX58	DExD/H-box helicase 58	Cytoplasm	enzyme	2.10348e-19	1.16781e-22	up	9.71681	9.71681	3.28048	179 (14)
IRF3		transcription regulator	Activated	5.849	5.89e-32	DDX60	DExD/H-box helicase 60	Cytoplasm	enzyme	3.72234e-17	4.44419e-20	up	10.8129	10.8129	3.43468	179 (14)
IRF3		transcription regulator	Activated	5.849	5.89e-32	DHX58	DExH-box helicase 58	Cytoplasm	enzyme	1.2173e-11	8.74874e-14	up	3.44851	3.44851	1.78597	179 (14)
IRF3		transcription regulator	Activated	5.849	5.89e-32	EIF2AK2	eukaryotic translation initiation factor 2 alpha kinase 2	Cytoplasm	kinase	9.22347e-15	2.60073e-17	up	2.91402	2.91402	1.54301	179 (14)
IRF3		transcription regulator	Activated	5.849	5.89e-32	GBP1	guanylate binding protein 1	Cytoplasm	enzyme	1.98153e-14	6.35144e-17	up	5.03687	5.03687	2.33253	179 (14)
IRF3		transcription regulator	Activated	5.849	5.89e-32	GBP5	guanylate binding protein 5	Plasma Membrane	enzyme	3.95697e-08	1.04136e-09	up	2.11157	2.11157	1.07831	179 (14)
IRF3		transcription regulator	Activated	5.849	5.89e-32	HELZ2	helicase with zinc finger 2	Nucleus	transcription regulator	5.12155e-16	9.62747e-19	up	4.57196	4.57196	2.19281	179 (14)
IRF3		transcription regulator	Activated	5.849	5.89e-32	HLA-F	major histocompatibility complex, class I, F	Plasma Membrane	transmembrane receptor	1.01937e-15	2.14927e-18	up	4.56569	4.56569	2.19083	179 (14)
IRF3		transcription regulator	Activated	5.849	5.89e-32	IFI16	interferon gamma inducible protein 16	Nucleus	transcription regulator	9.1172e-18	8.68198e-21	up	3.41287	3.41287	1.77099	179 (14)
IRF3		transcription regulator	Activated	5.849	5.89e-32	IFI27	interferon alpha inducible protein 27	Cytoplasm	other	2.32226e-24	1.76974e-28	up	16.2309	16.2309	4.02067	179 (14)
IRF3		transcription regulator	Activated	5.849	5.89e-32	IFI44	interferon induced protein 44	Cytoplasm	other	2.50424e-18	1.84482e-21	up	9.8086	9.8086	3.29405	179 (14)
IRF3		transcription regulator	Activated	5.849	5.89e-32	IFI6	interferon alpha inducible protein 6	Cytoplasm	other	2.69528e-23	4.7927e-27	up	22.0278	22.0278	4.46125	179 (14)
IRF3		transcription regulator	Activated	5.849	5.89e-32	IFIH1	interferon induced with helicase C domain 1	Nucleus	enzyme	8.92436e-18	8.16128e-21	up	7.59642	7.59642	2.92532	179 (14)
IRF3		transcription regulator	Activated	5.849	5.89e-32	IFIT1	interferon induced protein with tetratricopeptide repeats 1	Cytoplasm	other	3.06617e-24	3.11555e-28	up	17.0554	17.0554	4.09216	179 (14)
IRF3		transcription regulator	Activated	5.849	5.89e-32	IFIT2	interferon induced protein with tetratricopeptide repeats 2	Cytoplasm	other	3.47521e-16	5.91472e-19	up	5.03483	5.03483	2.33194	179 (14)
IRF3		transcription regulator	Activated	5.849	5.89e-32	IFIT3	interferon induced protein with tetratricopeptide repeats 3	Cytoplasm	other	2.90216e-18	2.35912e-21	up	13.075	13.075	3.70874	179 (14)
IRF3		transcription regulator	Activated	5.849	5.89e-32	IFITM3	interferon induced transmembrane protein 3	Plasma Membrane	other	2.90216e-18	2.31646e-21	up	3.71266	3.71266	1.89245	179 (14)
IRF3		transcription regulator	Activated	5.849	5.89e-32	IFNE	interferon epsilon	Extracellular Space	cytokine	5.99762e-06	3.90944e-07	up	1.65248	1.65248	0.72463	179 (14)
IRF3		transcription regulator	Activated	5.849	5.89e-32	ISG15	ISG15 ubiquitin-like modifier	Extracellular Space	other	6.02348e-24	9.18074e-28	up	14.6756	14.6756	3.87535	179 (14)
IRF3		transcription regulator	Activated	5.849	5.89e-32	ISG20	interferon stimulated exonuclease gene 20	Nucleus	enzyme	3.3467e-10	4.02121e-12	up	2.49078	2.49078	1.3166	179 (14)
IRF3		transcription regulator	Activated	5.849	5.89e-32	NLRC5	NLR family CARD domain containing 5	Cytoplasm	transcription regulator	1.28228e-12	6.80783e-15	up	2.73634	2.73634	1.45225	179 (14)
IRF3		transcription regulator	Activated	5.849	5.89e-32	OAS1	2'-5'-oligoadenylate synthetase 1	Cytoplasm	enzyme	7.9368e-22	1.81454e-25	up	34.0809	34.0809	5.09089	179 (14)
IRF3		transcription regulator	Activated	5.849	5.89e-32	OAS2	2'-5'-oligoadenylate synthetase 2	Cytoplasm	enzyme	2.47273e-18	1.75879e-21	up	13.0103	13.0103	3.70158	179 (14)
IRF3		transcription regulator	Activated	5.849	5.89e-32	OAS3	2'-5'-oligoadenylate synthetase 3	Cytoplasm	enzyme	4.7732e-17	5.82009e-20	up	9.53994	9.53994	3.25398	179 (14)
IRF3		transcription regulator	Activated	5.849	5.89e-32	OASL	2'-5'-oligoadenylate synthetase like	Cytoplasm	enzyme	4.29177e-12	2.66015e-14	up	3.32176	3.32176	1.73195	179 (14)
IRF3		transcription regulator	Activated	5.849	5.89e-32	PARP12	poly(ADP-ribose) polymerase family member 12	Nucleus	other	3.85849e-13	1.79369e-15	up	2.59679	2.59679	1.37673	179 (14)
IRF3		transcription regulator	Activated	5.849	5.89e-32	PARP14	poly(ADP-ribose) polymerase family member 14	Cytoplasm	enzyme	8.16074e-15	2.17821e-17	up	2.90302	2.90302	1.53755	179 (14)
IRF3		transcription regulator	Activated	5.849	5.89e-32	PHF11	PHD finger protein 11	Nucleus	other	1.55464e-12	8.49078e-15	up	2.29616	2.29616	1.19922	179 (14)
IRF3		transcription regulator	Activated	5.849	5.89e-32	PML	promyelocytic leukemia	Nucleus	transcription regulator	1.70964e-10	1.83519e-12	up	2.02792	2.02792	1.02	179 (14)
IRF3		transcription regulator	Activated	5.849	5.89e-32	RSAD2	radical S-adenosyl methionine domain containing 2	Cytoplasm	enzyme	3.48658e-16	6.02264e-19	up	8.36709	8.36709	3.06473	179 (14)
IRF3		transcription regulator	Activated	5.849	5.89e-32	SAMD9L	sterile alpha motif domain containing 9 like	Extracellular Space	other	1.13565e-14	3.36357e-17	up	4.93084	4.93084	2.30183	179 (14)
IRF3		transcription regulator	Activated	5.849	5.89e-32	SORL1	sortilin related receptor 1	Cytoplasm	transporter	1.24258e-08	2.64197e-10	down	1.58214	-1.58214	-0.661873	179 (14)
IRF3		transcription regulator	Activated	5.849	5.89e-32	STAT1	signal transducer and activator of transcription 1	Nucleus	transcription regulator	3.0512e-17	3.33287e-20	up	5.35868	5.35868	2.42188	179 (14)
IRF3		transcription regulator	Activated	5.849	5.89e-32	STAT2	signal transducer and activator of transcription 2	Nucleus	transcription regulator	4.01622e-14	1.40791e-16	up	2.22417	2.22417	1.15327	179 (14)
IRF3		transcription regulator	Activated	5.849	5.89e-32	TAP1	transporter 1, ATP binding cassette subfamily B member	Cytoplasm	transporter	1.5446e-16	2.43269e-19	up	3.44291	3.44291	1.78363	179 (14)
IRF3		transcription regulator	Activated	5.849	5.89e-32	TDRD7	tudor domain containing 7	Cytoplasm	other	2.42169e-10	2.74982e-12	up	2.01081	2.01081	1.00778	179 (14)
IRF3		transcription regulator	Activated	5.849	5.89e-32	TMPO	thymopoietin	Nucleus	other	2.93462e-10	3.44218e-12	down	1.93964	-1.93964	-0.95579	179 (14)
IRF3		transcription regulator	Activated	5.849	5.89e-32	TNFAIP3	TNF alpha induced protein 3	Nucleus	enzyme	4.58554e-08	1.23707e-09	up	1.98924	1.98924	0.992217	179 (14)
IRF3		transcription regulator	Activated	5.849	5.89e-32	TNFSF10	TNF superfamily member 10	Extracellular Space	cytokine	3.64693e-07	1.49246e-08	up	1.58532	1.58532	0.664773	179 (14)
IRF3		transcription regulator	Activated	5.849	5.89e-32	UBE2L6	ubiquitin conjugating enzyme E2 L6	Cytoplasm	enzyme	3.49777e-16	6.13084e-19	up	4.05926	4.05926	2.02122	179 (14)
IRF3		transcription regulator	Activated	5.849	5.89e-32	USP18	ubiquitin specific peptidase 18	Cytoplasm	peptidase	7.50197e-15	1.98193e-17	up	2.93452	2.93452	1.55313	179 (14)
IRF3		transcription regulator	Activated	5.849	5.89e-32	ZC3HAV1	zinc finger CCCH-type containing, antiviral 1	Plasma Membrane	other	2.30812e-09	3.71143e-11	up	1.92087	1.92087	0.941757	179 (14)
NKX2-3		transcription regulator	Inhibited	-6.656	9.42e-32	ACO1	aconitase 1	Cytoplasm	enzyme	4.88837e-10	6.25855e-12	down	1.67112	-1.67112	-0.740817
NKX2-3		transcription regulator	Inhibited	-6.656	9.42e-32	ASNS	asparagine synthetase (glutamine-hydrolyzing)	Cytoplasm	enzyme	9.99996e-11	9.62756e-13	up	1.6504	1.6504	0.722817
NKX2-3		transcription regulator	Inhibited	-6.656	9.42e-32	C19orf66	chromosome 19 open reading frame 66	Other	other	9.16348e-16	1.86742e-18	up	3.94773	3.94773	1.98102
NKX2-3		transcription regulator	Inhibited	-6.656	9.42e-32	CASP1	caspase 1	Cytoplasm	peptidase	3.35684e-05	2.87113e-06	up	1.70922	1.70922	0.77334
NKX2-3		transcription regulator	Inhibited	-6.656	9.42e-32	CMPK2	cytidine/uridine monophosphate kinase 2	Cytoplasm	kinase	5.79964e-08	1.63827e-09	up	1.93708	1.93708	0.953887
NKX2-3		transcription regulator	Inhibited	-6.656	9.42e-32	CXCL8	C-X-C motif chemokine ligand 8	Extracellular Space	cytokine	3.33515e-08	8.55689e-10	down	1.51166	-1.51166	-0.596137
NKX2-3		transcription regulator	Inhibited	-6.656	9.42e-32	DDX58	DExD/H-box helicase 58	Cytoplasm	enzyme	2.10348e-19	1.16781e-22	up	9.71681	9.71681	3.28048
NKX2-3		transcription regulator	Inhibited	-6.656	9.42e-32	DDX60	DExD/H-box helicase 60	Cytoplasm	enzyme	3.72234e-17	4.44419e-20	up	10.8129	10.8129	3.43468
NKX2-3		transcription regulator	Inhibited	-6.656	9.42e-32	DDX60L	DExD/H-box 60 like	Other	other	3.99001e-16	7.23842e-19	up	5.01385	5.01385	2.32592
NKX2-3		transcription regulator	Inhibited	-6.656	9.42e-32	DHX58	DExH-box helicase 58	Cytoplasm	enzyme	1.2173e-11	8.74874e-14	up	3.44851	3.44851	1.78597
NKX2-3		transcription regulator	Inhibited	-6.656	9.42e-32	EIF2AK2	eukaryotic translation initiation factor 2 alpha kinase 2	Cytoplasm	kinase	9.22347e-15	2.60073e-17	up	2.91402	2.91402	1.54301
NKX2-3		transcription regulator	Inhibited	-6.656	9.42e-32	FGF2	fibroblast growth factor 2	Extracellular Space	growth factor	4.65422e-07	1.9898e-08	up	1.63936	1.63936	0.713133
NKX2-3		transcription regulator	Inhibited	-6.656	9.42e-32	FLRT2	fibronectin leucine rich transmembrane protein 2	Plasma Membrane	other	3.65058e-06	2.22192e-07	down	1.65391	-1.65391	-0.725877
NKX2-3		transcription regulator	Inhibited	-6.656	9.42e-32	GBP1	guanylate binding protein 1	Cytoplasm	enzyme	1.98153e-14	6.35144e-17	up	5.03687	5.03687	2.33253
NKX2-3		transcription regulator	Inhibited	-6.656	9.42e-32	GBP2	guanylate binding protein 2	Cytoplasm	enzyme	1.57883e-10	1.65239e-12	up	2.07677	2.07677	1.05434
NKX2-3		transcription regulator	Inhibited	-6.656	9.42e-32	GMPR	guanosine monophosphate reductase	Cytoplasm	enzyme	9.68426e-09	1.98773e-10	up	1.85332	1.85332	0.890113
NKX2-3		transcription regulator	Inhibited	-6.656	9.42e-32	GNG12	G protein subunit gamma 12	Plasma Membrane	enzyme	7.05555e-10	9.53535e-12	down	1.60171	-1.60171	-0.679617
NKX2-3		transcription regulator	Inhibited	-6.656	9.42e-32	HCP5	HLA complex P5 (non-protein coding)	Other	other	1.92056e-12	1.0782e-14	up	4.04144	4.04144	2.01487
NKX2-3		transcription regulator	Inhibited	-6.656	9.42e-32	HELZ2	helicase with zinc finger 2	Nucleus	transcription regulator	5.12155e-16	9.62747e-19	up	4.57196	4.57196	2.19281
NKX2-3		transcription regulator	Inhibited	-6.656	9.42e-32	HIST2H2AA3/HIST2H2AA4	histone cluster 2 H2A family member a3	Nucleus	other	4.58017e-10	5.76121e-12	up	1.78251	1.78251	0.833907
NKX2-3		transcription regulator	Inhibited	-6.656	9.42e-32	HLA-B	major histocompatibility complex, class I, B	Plasma Membrane	transmembrane receptor	1.86159e-20	8.03348e-24	up	3.82455	3.82455	1.93529
NKX2-3		transcription regulator	Inhibited	-6.656	9.42e-32	HLA-C	major histocompatibility complex, class I, C	Plasma Membrane	other	3.47521e-16	5.76006e-19	up	3.03461	3.03461	1.60151
NKX2-3		transcription regulator	Inhibited	-6.656	9.42e-32	HLA-F	major histocompatibility complex, class I, F	Plasma Membrane	transmembrane receptor	1.01937e-15	2.14927e-18	up	4.56569	4.56569	2.19083
NKX2-3		transcription regulator	Inhibited	-6.656	9.42e-32	KLF4	Kruppel like factor 4	Nucleus	transcription regulator	5.3752e-06	3.44501e-07	up	1.61982	1.61982	0.695833
NKX2-3		transcription regulator	Inhibited	-6.656	9.42e-32	LAP3	leucine aminopeptidase 3	Cytoplasm	peptidase	2.19928e-11	1.69278e-13	up	1.94499	1.94499	0.95976
NKX2-3		transcription regulator	Inhibited	-6.656	9.42e-32	LY6E	lymphocyte antigen 6 family member E	Plasma Membrane	other	1.04007e-14	3.03836e-17	up	4.49652	4.49652	2.16881
NKX2-3		transcription regulator	Inhibited	-6.656	9.42e-32	NT5DC2	5'-nucleotidase domain containing 2	Cytoplasm	other	8.91961e-11	8.39041e-13	down	1.72897	-1.72897	-0.789917
NKX2-3		transcription regulator	Inhibited	-6.656	9.42e-32	PARP12	poly(ADP-ribose) polymerase family member 12	Nucleus	other	3.85849e-13	1.79369e-15	up	2.59679	2.59679	1.37673
NKX2-3		transcription regulator	Inhibited	-6.656	9.42e-32	PARP14	poly(ADP-ribose) polymerase family member 14	Cytoplasm	enzyme	8.16074e-15	2.17821e-17	up	2.90302	2.90302	1.53755
NKX2-3		transcription regulator	Inhibited	-6.656	9.42e-32	PARP9	poly(ADP-ribose) polymerase family member 9	Nucleus	enzyme	4.36156e-15	1.05255e-17	up	3.47993	3.47993	1.79906
NKX2-3		transcription regulator	Inhibited	-6.656	9.42e-32	PLSCR1	phospholipid scramblase 1	Plasma Membrane	enzyme	9.16348e-16	1.88549e-18	up	5.08099	5.08099	2.34511
NKX2-3		transcription regulator	Inhibited	-6.656	9.42e-32	PNPT1	polyribonucleotide nucleotidyltransferase 1	Cytoplasm	enzyme	1.43401e-10	1.47532e-12	up	2.11654	2.11654	1.08171
NKX2-3		transcription regulator	Inhibited	-6.656	9.42e-32	PSMB8	proteasome subunit beta 8	Cytoplasm	peptidase	1.25726e-14	3.83253e-17	up	2.60344	2.60344	1.38042
NKX2-3		transcription regulator	Inhibited	-6.656	9.42e-32	PSMB9	proteasome subunit beta 9	Cytoplasm	peptidase	1.43938e-14	4.49739e-17	up	3.78911	3.78911	1.92186
NKX2-3		transcription regulator	Inhibited	-6.656	9.42e-32	REEP1	receptor accessory protein 1	Cytoplasm	other	7.66628e-06	5.24445e-07	down	1.5747	-1.5747	-0.655073
NKX2-3		transcription regulator	Inhibited	-6.656	9.42e-32	SAMD9	sterile alpha motif domain containing 9	Cytoplasm	other	1.15726e-19	5.87948e-23	up	5.09211	5.09211	2.34826
NKX2-3		transcription regulator	Inhibited	-6.656	9.42e-32	SAMD9L	sterile alpha motif domain containing 9 like	Extracellular Space	other	1.13565e-14	3.36357e-17	up	4.93084	4.93084	2.30183
NKX2-3		transcription regulator	Inhibited	-6.656	9.42e-32	SP110	SP110 nuclear body protein	Nucleus	other	4.2938e-14	1.51613e-16	up	3.53912	3.53912	1.82339
NKX2-3		transcription regulator	Inhibited	-6.656	9.42e-32	STAT1	signal transducer and activator of transcription 1	Nucleus	transcription regulator	3.0512e-17	3.33287e-20	up	5.35868	5.35868	2.42188
NKX2-3		transcription regulator	Inhibited	-6.656	9.42e-32	STAT2	signal transducer and activator of transcription 2	Nucleus	transcription regulator	4.01622e-14	1.40791e-16	up	2.22417	2.22417	1.15327
NKX2-3		transcription regulator	Inhibited	-6.656	9.42e-32	TAP1	transporter 1, ATP binding cassette subfamily B member	Cytoplasm	transporter	1.5446e-16	2.43269e-19	up	3.44291	3.44291	1.78363
NKX2-3		transcription regulator	Inhibited	-6.656	9.42e-32	TAP2	transporter 2, ATP binding cassette subfamily B member	Cytoplasm	transporter	1.76922e-08	3.98643e-10	up	1.77155	1.77155	0.825013
NKX2-3		transcription regulator	Inhibited	-6.656	9.42e-32	TCIM	transcriptional and immune response regulator	Nucleus	other	2.46906e-10	2.8359e-12	up	2.38004	2.38004	1.25098
NKX2-3		transcription regulator	Inhibited	-6.656	9.42e-32	TNFSF18	TNF superfamily member 18	Extracellular Space	cytokine	1.25308e-06	6.37586e-08	up	1.79721	1.79721	0.84576
NKX2-3		transcription regulator	Inhibited	-6.656	9.42e-32	TRIM21	tripartite motif containing 21	Nucleus	enzyme	8.42459e-08	2.60232e-09	up	1.71822	1.71822	0.780917
NKX2-3		transcription regulator	Inhibited	-6.656	9.42e-32	TRIM22	tripartite motif containing 22	Cytoplasm	transcription regulator	9.04298e-14	3.49167e-16	up	4.72321	4.72321	2.23977
NKX2-3		transcription regulator	Inhibited	-6.656	9.42e-32	TRIM5	tripartite motif containing 5	Cytoplasm	enzyme	1.32974e-10	1.34778e-12	up	2.12538	2.12538	1.08772
NKX2-3		transcription regulator	Inhibited	-6.656	9.42e-32	UBA7	ubiquitin like modifier activating enzyme 7	Cytoplasm	enzyme	2.04142e-06	1.1279e-07	up	1.67822	1.67822	0.746933
NKX2-3		transcription regulator	Inhibited	-6.656	9.42e-32	UBE2L6	ubiquitin conjugating enzyme E2 L6	Cytoplasm	enzyme	3.49777e-16	6.13084e-19	up	4.05926	4.05926	2.02122
NKX2-3		transcription regulator	Inhibited	-6.656	9.42e-32	USP18	ubiquitin specific peptidase 18	Cytoplasm	peptidase	7.50197e-15	1.98193e-17	up	2.93452	2.93452	1.55313
NKX2-3		transcription regulator	Inhibited	-6.656	9.42e-32	ZC3HAV1	zinc finger CCCH-type containing, antiviral 1	Plasma Membrane	other	2.30812e-09	3.71143e-11	up	1.92087	1.92087	0.941757
NKX2-3		transcription regulator	Inhibited	-6.656	9.42e-32	ZNFX1	zinc finger NFX1-type containing 1	Nucleus	transcription regulator	2.02129e-12	1.15015e-14	up	2.85503	2.85503	1.51351
IFNB1		cytokine	Activated	5.526	2.27e-30	APOL2	apolipoprotein L2	Cytoplasm	other	3.5389e-05	3.05561e-06	up	1.55096	1.55096	0.63316	305 (20)
IFNB1		cytokine	Activated	5.526	2.27e-30	APOL6	apolipoprotein L6	Extracellular Space	transporter	1.19616e-06	6.02241e-08	up	1.60841	1.60841	0.685633	305 (20)
IFNB1		cytokine	Activated	5.526	2.27e-30	BAK1	BCL2 antagonist/killer 1	Cytoplasm	other	9.5769e-07	4.65392e-08	up	1.56957	1.56957	0.650367	305 (20)
IFNB1		cytokine	Activated	5.526	2.27e-30	BST2	bone marrow stromal cell antigen 2	Plasma Membrane	other	2.00339e-21	6.10695e-25	up	5.57459	5.57459	2.47887	305 (20)
IFNB1		cytokine	Activated	5.526	2.27e-30	BTN3A3	butyrophilin subfamily 3 member A3	Plasma Membrane	other	2.66144e-09	4.41478e-11	up	2.0735	2.0735	1.05207	305 (20)
IFNB1		cytokine	Activated	5.526	2.27e-30	CASP1	caspase 1	Cytoplasm	peptidase	3.35684e-05	2.87113e-06	up	1.70922	1.70922	0.77334	305 (20)
IFNB1		cytokine	Activated	5.526	2.27e-30	CD274	CD274 molecule	Plasma Membrane	enzyme	8.14355e-08	2.49896e-09	up	1.72287	1.72287	0.784817	305 (20)
IFNB1		cytokine	Activated	5.526	2.27e-30	CDH2	cadherin 2	Plasma Membrane	other	3.85849e-13	1.78612e-15	down	2.42289	-2.42289	-1.27673	305 (20)
IFNB1		cytokine	Activated	5.526	2.27e-30	CDKN1A	cyclin dependent kinase inhibitor 1A	Nucleus	kinase	5.2421e-08	1.44615e-09	up	1.51115	1.51115	0.595647	305 (20)
IFNB1		cytokine	Activated	5.526	2.27e-30	CMPK2	cytidine/uridine monophosphate kinase 2	Cytoplasm	kinase	5.79964e-08	1.63827e-09	up	1.93708	1.93708	0.953887	305 (20)
IFNB1		cytokine	Activated	5.526	2.27e-30	CXCL8	C-X-C motif chemokine ligand 8	Extracellular Space	cytokine	3.33515e-08	8.55689e-10	down	1.51166	-1.51166	-0.596137	305 (20)
IFNB1		cytokine	Activated	5.526	2.27e-30	DDX58	DExD/H-box helicase 58	Cytoplasm	enzyme	2.10348e-19	1.16781e-22	up	9.71681	9.71681	3.28048	305 (20)
IFNB1		cytokine	Activated	5.526	2.27e-30	DHX58	DExH-box helicase 58	Cytoplasm	enzyme	1.2173e-11	8.74874e-14	up	3.44851	3.44851	1.78597	305 (20)
IFNB1		cytokine	Activated	5.526	2.27e-30	DICER1	dicer 1, ribonuclease III	Cytoplasm	enzyme	5.16354e-12	3.25295e-14	up	2.04308	2.04308	1.03074	305 (20)
IFNB1		cytokine	Activated	5.526	2.27e-30	E2F1	E2F transcription factor 1	Nucleus	transcription regulator	3.2669e-07	1.30872e-08	down	1.50273	-1.50273	-0.587587	305 (20)
IFNB1		cytokine	Activated	5.526	2.27e-30	EIF2AK2	eukaryotic translation initiation factor 2 alpha kinase 2	Cytoplasm	kinase	9.22347e-15	2.60073e-17	up	2.91402	2.91402	1.54301	305 (20)
IFNB1		cytokine	Activated	5.526	2.27e-30	F2R	coagulation factor II thrombin receptor	Plasma Membrane	G-protein coupled receptor	2.14765e-07	7.92152e-09	down	1.63546	-1.63546	-0.709693	305 (20)
IFNB1		cytokine	Activated	5.526	2.27e-30	FGF2	fibroblast growth factor 2	Extracellular Space	growth factor	4.65422e-07	1.9898e-08	up	1.63936	1.63936	0.713133	305 (20)
IFNB1		cytokine	Activated	5.526	2.27e-30	GBP2	guanylate binding protein 2	Cytoplasm	enzyme	1.57883e-10	1.65239e-12	up	2.07677	2.07677	1.05434	305 (20)
IFNB1		cytokine	Activated	5.526	2.27e-30	GBP3	guanylate binding protein 3	Cytoplasm	enzyme	1.22172e-09	1.76899e-11	up	1.94875	1.94875	0.962547	305 (20)
IFNB1		cytokine	Activated	5.526	2.27e-30	GBP5	guanylate binding protein 5	Plasma Membrane	enzyme	3.95697e-08	1.04136e-09	up	2.11157	2.11157	1.07831	305 (20)
IFNB1		cytokine	Activated	5.526	2.27e-30	HERC5	HECT and RLD domain containing E3 ubiquitin protein ligase 5	Cytoplasm	enzyme	3.84261e-14	1.31777e-16	up	2.83516	2.83516	1.50343	305 (20)
IFNB1		cytokine	Activated	5.526	2.27e-30	HLA-A	major histocompatibility complex, class I, A	Plasma Membrane	other	1.19308e-14	3.60657e-17	up	2.27929	2.27929	1.18859	305 (20)
IFNB1		cytokine	Activated	5.526	2.27e-30	HMGCR	3-hydroxy-3-methylglutaryl-CoA reductase	Cytoplasm	enzyme	5.2546e-09	9.67735e-11	down	1.57724	-1.57724	-0.657403	305 (20)
IFNB1		cytokine	Activated	5.526	2.27e-30	IFI16	interferon gamma inducible protein 16	Nucleus	transcription regulator	9.1172e-18	8.68198e-21	up	3.41287	3.41287	1.77099	305 (20)
IFNB1		cytokine	Activated	5.526	2.27e-30	IFI27	interferon alpha inducible protein 27	Cytoplasm	other	2.32226e-24	1.76974e-28	up	16.2309	16.2309	4.02067	305 (20)
IFNB1		cytokine	Activated	5.526	2.27e-30	IFI6	interferon alpha inducible protein 6	Cytoplasm	other	2.69528e-23	4.7927e-27	up	22.0278	22.0278	4.46125	305 (20)
IFNB1		cytokine	Activated	5.526	2.27e-30	IFIH1	interferon induced with helicase C domain 1	Nucleus	enzyme	8.92436e-18	8.16128e-21	up	7.59642	7.59642	2.92532	305 (20)
IFNB1		cytokine	Activated	5.526	2.27e-30	IFIT1	interferon induced protein with tetratricopeptide repeats 1	Cytoplasm	other	3.06617e-24	3.11555e-28	up	17.0554	17.0554	4.09216	305 (20)
IFNB1		cytokine	Activated	5.526	2.27e-30	IFIT2	interferon induced protein with tetratricopeptide repeats 2	Cytoplasm	other	3.47521e-16	5.91472e-19	up	5.03483	5.03483	2.33194	305 (20)
IFNB1		cytokine	Activated	5.526	2.27e-30	IFIT3	interferon induced protein with tetratricopeptide repeats 3	Cytoplasm	other	2.90216e-18	2.35912e-21	up	13.075	13.075	3.70874	305 (20)
IFNB1		cytokine	Activated	5.526	2.27e-30	IFITM1	interferon induced transmembrane protein 1	Plasma Membrane	transmembrane receptor	3.41024e-23	6.93032e-27	up	21.5544	21.5544	4.42991	305 (20)
IFNB1		cytokine	Activated	5.526	2.27e-30	IL1R1	interleukin 1 receptor type 1	Plasma Membrane	transmembrane receptor	2.62346e-06	1.51079e-07	up	1.58834	1.58834	0.66752	305 (20)
IFNB1		cytokine	Activated	5.526	2.27e-30	IRF9	interferon regulatory factor 9	Nucleus	transcription regulator	4.93936e-17	6.14816e-20	up	4.18958	4.18958	2.06681	305 (20)
IFNB1		cytokine	Activated	5.526	2.27e-30	ISG15	ISG15 ubiquitin-like modifier	Extracellular Space	other	6.02348e-24	9.18074e-28	up	14.6756	14.6756	3.87535	305 (20)
IFNB1		cytokine	Activated	5.526	2.27e-30	ISG20	interferon stimulated exonuclease gene 20	Nucleus	enzyme	3.3467e-10	4.02121e-12	up	2.49078	2.49078	1.3166	305 (20)
IFNB1		cytokine	Activated	5.526	2.27e-30	MCM10	minichromosome maintenance 10 replication initiation factor	Nucleus	other	9.53567e-10	1.34196e-11	down	1.62391	-1.62391	-0.69947	305 (20)
IFNB1		cytokine	Activated	5.526	2.27e-30	MCM6	minichromosome maintenance complex component 6	Nucleus	enzyme	6.35629e-07	2.8736e-08	down	1.52603	-1.52603	-0.609787	305 (20)
IFNB1		cytokine	Activated	5.526	2.27e-30	MMP2	matrix metallopeptidase 2	Extracellular Space	peptidase	2.73628e-12	1.60565e-14	down	2.0594	-2.0594	-1.04222	305 (20)
IFNB1		cytokine	Activated	5.526	2.27e-30	NFIX	nuclear factor I X	Nucleus	transcription regulator	5.0839e-10	6.54763e-12	down	1.58335	-1.58335	-0.662983	305 (20)
IFNB1		cytokine	Activated	5.526	2.27e-30	NMI	N-myc and STAT interactor	Cytoplasm	transcription regulator	4.45144e-09	8.00594e-11	up	2.05521	2.05521	1.03928	305 (20)
IFNB1		cytokine	Activated	5.526	2.27e-30	OAS1	2'-5'-oligoadenylate synthetase 1	Cytoplasm	enzyme	7.9368e-22	1.81454e-25	up	34.0809	34.0809	5.09089	305 (20)
IFNB1		cytokine	Activated	5.526	2.27e-30	OAS2	2'-5'-oligoadenylate synthetase 2	Cytoplasm	enzyme	2.47273e-18	1.75879e-21	up	13.0103	13.0103	3.70158	305 (20)
IFNB1		cytokine	Activated	5.526	2.27e-30	PARP12	poly(ADP-ribose) polymerase family member 12	Nucleus	other	3.85849e-13	1.79369e-15	up	2.59679	2.59679	1.37673	305 (20)
IFNB1		cytokine	Activated	5.526	2.27e-30	PHLDB2	pleckstrin homology like domain family B member 2	Cytoplasm	other	1.30299e-08	2.80353e-10	up	1.93959	1.93959	0.955753	305 (20)
IFNB1		cytokine	Activated	5.526	2.27e-30	PML	promyelocytic leukemia	Nucleus	transcription regulator	1.70964e-10	1.83519e-12	up	2.02792	2.02792	1.02	305 (20)
IFNB1		cytokine	Activated	5.526	2.27e-30	RARRES3	retinoic acid receptor responder 3	Cytoplasm	enzyme	1.14227e-08	2.39493e-10	up	2.09439	2.09439	1.06653	305 (20)
IFNB1		cytokine	Activated	5.526	2.27e-30	RSAD2	radical S-adenosyl methionine domain containing 2	Cytoplasm	enzyme	3.48658e-16	6.02264e-19	up	8.36709	8.36709	3.06473	305 (20)
IFNB1		cytokine	Activated	5.526	2.27e-30	STAT1	signal transducer and activator of transcription 1	Nucleus	transcription regulator	3.0512e-17	3.33287e-20	up	5.35868	5.35868	2.42188	305 (20)
IFNB1		cytokine	Activated	5.526	2.27e-30	STAT2	signal transducer and activator of transcription 2	Nucleus	transcription regulator	4.01622e-14	1.40791e-16	up	2.22417	2.22417	1.15327	305 (20)
IFNB1		cytokine	Activated	5.526	2.27e-30	TNFSF10	TNF superfamily member 10	Extracellular Space	cytokine	3.64693e-07	1.49246e-08	up	1.58532	1.58532	0.664773	305 (20)
IFNB1		cytokine	Activated	5.526	2.27e-30	TRIM21	tripartite motif containing 21	Nucleus	enzyme	8.42459e-08	2.60232e-09	up	1.71822	1.71822	0.780917	305 (20)
IFNB1		cytokine	Activated	5.526	2.27e-30	TRIM38	tripartite motif containing 38	Cytoplasm	other	1.00354e-07	3.21461e-09	up	1.58313	1.58313	0.66278	305 (20)
IFNB1		cytokine	Activated	5.526	2.27e-30	UBA7	ubiquitin like modifier activating enzyme 7	Cytoplasm	enzyme	2.04142e-06	1.1279e-07	up	1.67822	1.67822	0.746933	305 (20)
IFNB1		cytokine	Activated	5.526	2.27e-30	UBE2E2	ubiquitin conjugating enzyme E2 E2	Cytoplasm	enzyme	2.99508e-10	3.53786e-12	down	1.66951	-1.66951	-0.739423	305 (20)
IFNB1		cytokine	Activated	5.526	2.27e-30	USP18	ubiquitin specific peptidase 18	Cytoplasm	peptidase	7.50197e-15	1.98193e-17	up	2.93452	2.93452	1.55313	305 (20)
IFNB1		cytokine	Activated	5.526	2.27e-30	VDR	vitamin D receptor	Nucleus	transcription regulator	1.21006e-08	2.56053e-10	down	2.07867	-2.07867	-1.05566	305 (20)
STAT3		transcription regulator		-1.56	2.34e-30	BAK1	BCL2 antagonist/killer 1	Cytoplasm	other	9.5769e-07	4.65392e-08	up	1.56957	1.56957	0.650367	295 (22)
STAT3		transcription regulator		-1.56	2.34e-30	BIRC5	baculoviral IAP repeat containing 5	Cytoplasm	other	5.71004e-11	4.98972e-13	down	1.54002	-1.54002	-0.622947	295 (22)
STAT3		transcription regulator		-1.56	2.34e-30	BST2	bone marrow stromal cell antigen 2	Plasma Membrane	other	2.00339e-21	6.10695e-25	up	5.57459	5.57459	2.47887	295 (22)
STAT3		transcription regulator		-1.56	2.34e-30	CASP1	caspase 1	Cytoplasm	peptidase	3.35684e-05	2.87113e-06	up	1.70922	1.70922	0.77334	295 (22)
STAT3		transcription regulator		-1.56	2.34e-30	CCNE1	cyclin E1	Nucleus	transcription regulator	4.80477e-10	6.10269e-12	down	1.80667	-1.80667	-0.853337	295 (22)
STAT3		transcription regulator		-1.56	2.34e-30	CD274	CD274 molecule	Plasma Membrane	enzyme	8.14355e-08	2.49896e-09	up	1.72287	1.72287	0.784817	295 (22)
STAT3		transcription regulator		-1.56	2.34e-30	CDH2	cadherin 2	Plasma Membrane	other	3.85849e-13	1.78612e-15	down	2.42289	-2.42289	-1.27673	295 (22)
STAT3		transcription regulator		-1.56	2.34e-30	CDKN1A	cyclin dependent kinase inhibitor 1A	Nucleus	kinase	5.2421e-08	1.44615e-09	up	1.51115	1.51115	0.595647	295 (22)
STAT3		transcription regulator		-1.56	2.34e-30	CDKN1B	cyclin dependent kinase inhibitor 1B	Nucleus	kinase	1.31474e-10	1.32546e-12	up	1.74713	1.74713	0.804983	295 (22)
STAT3		transcription regulator		-1.56	2.34e-30	CEBPD	CCAAT/enhancer binding protein delta	Nucleus	transcription regulator	3.5163e-10	4.26965e-12	up	1.72534	1.72534	0.786883	295 (22)
STAT3		transcription regulator		-1.56	2.34e-30	CMPK2	cytidine/uridine monophosphate kinase 2	Cytoplasm	kinase	5.79964e-08	1.63827e-09	up	1.93708	1.93708	0.953887	295 (22)
STAT3		transcription regulator		-1.56	2.34e-30	CXCL8	C-X-C motif chemokine ligand 8	Extracellular Space	cytokine	3.33515e-08	8.55689e-10	down	1.51166	-1.51166	-0.596137	295 (22)
STAT3		transcription regulator		-1.56	2.34e-30	DDIT3	DNA damage inducible transcript 3	Nucleus	transcription regulator	1.49237e-06	7.80568e-08	up	1.58105	1.58105	0.660883	295 (22)
STAT3		transcription regulator		-1.56	2.34e-30	EIF2AK2	eukaryotic translation initiation factor 2 alpha kinase 2	Cytoplasm	kinase	9.22347e-15	2.60073e-17	up	2.91402	2.91402	1.54301	295 (22)
STAT3		transcription regulator		-1.56	2.34e-30	F3	coagulation factor III, tissue factor	Plasma Membrane	transmembrane receptor	1.90549e-13	8.03513e-16	up	2.34026	2.34026	1.22667	295 (22)
STAT3		transcription regulator		-1.56	2.34e-30	FGF2	fibroblast growth factor 2	Extracellular Space	growth factor	4.65422e-07	1.9898e-08	up	1.63936	1.63936	0.713133	295 (22)
STAT3		transcription regulator		-1.56	2.34e-30	GBP2	guanylate binding protein 2	Cytoplasm	enzyme	1.57883e-10	1.65239e-12	up	2.07677	2.07677	1.05434	295 (22)
STAT3		transcription regulator		-1.56	2.34e-30	GBP3	guanylate binding protein 3	Cytoplasm	enzyme	1.22172e-09	1.76899e-11	up	1.94875	1.94875	0.962547	295 (22)
STAT3		transcription regulator		-1.56	2.34e-30	GBP5	guanylate binding protein 5	Plasma Membrane	enzyme	3.95697e-08	1.04136e-09	up	2.11157	2.11157	1.07831	295 (22)
STAT3		transcription regulator		-1.56	2.34e-30	GFAP	glial fibrillary acidic protein	Cytoplasm	other	1.82358e-13	7.59708e-16	down	2.7151	-2.7151	-1.44101	295 (22)
STAT3		transcription regulator		-1.56	2.34e-30	GJA1	gap junction protein alpha 1	Plasma Membrane	transporter	4.7923e-05	4.36793e-06	down	1.5209	-1.5209	-0.604927	295 (22)
STAT3		transcription regulator		-1.56	2.34e-30	GLIPR1	GLI pathogenesis related 1	Extracellular Space	other	3.74604e-10	4.5962e-12	up	1.77883	1.77883	0.830927	295 (22)
STAT3		transcription regulator		-1.56	2.34e-30	HAS2	hyaluronan synthase 2	Plasma Membrane	enzyme	9.54954e-08	3.02259e-09	down	2.00097	-2.00097	-1.0007	295 (22)
STAT3		transcription regulator		-1.56	2.34e-30	HERC5	HECT and RLD domain containing E3 ubiquitin protein ligase 5	Cytoplasm	enzyme	3.84261e-14	1.31777e-16	up	2.83516	2.83516	1.50343	295 (22)
STAT3		transcription regulator		-1.56	2.34e-30	HERC6	HECT and RLD domain containing E3 ubiquitin protein ligase family member 6	Cytoplasm	enzyme	9.1172e-18	8.80083e-21	up	6.95413	6.95413	2.79787	295 (22)
STAT3		transcription regulator		-1.56	2.34e-30	HIST2H2AA3/HIST2H2AA4	histone cluster 2 H2A family member a3	Nucleus	other	4.58017e-10	5.76121e-12	up	1.78251	1.78251	0.833907	295 (22)
STAT3		transcription regulator		-1.56	2.34e-30	HLA-A	major histocompatibility complex, class I, A	Plasma Membrane	other	1.19308e-14	3.60657e-17	up	2.27929	2.27929	1.18859	295 (22)
STAT3		transcription regulator		-1.56	2.34e-30	HMOX1	heme oxygenase 1	Cytoplasm	enzyme	9.15309e-16	1.83685e-18	up	3.37284	3.37284	1.75396	295 (22)
STAT3		transcription regulator		-1.56	2.34e-30	IFI16	interferon gamma inducible protein 16	Nucleus	transcription regulator	9.1172e-18	8.68198e-21	up	3.41287	3.41287	1.77099	295 (22)
STAT3		transcription regulator		-1.56	2.34e-30	IFI27	interferon alpha inducible protein 27	Cytoplasm	other	2.32226e-24	1.76974e-28	up	16.2309	16.2309	4.02067	295 (22)
STAT3		transcription regulator		-1.56	2.34e-30	IFI35	interferon induced protein 35	Nucleus	other	7.21962e-16	1.41216e-18	up	3.42248	3.42248	1.77504	295 (22)
STAT3		transcription regulator		-1.56	2.34e-30	IFI44	interferon induced protein 44	Cytoplasm	other	2.50424e-18	1.84482e-21	up	9.8086	9.8086	3.29405	295 (22)
STAT3		transcription regulator		-1.56	2.34e-30	IFI6	interferon alpha inducible protein 6	Cytoplasm	other	2.69528e-23	4.7927e-27	up	22.0278	22.0278	4.46125	295 (22)
STAT3		transcription regulator		-1.56	2.34e-30	IFIH1	interferon induced with helicase C domain 1	Nucleus	enzyme	8.92436e-18	8.16128e-21	up	7.59642	7.59642	2.92532	295 (22)
STAT3		transcription regulator		-1.56	2.34e-30	IFIT1	interferon induced protein with tetratricopeptide repeats 1	Cytoplasm	other	3.06617e-24	3.11555e-28	up	17.0554	17.0554	4.09216	295 (22)
STAT3		transcription regulator		-1.56	2.34e-30	IFIT2	interferon induced protein with tetratricopeptide repeats 2	Cytoplasm	other	3.47521e-16	5.91472e-19	up	5.03483	5.03483	2.33194	295 (22)
STAT3		transcription regulator		-1.56	2.34e-30	IFIT3	interferon induced protein with tetratricopeptide repeats 3	Cytoplasm	other	2.90216e-18	2.35912e-21	up	13.075	13.075	3.70874	295 (22)
STAT3		transcription regulator		-1.56	2.34e-30	IFIT5	interferon induced protein with tetratricopeptide repeats 5	Plasma Membrane	other	2.47386e-13	1.07696e-15	up	2.67773	2.67773	1.42101	295 (22)
STAT3		transcription regulator		-1.56	2.34e-30	IFITM1	interferon induced transmembrane protein 1	Plasma Membrane	transmembrane receptor	3.41024e-23	6.93032e-27	up	21.5544	21.5544	4.42991	295 (22)
STAT3		transcription regulator		-1.56	2.34e-30	IFITM3	interferon induced transmembrane protein 3	Plasma Membrane	other	2.90216e-18	2.31646e-21	up	3.71266	3.71266	1.89245	295 (22)
STAT3		transcription regulator		-1.56	2.34e-30	IGF1R	insulin like growth factor 1 receptor	Plasma Membrane	transmembrane receptor	1.62026e-06	8.58162e-08	up	1.51017	1.51017	0.594707	295 (22)
STAT3		transcription regulator		-1.56	2.34e-30	IGFBP5	insulin like growth factor binding protein 5	Extracellular Space	other	5.67417e-07	2.51378e-08	down	1.6158	-1.6158	-0.69225	295 (22)
STAT3		transcription regulator		-1.56	2.34e-30	IL11	interleukin 11	Extracellular Space	cytokine	2.08907e-06	1.15688e-07	down	1.56997	-1.56997	-0.650737	295 (22)
STAT3		transcription regulator		-1.56	2.34e-30	IL1R1	interleukin 1 receptor type 1	Plasma Membrane	transmembrane receptor	2.62346e-06	1.51079e-07	up	1.58834	1.58834	0.66752	295 (22)
STAT3		transcription regulator		-1.56	2.34e-30	IL6R	interleukin 6 receptor	Plasma Membrane	transmembrane receptor	0.00160293	0.00026349	up	1.53408	1.53408	0.61737	295 (22)
STAT3		transcription regulator		-1.56	2.34e-30	IRF9	interferon regulatory factor 9	Nucleus	transcription regulator	4.93936e-17	6.14816e-20	up	4.18958	4.18958	2.06681	295 (22)
STAT3		transcription regulator		-1.56	2.34e-30	ISG15	ISG15 ubiquitin-like modifier	Extracellular Space	other	6.02348e-24	9.18074e-28	up	14.6756	14.6756	3.87535	295 (22)
STAT3		transcription regulator		-1.56	2.34e-30	ISG20	interferon stimulated exonuclease gene 20	Nucleus	enzyme	3.3467e-10	4.02121e-12	up	2.49078	2.49078	1.3166	295 (22)
STAT3		transcription regulator		-1.56	2.34e-30	KLF4	Kruppel like factor 4	Nucleus	transcription regulator	5.3752e-06	3.44501e-07	up	1.61982	1.61982	0.695833	295 (22)
STAT3		transcription regulator		-1.56	2.34e-30	LIF	LIF, interleukin 6 family cytokine	Extracellular Space	cytokine	5.52073e-06	3.54669e-07	down	1.52852	-1.52852	-0.612137	295 (22)
STAT3		transcription regulator		-1.56	2.34e-30	MMP2	matrix metallopeptidase 2	Extracellular Space	peptidase	2.73628e-12	1.60565e-14	down	2.0594	-2.0594	-1.04222	295 (22)
STAT3		transcription regulator		-1.56	2.34e-30	MX2	MX dynamin like GTPase 2	Nucleus	enzyme	1.35868e-17	1.41508e-20	up	12.9536	12.9536	3.69528	295 (22)
STAT3		transcription regulator		-1.56	2.34e-30	OAS1	2'-5'-oligoadenylate synthetase 1	Cytoplasm	enzyme	7.9368e-22	1.81454e-25	up	34.0809	34.0809	5.09089	295 (22)
STAT3		transcription regulator		-1.56	2.34e-30	OAS2	2'-5'-oligoadenylate synthetase 2	Cytoplasm	enzyme	2.47273e-18	1.75879e-21	up	13.0103	13.0103	3.70158	295 (22)
STAT3		transcription regulator		-1.56	2.34e-30	OAS3	2'-5'-oligoadenylate synthetase 3	Cytoplasm	enzyme	4.7732e-17	5.82009e-20	up	9.53994	9.53994	3.25398	295 (22)
STAT3		transcription regulator		-1.56	2.34e-30	OASL	2'-5'-oligoadenylate synthetase like	Cytoplasm	enzyme	4.29177e-12	2.66015e-14	up	3.32176	3.32176	1.73195	295 (22)
STAT3		transcription regulator		-1.56	2.34e-30	PLA2G4A	phospholipase A2 group IVA	Cytoplasm	enzyme	4.74639e-05	4.31402e-06	down	1.50651	-1.50651	-0.59121	295 (22)
STAT3		transcription regulator		-1.56	2.34e-30	PLAU	plasminogen activator, urokinase	Extracellular Space	peptidase	4.21871e-12	2.60414e-14	down	1.75173	-1.75173	-0.808777	295 (22)
STAT3		transcription regulator		-1.56	2.34e-30	PLSCR1	phospholipid scramblase 1	Plasma Membrane	enzyme	9.16348e-16	1.88549e-18	up	5.08099	5.08099	2.34511	295 (22)
STAT3		transcription regulator		-1.56	2.34e-30	PML	promyelocytic leukemia	Nucleus	transcription regulator	1.70964e-10	1.83519e-12	up	2.02792	2.02792	1.02	295 (22)
STAT3		transcription regulator		-1.56	2.34e-30	PSMB8	proteasome subunit beta 8	Cytoplasm	peptidase	1.25726e-14	3.83253e-17	up	2.60344	2.60344	1.38042	295 (22)
STAT3		transcription regulator		-1.56	2.34e-30	PSMB9	proteasome subunit beta 9	Cytoplasm	peptidase	1.43938e-14	4.49739e-17	up	3.78911	3.78911	1.92186	295 (22)
STAT3		transcription regulator		-1.56	2.34e-30	RSAD2	radical S-adenosyl methionine domain containing 2	Cytoplasm	enzyme	3.48658e-16	6.02264e-19	up	8.36709	8.36709	3.06473	295 (22)
STAT3		transcription regulator		-1.56	2.34e-30	SLC1A3	solute carrier family 1 member 3	Plasma Membrane	transporter	1.00375e-06	4.91599e-08	down	1.62886	-1.62886	-0.70386	295 (22)
STAT3		transcription regulator		-1.56	2.34e-30	SLC39A10	solute carrier family 39 member 10	Extracellular Space	transporter	1.1927e-08	2.51471e-10	down	1.50413	-1.50413	-0.588933	295 (22)
STAT3		transcription regulator		-1.56	2.34e-30	SLFN5	schlafen family member 5	Nucleus	enzyme	2.10968e-06	1.16883e-07	up	1.94791	1.94791	0.961923	295 (22)
STAT3		transcription regulator		-1.56	2.34e-30	SP110	SP110 nuclear body protein	Nucleus	other	4.2938e-14	1.51613e-16	up	3.53912	3.53912	1.82339	295 (22)
STAT3		transcription regulator		-1.56	2.34e-30	SREBF1	sterol regulatory element binding transcription factor 1	Nucleus	transcription regulator	2.22243e-11	1.7197e-13	down	1.74866	-1.74866	-0.80625	295 (22)
STAT3		transcription regulator		-1.56	2.34e-30	STAT1	signal transducer and activator of transcription 1	Nucleus	transcription regulator	3.0512e-17	3.33287e-20	up	5.35868	5.35868	2.42188	295 (22)
STAT3		transcription regulator		-1.56	2.34e-30	STAT2	signal transducer and activator of transcription 2	Nucleus	transcription regulator	4.01622e-14	1.40791e-16	up	2.22417	2.22417	1.15327	295 (22)
STAT3		transcription regulator		-1.56	2.34e-30	TAP1	transporter 1, ATP binding cassette subfamily B member	Cytoplasm	transporter	1.5446e-16	2.43269e-19	up	3.44291	3.44291	1.78363	295 (22)
STAT3		transcription regulator		-1.56	2.34e-30	TNFSF10	TNF superfamily member 10	Extracellular Space	cytokine	3.64693e-07	1.49246e-08	up	1.58532	1.58532	0.664773	295 (22)
STAT3		transcription regulator		-1.56	2.34e-30	TRIM14	tripartite motif containing 14	Cytoplasm	other	5.00376e-13	2.37159e-15	up	2.47028	2.47028	1.30467	295 (22)
STAT3		transcription regulator		-1.56	2.34e-30	TRIM22	tripartite motif containing 22	Cytoplasm	transcription regulator	9.04298e-14	3.49167e-16	up	4.72321	4.72321	2.23977	295 (22)
STAT3		transcription regulator		-1.56	2.34e-30	TRIM5	tripartite motif containing 5	Cytoplasm	enzyme	1.32974e-10	1.34778e-12	up	2.12538	2.12538	1.08772	295 (22)
STAT3		transcription regulator		-1.56	2.34e-30	USP18	ubiquitin specific peptidase 18	Cytoplasm	peptidase	7.50197e-15	1.98193e-17	up	2.93452	2.93452	1.55313	295 (22)
STAT3		transcription regulator		-1.56	2.34e-30	VCAN	versican	Extracellular Space	other	5.8301e-13	2.85833e-15	down	2.53105	-2.53105	-1.33974	295 (22)
STAT3		transcription regulator		-1.56	2.34e-30	ZFP36	ZFP36 ring finger protein	Nucleus	transcription regulator	1.73116e-08	3.88307e-10	up	1.50452	1.50452	0.5893	295 (22)
poly rI:rC-RNA		biologic drug	Activated	6.112	6.87e-30	ADAR	adenosine deaminase, RNA specific	Nucleus	enzyme	1.5428e-12	8.38693e-15	up	1.9438	1.9438	0.958883	277 (19)
poly rI:rC-RNA		biologic drug	Activated	6.112	6.87e-30	AGRN	agrin	Plasma Membrane	other	2.41559e-13	1.04316e-15	up	1.6413	1.6413	0.71484	277 (19)
poly rI:rC-RNA		biologic drug	Activated	6.112	6.87e-30	ANXA1	annexin A1	Plasma Membrane	enzyme	2.67082e-05	2.20567e-06	up	1.57589	1.57589	0.656167	277 (19)
poly rI:rC-RNA		biologic drug	Activated	6.112	6.87e-30	ATF3	activating transcription factor 3	Nucleus	transcription regulator	7.55361e-08	2.28723e-09	up	1.80086	1.80086	0.848683	277 (19)
poly rI:rC-RNA		biologic drug	Activated	6.112	6.87e-30	B2M	beta-2-microglobulin	Plasma Membrane	transmembrane receptor	2.18731e-08	5.24518e-10	up	1.60007	1.60007	0.678137	277 (19)
poly rI:rC-RNA		biologic drug	Activated	6.112	6.87e-30	BAK1	BCL2 antagonist/killer 1	Cytoplasm	other	9.5769e-07	4.65392e-08	up	1.56957	1.56957	0.650367	277 (19)
poly rI:rC-RNA		biologic drug	Activated	6.112	6.87e-30	BIRC3	baculoviral IAP repeat containing 3	Cytoplasm	enzyme	3.94896e-06	2.4286e-07	up	1.68103	1.68103	0.749347	277 (19)
poly rI:rC-RNA		biologic drug	Activated	6.112	6.87e-30	BST2	bone marrow stromal cell antigen 2	Plasma Membrane	other	2.00339e-21	6.10695e-25	up	5.57459	5.57459	2.47887	277 (19)
poly rI:rC-RNA		biologic drug	Activated	6.112	6.87e-30	BTN3A3	butyrophilin subfamily 3 member A3	Plasma Membrane	other	2.66144e-09	4.41478e-11	up	2.0735	2.0735	1.05207	277 (19)
poly rI:rC-RNA		biologic drug	Activated	6.112	6.87e-30	CD274	CD274 molecule	Plasma Membrane	enzyme	8.14355e-08	2.49896e-09	up	1.72287	1.72287	0.784817	277 (19)
poly rI:rC-RNA		biologic drug	Activated	6.112	6.87e-30	CDH2	cadherin 2	Plasma Membrane	other	3.85849e-13	1.78612e-15	down	2.42289	-2.42289	-1.27673	277 (19)
poly rI:rC-RNA		biologic drug	Activated	6.112	6.87e-30	CEBPD	CCAAT/enhancer binding protein delta	Nucleus	transcription regulator	3.5163e-10	4.26965e-12	up	1.72534	1.72534	0.786883	277 (19)
poly rI:rC-RNA		biologic drug	Activated	6.112	6.87e-30	CXCL8	C-X-C motif chemokine ligand 8	Extracellular Space	cytokine	3.33515e-08	8.55689e-10	down	1.51166	-1.51166	-0.596137	277 (19)
poly rI:rC-RNA		biologic drug	Activated	6.112	6.87e-30	DDX58	DExD/H-box helicase 58	Cytoplasm	enzyme	2.10348e-19	1.16781e-22	up	9.71681	9.71681	3.28048	277 (19)
poly rI:rC-RNA		biologic drug	Activated	6.112	6.87e-30	DHX58	DExH-box helicase 58	Cytoplasm	enzyme	1.2173e-11	8.74874e-14	up	3.44851	3.44851	1.78597	277 (19)
poly rI:rC-RNA		biologic drug	Activated	6.112	6.87e-30	DIO2	iodothyronine deiodinase 2	Cytoplasm	enzyme	1.06751e-05	7.70682e-07	up	1.58199	1.58199	0.66174	277 (19)
poly rI:rC-RNA		biologic drug	Activated	6.112	6.87e-30	DUSP1	dual specificity phosphatase 1	Nucleus	phosphatase	5.0366e-08	1.3805e-09	up	1.61851	1.61851	0.694667	277 (19)
poly rI:rC-RNA		biologic drug	Activated	6.112	6.87e-30	DUSP5	dual specificity phosphatase 5	Nucleus	phosphatase	4.72679e-09	8.57321e-11	up	1.80023	1.80023	0.84818	277 (19)
poly rI:rC-RNA		biologic drug	Activated	6.112	6.87e-30	EIF2AK2	eukaryotic translation initiation factor 2 alpha kinase 2	Cytoplasm	kinase	9.22347e-15	2.60073e-17	up	2.91402	2.91402	1.54301	277 (19)
poly rI:rC-RNA		biologic drug	Activated	6.112	6.87e-30	ELAVL2	ELAV like RNA binding protein 2	Cytoplasm	other	3.21869e-07	1.28123e-08	down	1.78451	-1.78451	-0.83553	277 (19)
poly rI:rC-RNA		biologic drug	Activated	6.112	6.87e-30	FGF2	fibroblast growth factor 2	Extracellular Space	growth factor	4.65422e-07	1.9898e-08	up	1.63936	1.63936	0.713133	277 (19)
poly rI:rC-RNA		biologic drug	Activated	6.112	6.87e-30	GADD45B	growth arrest and DNA damage inducible beta	Cytoplasm	other	5.40493e-12	3.45995e-14	up	1.80481	1.80481	0.85185	277 (19)
poly rI:rC-RNA		biologic drug	Activated	6.112	6.87e-30	GBP1	guanylate binding protein 1	Cytoplasm	enzyme	1.98153e-14	6.35144e-17	up	5.03687	5.03687	2.33253	277 (19)
poly rI:rC-RNA		biologic drug	Activated	6.112	6.87e-30	GBP2	guanylate binding protein 2	Cytoplasm	enzyme	1.57883e-10	1.65239e-12	up	2.07677	2.07677	1.05434	277 (19)
poly rI:rC-RNA		biologic drug	Activated	6.112	6.87e-30	HBEGF	heparin binding EGF like growth factor	Extracellular Space	growth factor	0.000142037	1.56448e-05	up	1.55376	1.55376	0.63576	277 (19)
poly rI:rC-RNA		biologic drug	Activated	6.112	6.87e-30	HLA-A	major histocompatibility complex, class I, A	Plasma Membrane	other	1.19308e-14	3.60657e-17	up	2.27929	2.27929	1.18859	277 (19)
poly rI:rC-RNA		biologic drug	Activated	6.112	6.87e-30	HLA-B	major histocompatibility complex, class I, B	Plasma Membrane	transmembrane receptor	1.86159e-20	8.03348e-24	up	3.82455	3.82455	1.93529	277 (19)
poly rI:rC-RNA		biologic drug	Activated	6.112	6.87e-30	HLA-C	major histocompatibility complex, class I, C	Plasma Membrane	other	3.47521e-16	5.76006e-19	up	3.03461	3.03461	1.60151	277 (19)
poly rI:rC-RNA		biologic drug	Activated	6.112	6.87e-30	HLA-E	major histocompatibility complex, class I, E	Plasma Membrane	transmembrane receptor	1.61362e-10	1.69699e-12	up	1.87414	1.87414	0.906227	277 (19)
poly rI:rC-RNA		biologic drug	Activated	6.112	6.87e-30	HLA-F	major histocompatibility complex, class I, F	Plasma Membrane	transmembrane receptor	1.01937e-15	2.14927e-18	up	4.56569	4.56569	2.19083	277 (19)
poly rI:rC-RNA		biologic drug	Activated	6.112	6.87e-30	IFI16	interferon gamma inducible protein 16	Nucleus	transcription regulator	9.1172e-18	8.68198e-21	up	3.41287	3.41287	1.77099	277 (19)
poly rI:rC-RNA		biologic drug	Activated	6.112	6.87e-30	IFI27	interferon alpha inducible protein 27	Cytoplasm	other	2.32226e-24	1.76974e-28	up	16.2309	16.2309	4.02067	277 (19)
poly rI:rC-RNA		biologic drug	Activated	6.112	6.87e-30	IFIH1	interferon induced with helicase C domain 1	Nucleus	enzyme	8.92436e-18	8.16128e-21	up	7.59642	7.59642	2.92532	277 (19)
poly rI:rC-RNA		biologic drug	Activated	6.112	6.87e-30	IFIT1	interferon induced protein with tetratricopeptide repeats 1	Cytoplasm	other	3.06617e-24	3.11555e-28	up	17.0554	17.0554	4.09216	277 (19)
poly rI:rC-RNA		biologic drug	Activated	6.112	6.87e-30	IFIT2	interferon induced protein with tetratricopeptide repeats 2	Cytoplasm	other	3.47521e-16	5.91472e-19	up	5.03483	5.03483	2.33194	277 (19)
poly rI:rC-RNA		biologic drug	Activated	6.112	6.87e-30	IFIT3	interferon induced protein with tetratricopeptide repeats 3	Cytoplasm	other	2.90216e-18	2.35912e-21	up	13.075	13.075	3.70874	277 (19)
poly rI:rC-RNA		biologic drug	Activated	6.112	6.87e-30	IFIT5	interferon induced protein with tetratricopeptide repeats 5	Plasma Membrane	other	2.47386e-13	1.07696e-15	up	2.67773	2.67773	1.42101	277 (19)
poly rI:rC-RNA		biologic drug	Activated	6.112	6.87e-30	IFITM3	interferon induced transmembrane protein 3	Plasma Membrane	other	2.90216e-18	2.31646e-21	up	3.71266	3.71266	1.89245	277 (19)
poly rI:rC-RNA		biologic drug	Activated	6.112	6.87e-30	IL11	interleukin 11	Extracellular Space	cytokine	2.08907e-06	1.15688e-07	down	1.56997	-1.56997	-0.650737	277 (19)
poly rI:rC-RNA		biologic drug	Activated	6.112	6.87e-30	IRF9	interferon regulatory factor 9	Nucleus	transcription regulator	4.93936e-17	6.14816e-20	up	4.18958	4.18958	2.06681	277 (19)
poly rI:rC-RNA		biologic drug	Activated	6.112	6.87e-30	ISG15	ISG15 ubiquitin-like modifier	Extracellular Space	other	6.02348e-24	9.18074e-28	up	14.6756	14.6756	3.87535	277 (19)
poly rI:rC-RNA		biologic drug	Activated	6.112	6.87e-30	ISG20	interferon stimulated exonuclease gene 20	Nucleus	enzyme	3.3467e-10	4.02121e-12	up	2.49078	2.49078	1.3166	277 (19)
poly rI:rC-RNA		biologic drug	Activated	6.112	6.87e-30	KLF4	Kruppel like factor 4	Nucleus	transcription regulator	5.3752e-06	3.44501e-07	up	1.61982	1.61982	0.695833	277 (19)
poly rI:rC-RNA		biologic drug	Activated	6.112	6.87e-30	LIF	LIF, interleukin 6 family cytokine	Extracellular Space	cytokine	5.52073e-06	3.54669e-07	down	1.52852	-1.52852	-0.612137	277 (19)
poly rI:rC-RNA		biologic drug	Activated	6.112	6.87e-30	LPL	lipoprotein lipase	Cytoplasm	enzyme	4.6494e-11	3.9802e-13	down	2.81748	-2.81748	-1.49441	277 (19)
poly rI:rC-RNA		biologic drug	Activated	6.112	6.87e-30	LY6E	lymphocyte antigen 6 family member E	Plasma Membrane	other	1.04007e-14	3.03836e-17	up	4.49652	4.49652	2.16881	277 (19)
poly rI:rC-RNA		biologic drug	Activated	6.112	6.87e-30	MMP2	matrix metallopeptidase 2	Extracellular Space	peptidase	2.73628e-12	1.60565e-14	down	2.0594	-2.0594	-1.04222	277 (19)
poly rI:rC-RNA		biologic drug	Activated	6.112	6.87e-30	NLRC5	NLR family CARD domain containing 5	Cytoplasm	transcription regulator	1.28228e-12	6.80783e-15	up	2.73634	2.73634	1.45225	277 (19)
poly rI:rC-RNA		biologic drug	Activated	6.112	6.87e-30	NMI	N-myc and STAT interactor	Cytoplasm	transcription regulator	4.45144e-09	8.00594e-11	up	2.05521	2.05521	1.03928	277 (19)
poly rI:rC-RNA		biologic drug	Activated	6.112	6.87e-30	OAS1	2'-5'-oligoadenylate synthetase 1	Cytoplasm	enzyme	7.9368e-22	1.81454e-25	up	34.0809	34.0809	5.09089	277 (19)
poly rI:rC-RNA		biologic drug	Activated	6.112	6.87e-30	OAS2	2'-5'-oligoadenylate synthetase 2	Cytoplasm	enzyme	2.47273e-18	1.75879e-21	up	13.0103	13.0103	3.70158	277 (19)
poly rI:rC-RNA		biologic drug	Activated	6.112	6.87e-30	OAS3	2'-5'-oligoadenylate synthetase 3	Cytoplasm	enzyme	4.7732e-17	5.82009e-20	up	9.53994	9.53994	3.25398	277 (19)
poly rI:rC-RNA		biologic drug	Activated	6.112	6.87e-30	OASL	2'-5'-oligoadenylate synthetase like	Cytoplasm	enzyme	4.29177e-12	2.66015e-14	up	3.32176	3.32176	1.73195	277 (19)
poly rI:rC-RNA		biologic drug	Activated	6.112	6.87e-30	PLAU	plasminogen activator, urokinase	Extracellular Space	peptidase	4.21871e-12	2.60414e-14	down	1.75173	-1.75173	-0.808777	277 (19)
poly rI:rC-RNA		biologic drug	Activated	6.112	6.87e-30	PSMB8	proteasome subunit beta 8	Cytoplasm	peptidase	1.25726e-14	3.83253e-17	up	2.60344	2.60344	1.38042	277 (19)
poly rI:rC-RNA		biologic drug	Activated	6.112	6.87e-30	PSMB9	proteasome subunit beta 9	Cytoplasm	peptidase	1.43938e-14	4.49739e-17	up	3.78911	3.78911	1.92186	277 (19)
poly rI:rC-RNA		biologic drug	Activated	6.112	6.87e-30	PSME2	proteasome activator subunit 2	Cytoplasm	peptidase	5.14767e-11	4.41984e-13	up	1.55351	1.55351	0.63553	277 (19)
poly rI:rC-RNA		biologic drug	Activated	6.112	6.87e-30	RARRES3	retinoic acid receptor responder 3	Cytoplasm	enzyme	1.14227e-08	2.39493e-10	up	2.09439	2.09439	1.06653	277 (19)
poly rI:rC-RNA		biologic drug	Activated	6.112	6.87e-30	RSAD2	radical S-adenosyl methionine domain containing 2	Cytoplasm	enzyme	3.48658e-16	6.02264e-19	up	8.36709	8.36709	3.06473	277 (19)
poly rI:rC-RNA		biologic drug	Activated	6.112	6.87e-30	ST8SIA4	ST8 alpha-N-acetyl-neuraminide alpha-2,8-sialyltransferase 4	Cytoplasm	enzyme	2.51576e-06	1.44121e-07	down	1.67085	-1.67085	-0.74058	277 (19)
poly rI:rC-RNA		biologic drug	Activated	6.112	6.87e-30	STAT1	signal transducer and activator of transcription 1	Nucleus	transcription regulator	3.0512e-17	3.33287e-20	up	5.35868	5.35868	2.42188	277 (19)
poly rI:rC-RNA		biologic drug	Activated	6.112	6.87e-30	STAT2	signal transducer and activator of transcription 2	Nucleus	transcription regulator	4.01622e-14	1.40791e-16	up	2.22417	2.22417	1.15327	277 (19)
poly rI:rC-RNA		biologic drug	Activated	6.112	6.87e-30	TAP1	transporter 1, ATP binding cassette subfamily B member	Cytoplasm	transporter	1.5446e-16	2.43269e-19	up	3.44291	3.44291	1.78363	277 (19)
poly rI:rC-RNA		biologic drug	Activated	6.112	6.87e-30	TAP2	transporter 2, ATP binding cassette subfamily B member	Cytoplasm	transporter	1.76922e-08	3.98643e-10	up	1.77155	1.77155	0.825013	277 (19)
poly rI:rC-RNA		biologic drug	Activated	6.112	6.87e-30	TGFA	transforming growth factor alpha	Extracellular Space	growth factor	2.49065e-11	1.96134e-13	down	1.72724	-1.72724	-0.78847	277 (19)
poly rI:rC-RNA		biologic drug	Activated	6.112	6.87e-30	TNFAIP3	TNF alpha induced protein 3	Nucleus	enzyme	4.58554e-08	1.23707e-09	up	1.98924	1.98924	0.992217	277 (19)
poly rI:rC-RNA		biologic drug	Activated	6.112	6.87e-30	TNFSF10	TNF superfamily member 10	Extracellular Space	cytokine	3.64693e-07	1.49246e-08	up	1.58532	1.58532	0.664773	277 (19)
poly rI:rC-RNA		biologic drug	Activated	6.112	6.87e-30	TRIM25	tripartite motif containing 25	Cytoplasm	transcription regulator	8.43102e-12	5.82543e-14	up	2.02467	2.02467	1.01768	277 (19)
poly rI:rC-RNA		biologic drug	Activated	6.112	6.87e-30	ZC3HAV1	zinc finger CCCH-type containing, antiviral 1	Plasma Membrane	other	2.30812e-09	3.71143e-11	up	1.92087	1.92087	0.941757	277 (19)
poly rI:rC-RNA		biologic drug	Activated	6.112	6.87e-30	ZFP36	ZFP36 ring finger protein	Nucleus	transcription regulator	1.73116e-08	3.88307e-10	up	1.50452	1.50452	0.5893	277 (19)
Ifnar		group	Activated	5.348	1.26e-27	B2M	beta-2-microglobulin	Plasma Membrane	transmembrane receptor	2.18731e-08	5.24518e-10	up	1.60007	1.60007	0.678137	215 (20)
Ifnar		group	Activated	5.348	1.26e-27	CD274	CD274 molecule	Plasma Membrane	enzyme	8.14355e-08	2.49896e-09	up	1.72287	1.72287	0.784817	215 (20)
Ifnar		group	Activated	5.348	1.26e-27	DDX58	DExD/H-box helicase 58	Cytoplasm	enzyme	2.10348e-19	1.16781e-22	up	9.71681	9.71681	3.28048	215 (20)
Ifnar		group	Activated	5.348	1.26e-27	EIF2AK2	eukaryotic translation initiation factor 2 alpha kinase 2	Cytoplasm	kinase	9.22347e-15	2.60073e-17	up	2.91402	2.91402	1.54301	215 (20)
Ifnar		group	Activated	5.348	1.26e-27	GBP2	guanylate binding protein 2	Cytoplasm	enzyme	1.57883e-10	1.65239e-12	up	2.07677	2.07677	1.05434	215 (20)
Ifnar		group	Activated	5.348	1.26e-27	HLA-A	major histocompatibility complex, class I, A	Plasma Membrane	other	1.19308e-14	3.60657e-17	up	2.27929	2.27929	1.18859	215 (20)
Ifnar		group	Activated	5.348	1.26e-27	HLA-E	major histocompatibility complex, class I, E	Plasma Membrane	transmembrane receptor	1.61362e-10	1.69699e-12	up	1.87414	1.87414	0.906227	215 (20)
Ifnar		group	Activated	5.348	1.26e-27	IFI16	interferon gamma inducible protein 16	Nucleus	transcription regulator	9.1172e-18	8.68198e-21	up	3.41287	3.41287	1.77099	215 (20)
Ifnar		group	Activated	5.348	1.26e-27	IFI35	interferon induced protein 35	Nucleus	other	7.21962e-16	1.41216e-18	up	3.42248	3.42248	1.77504	215 (20)
Ifnar		group	Activated	5.348	1.26e-27	IFIH1	interferon induced with helicase C domain 1	Nucleus	enzyme	8.92436e-18	8.16128e-21	up	7.59642	7.59642	2.92532	215 (20)
Ifnar		group	Activated	5.348	1.26e-27	IFIT2	interferon induced protein with tetratricopeptide repeats 2	Cytoplasm	other	3.47521e-16	5.91472e-19	up	5.03483	5.03483	2.33194	215 (20)
Ifnar		group	Activated	5.348	1.26e-27	IFIT3	interferon induced protein with tetratricopeptide repeats 3	Cytoplasm	other	2.90216e-18	2.35912e-21	up	13.075	13.075	3.70874	215 (20)
Ifnar		group	Activated	5.348	1.26e-27	IFITM3	interferon induced transmembrane protein 3	Plasma Membrane	other	2.90216e-18	2.31646e-21	up	3.71266	3.71266	1.89245	215 (20)
Ifnar		group	Activated	5.348	1.26e-27	IRF9	interferon regulatory factor 9	Nucleus	transcription regulator	4.93936e-17	6.14816e-20	up	4.18958	4.18958	2.06681	215 (20)
Ifnar		group	Activated	5.348	1.26e-27	ISG15	ISG15 ubiquitin-like modifier	Extracellular Space	other	6.02348e-24	9.18074e-28	up	14.6756	14.6756	3.87535	215 (20)
Ifnar		group	Activated	5.348	1.26e-27	ISG20	interferon stimulated exonuclease gene 20	Nucleus	enzyme	3.3467e-10	4.02121e-12	up	2.49078	2.49078	1.3166	215 (20)
Ifnar		group	Activated	5.348	1.26e-27	NLRC5	NLR family CARD domain containing 5	Cytoplasm	transcription regulator	1.28228e-12	6.80783e-15	up	2.73634	2.73634	1.45225	215 (20)
Ifnar		group	Activated	5.348	1.26e-27	OAS1	2'-5'-oligoadenylate synthetase 1	Cytoplasm	enzyme	7.9368e-22	1.81454e-25	up	34.0809	34.0809	5.09089	215 (20)
Ifnar		group	Activated	5.348	1.26e-27	OAS2	2'-5'-oligoadenylate synthetase 2	Cytoplasm	enzyme	2.47273e-18	1.75879e-21	up	13.0103	13.0103	3.70158	215 (20)
Ifnar		group	Activated	5.348	1.26e-27	OASL	2'-5'-oligoadenylate synthetase like	Cytoplasm	enzyme	4.29177e-12	2.66015e-14	up	3.32176	3.32176	1.73195	215 (20)
Ifnar		group	Activated	5.348	1.26e-27	PNPT1	polyribonucleotide nucleotidyltransferase 1	Cytoplasm	enzyme	1.43401e-10	1.47532e-12	up	2.11654	2.11654	1.08171	215 (20)
Ifnar		group	Activated	5.348	1.26e-27	PSMB8	proteasome subunit beta 8	Cytoplasm	peptidase	1.25726e-14	3.83253e-17	up	2.60344	2.60344	1.38042	215 (20)
Ifnar		group	Activated	5.348	1.26e-27	PSMB9	proteasome subunit beta 9	Cytoplasm	peptidase	1.43938e-14	4.49739e-17	up	3.78911	3.78911	1.92186	215 (20)
Ifnar		group	Activated	5.348	1.26e-27	RSAD2	radical S-adenosyl methionine domain containing 2	Cytoplasm	enzyme	3.48658e-16	6.02264e-19	up	8.36709	8.36709	3.06473	215 (20)
Ifnar		group	Activated	5.348	1.26e-27	STAT1	signal transducer and activator of transcription 1	Nucleus	transcription regulator	3.0512e-17	3.33287e-20	up	5.35868	5.35868	2.42188	215 (20)
Ifnar		group	Activated	5.348	1.26e-27	STAT2	signal transducer and activator of transcription 2	Nucleus	transcription regulator	4.01622e-14	1.40791e-16	up	2.22417	2.22417	1.15327	215 (20)
Ifnar		group	Activated	5.348	1.26e-27	TAP1	transporter 1, ATP binding cassette subfamily B member	Cytoplasm	transporter	1.5446e-16	2.43269e-19	up	3.44291	3.44291	1.78363	215 (20)
Ifnar		group	Activated	5.348	1.26e-27	TAP2	transporter 2, ATP binding cassette subfamily B member	Cytoplasm	transporter	1.76922e-08	3.98643e-10	up	1.77155	1.77155	0.825013	215 (20)
Ifnar		group	Activated	5.348	1.26e-27	TGFBR1	transforming growth factor beta receptor 1	Plasma Membrane	kinase	6.92934e-12	4.59421e-14	down	2.23453	-2.23453	-1.15997	215 (20)
Ifnar		group	Activated	5.348	1.26e-27	TNFSF10	TNF superfamily member 10	Extracellular Space	cytokine	3.64693e-07	1.49246e-08	up	1.58532	1.58532	0.664773	215 (20)
Ifnar		group	Activated	5.348	1.26e-27	TRIM21	tripartite motif containing 21	Nucleus	enzyme	8.42459e-08	2.60232e-09	up	1.71822	1.71822	0.780917	215 (20)
Ifnar		group	Activated	5.348	1.26e-27	UBE2L6	ubiquitin conjugating enzyme E2 L6	Cytoplasm	enzyme	3.49777e-16	6.13084e-19	up	4.05926	4.05926	2.02122	215 (20)
Ifnar		group	Activated	5.348	1.26e-27	USP18	ubiquitin specific peptidase 18	Cytoplasm	peptidase	7.50197e-15	1.98193e-17	up	2.93452	2.93452	1.55313	215 (20)
IFN Beta		group	Activated	5.317	1.76e-27	ATF3	activating transcription factor 3	Nucleus	transcription regulator	7.55361e-08	2.28723e-09	up	1.80086	1.80086	0.848683	284 (19)
IFN Beta		group	Activated	5.317	1.76e-27	BAK1	BCL2 antagonist/killer 1	Cytoplasm	other	9.5769e-07	4.65392e-08	up	1.56957	1.56957	0.650367	284 (19)
IFN Beta		group	Activated	5.317	1.76e-27	BST2	bone marrow stromal cell antigen 2	Plasma Membrane	other	2.00339e-21	6.10695e-25	up	5.57459	5.57459	2.47887	284 (19)
IFN Beta		group	Activated	5.317	1.76e-27	CD274	CD274 molecule	Plasma Membrane	enzyme	8.14355e-08	2.49896e-09	up	1.72287	1.72287	0.784817	284 (19)
IFN Beta		group	Activated	5.317	1.76e-27	CDKN1A	cyclin dependent kinase inhibitor 1A	Nucleus	kinase	5.2421e-08	1.44615e-09	up	1.51115	1.51115	0.595647	284 (19)
IFN Beta		group	Activated	5.317	1.76e-27	CXCL8	C-X-C motif chemokine ligand 8	Extracellular Space	cytokine	3.33515e-08	8.55689e-10	down	1.51166	-1.51166	-0.596137	284 (19)
IFN Beta		group	Activated	5.317	1.76e-27	DDX58	DExD/H-box helicase 58	Cytoplasm	enzyme	2.10348e-19	1.16781e-22	up	9.71681	9.71681	3.28048	284 (19)
IFN Beta		group	Activated	5.317	1.76e-27	DUSP1	dual specificity phosphatase 1	Nucleus	phosphatase	5.0366e-08	1.3805e-09	up	1.61851	1.61851	0.694667	284 (19)
IFN Beta		group	Activated	5.317	1.76e-27	EIF2AK2	eukaryotic translation initiation factor 2 alpha kinase 2	Cytoplasm	kinase	9.22347e-15	2.60073e-17	up	2.91402	2.91402	1.54301	284 (19)
IFN Beta		group	Activated	5.317	1.76e-27	HERC5	HECT and RLD domain containing E3 ubiquitin protein ligase 5	Cytoplasm	enzyme	3.84261e-14	1.31777e-16	up	2.83516	2.83516	1.50343	284 (19)
IFN Beta		group	Activated	5.317	1.76e-27	HLA-A	major histocompatibility complex, class I, A	Plasma Membrane	other	1.19308e-14	3.60657e-17	up	2.27929	2.27929	1.18859	284 (19)
IFN Beta		group	Activated	5.317	1.76e-27	HLA-B	major histocompatibility complex, class I, B	Plasma Membrane	transmembrane receptor	1.86159e-20	8.03348e-24	up	3.82455	3.82455	1.93529	284 (19)
IFN Beta		group	Activated	5.317	1.76e-27	IFI16	interferon gamma inducible protein 16	Nucleus	transcription regulator	9.1172e-18	8.68198e-21	up	3.41287	3.41287	1.77099	284 (19)
IFN Beta		group	Activated	5.317	1.76e-27	IFI27	interferon alpha inducible protein 27	Cytoplasm	other	2.32226e-24	1.76974e-28	up	16.2309	16.2309	4.02067	284 (19)
IFN Beta		group	Activated	5.317	1.76e-27	IFI35	interferon induced protein 35	Nucleus	other	7.21962e-16	1.41216e-18	up	3.42248	3.42248	1.77504	284 (19)
IFN Beta		group	Activated	5.317	1.76e-27	IFI44	interferon induced protein 44	Cytoplasm	other	2.50424e-18	1.84482e-21	up	9.8086	9.8086	3.29405	284 (19)
IFN Beta		group	Activated	5.317	1.76e-27	IFI6	interferon alpha inducible protein 6	Cytoplasm	other	2.69528e-23	4.7927e-27	up	22.0278	22.0278	4.46125	284 (19)
IFN Beta		group	Activated	5.317	1.76e-27	IFIH1	interferon induced with helicase C domain 1	Nucleus	enzyme	8.92436e-18	8.16128e-21	up	7.59642	7.59642	2.92532	284 (19)
IFN Beta		group	Activated	5.317	1.76e-27	IFIT1	interferon induced protein with tetratricopeptide repeats 1	Cytoplasm	other	3.06617e-24	3.11555e-28	up	17.0554	17.0554	4.09216	284 (19)
IFN Beta		group	Activated	5.317	1.76e-27	IFIT2	interferon induced protein with tetratricopeptide repeats 2	Cytoplasm	other	3.47521e-16	5.91472e-19	up	5.03483	5.03483	2.33194	284 (19)
IFN Beta		group	Activated	5.317	1.76e-27	IFIT3	interferon induced protein with tetratricopeptide repeats 3	Cytoplasm	other	2.90216e-18	2.35912e-21	up	13.075	13.075	3.70874	284 (19)
IFN Beta		group	Activated	5.317	1.76e-27	IFITM1	interferon induced transmembrane protein 1	Plasma Membrane	transmembrane receptor	3.41024e-23	6.93032e-27	up	21.5544	21.5544	4.42991	284 (19)
IFN Beta		group	Activated	5.317	1.76e-27	INSIG1	insulin induced gene 1	Cytoplasm	other	2.06739e-14	6.82723e-17	down	2.35554	-2.35554	-1.23606	284 (19)
IFN Beta		group	Activated	5.317	1.76e-27	IRF9	interferon regulatory factor 9	Nucleus	transcription regulator	4.93936e-17	6.14816e-20	up	4.18958	4.18958	2.06681	284 (19)
IFN Beta		group	Activated	5.317	1.76e-27	ISG15	ISG15 ubiquitin-like modifier	Extracellular Space	other	6.02348e-24	9.18074e-28	up	14.6756	14.6756	3.87535	284 (19)
IFN Beta		group	Activated	5.317	1.76e-27	MX2	MX dynamin like GTPase 2	Nucleus	enzyme	1.35868e-17	1.41508e-20	up	12.9536	12.9536	3.69528	284 (19)
IFN Beta		group	Activated	5.317	1.76e-27	N4BP1	NEDD4 binding protein 1	Cytoplasm	other	3.36385e-10	4.05036e-12	up	1.70431	1.70431	0.769187	284 (19)
IFN Beta		group	Activated	5.317	1.76e-27	OAS1	2'-5'-oligoadenylate synthetase 1	Cytoplasm	enzyme	7.9368e-22	1.81454e-25	up	34.0809	34.0809	5.09089	284 (19)
IFN Beta		group	Activated	5.317	1.76e-27	OAS2	2'-5'-oligoadenylate synthetase 2	Cytoplasm	enzyme	2.47273e-18	1.75879e-21	up	13.0103	13.0103	3.70158	284 (19)
IFN Beta		group	Activated	5.317	1.76e-27	OASL	2'-5'-oligoadenylate synthetase like	Cytoplasm	enzyme	4.29177e-12	2.66015e-14	up	3.32176	3.32176	1.73195	284 (19)
IFN Beta		group	Activated	5.317	1.76e-27	PNPT1	polyribonucleotide nucleotidyltransferase 1	Cytoplasm	enzyme	1.43401e-10	1.47532e-12	up	2.11654	2.11654	1.08171	284 (19)
IFN Beta		group	Activated	5.317	1.76e-27	RSAD2	radical S-adenosyl methionine domain containing 2	Cytoplasm	enzyme	3.48658e-16	6.02264e-19	up	8.36709	8.36709	3.06473	284 (19)
IFN Beta		group	Activated	5.317	1.76e-27	SPRY4	sprouty RTK signaling antagonist 4	Plasma Membrane	other	8.59161e-08	2.66701e-09	down	1.54431	-1.54431	-0.626967	284 (19)
IFN Beta		group	Activated	5.317	1.76e-27	STAT1	signal transducer and activator of transcription 1	Nucleus	transcription regulator	3.0512e-17	3.33287e-20	up	5.35868	5.35868	2.42188	284 (19)
IFN Beta		group	Activated	5.317	1.76e-27	STAT2	signal transducer and activator of transcription 2	Nucleus	transcription regulator	4.01622e-14	1.40791e-16	up	2.22417	2.22417	1.15327	284 (19)
IFN Beta		group	Activated	5.317	1.76e-27	TGFBR1	transforming growth factor beta receptor 1	Plasma Membrane	kinase	6.92934e-12	4.59421e-14	down	2.23453	-2.23453	-1.15997	284 (19)
IFN Beta		group	Activated	5.317	1.76e-27	TNFSF10	TNF superfamily member 10	Extracellular Space	cytokine	3.64693e-07	1.49246e-08	up	1.58532	1.58532	0.664773	284 (19)
IFN Beta		group	Activated	5.317	1.76e-27	TRIM14	tripartite motif containing 14	Cytoplasm	other	5.00376e-13	2.37159e-15	up	2.47028	2.47028	1.30467	284 (19)
IFN Beta		group	Activated	5.317	1.76e-27	USP18	ubiquitin specific peptidase 18	Cytoplasm	peptidase	7.50197e-15	1.98193e-17	up	2.93452	2.93452	1.55313	284 (19)
TRIM24		transcription regulator	Inhibited	-5.696	5.05e-26	AGRN	agrin	Plasma Membrane	other	2.41559e-13	1.04316e-15	up	1.6413	1.6413	0.71484	123 (7)
TRIM24		transcription regulator	Inhibited	-5.696	5.05e-26	CMPK2	cytidine/uridine monophosphate kinase 2	Cytoplasm	kinase	5.79964e-08	1.63827e-09	up	1.93708	1.93708	0.953887	123 (7)
TRIM24		transcription regulator	Inhibited	-5.696	5.05e-26	DDX58	DExD/H-box helicase 58	Cytoplasm	enzyme	2.10348e-19	1.16781e-22	up	9.71681	9.71681	3.28048	123 (7)
TRIM24		transcription regulator	Inhibited	-5.696	5.05e-26	DDX60	DExD/H-box helicase 60	Cytoplasm	enzyme	3.72234e-17	4.44419e-20	up	10.8129	10.8129	3.43468	123 (7)
TRIM24		transcription regulator	Inhibited	-5.696	5.05e-26	DHX58	DExH-box helicase 58	Cytoplasm	enzyme	1.2173e-11	8.74874e-14	up	3.44851	3.44851	1.78597	123 (7)
TRIM24		transcription regulator	Inhibited	-5.696	5.05e-26	GBP2	guanylate binding protein 2	Cytoplasm	enzyme	1.57883e-10	1.65239e-12	up	2.07677	2.07677	1.05434	123 (7)
TRIM24		transcription regulator	Inhibited	-5.696	5.05e-26	GBP3	guanylate binding protein 3	Cytoplasm	enzyme	1.22172e-09	1.76899e-11	up	1.94875	1.94875	0.962547	123 (7)
TRIM24		transcription regulator	Inhibited	-5.696	5.05e-26	HERC6	HECT and RLD domain containing E3 ubiquitin protein ligase family member 6	Cytoplasm	enzyme	9.1172e-18	8.80083e-21	up	6.95413	6.95413	2.79787	123 (7)
TRIM24		transcription regulator	Inhibited	-5.696	5.05e-26	IFI35	interferon induced protein 35	Nucleus	other	7.21962e-16	1.41216e-18	up	3.42248	3.42248	1.77504	123 (7)
TRIM24		transcription regulator	Inhibited	-5.696	5.05e-26	IFI44	interferon induced protein 44	Cytoplasm	other	2.50424e-18	1.84482e-21	up	9.8086	9.8086	3.29405	123 (7)
TRIM24		transcription regulator	Inhibited	-5.696	5.05e-26	IFIH1	interferon induced with helicase C domain 1	Nucleus	enzyme	8.92436e-18	8.16128e-21	up	7.59642	7.59642	2.92532	123 (7)
TRIM24		transcription regulator	Inhibited	-5.696	5.05e-26	IFIT2	interferon induced protein with tetratricopeptide repeats 2	Cytoplasm	other	3.47521e-16	5.91472e-19	up	5.03483	5.03483	2.33194	123 (7)
TRIM24		transcription regulator	Inhibited	-5.696	5.05e-26	IFIT3	interferon induced protein with tetratricopeptide repeats 3	Cytoplasm	other	2.90216e-18	2.35912e-21	up	13.075	13.075	3.70874	123 (7)
TRIM24		transcription regulator	Inhibited	-5.696	5.05e-26	IRF9	interferon regulatory factor 9	Nucleus	transcription regulator	4.93936e-17	6.14816e-20	up	4.18958	4.18958	2.06681	123 (7)
TRIM24		transcription regulator	Inhibited	-5.696	5.05e-26	ISG15	ISG15 ubiquitin-like modifier	Extracellular Space	other	6.02348e-24	9.18074e-28	up	14.6756	14.6756	3.87535	123 (7)
TRIM24		transcription regulator	Inhibited	-5.696	5.05e-26	LGALS3	galectin 3	Extracellular Space	other	7.23408e-11	6.52364e-13	up	1.54388	1.54388	0.626557	123 (7)
TRIM24		transcription regulator	Inhibited	-5.696	5.05e-26	LGALS3BP	galectin 3 binding protein	Plasma Membrane	transmembrane receptor	1.00031e-16	1.37216e-19	up	2.29761	2.29761	1.20014	123 (7)
TRIM24		transcription regulator	Inhibited	-5.696	5.05e-26	MOV10	Mov10 RISC complex RNA helicase	Nucleus	enzyme	1.73863e-08	3.90426e-10	up	1.72816	1.72816	0.78924	123 (7)
TRIM24		transcription regulator	Inhibited	-5.696	5.05e-26	NMI	N-myc and STAT interactor	Cytoplasm	transcription regulator	4.45144e-09	8.00594e-11	up	2.05521	2.05521	1.03928	123 (7)
TRIM24		transcription regulator	Inhibited	-5.696	5.05e-26	OAS1	2'-5'-oligoadenylate synthetase 1	Cytoplasm	enzyme	7.9368e-22	1.81454e-25	up	34.0809	34.0809	5.09089	123 (7)
TRIM24		transcription regulator	Inhibited	-5.696	5.05e-26	OASL	2'-5'-oligoadenylate synthetase like	Cytoplasm	enzyme	4.29177e-12	2.66015e-14	up	3.32176	3.32176	1.73195	123 (7)
TRIM24		transcription regulator	Inhibited	-5.696	5.05e-26	PARP12	poly(ADP-ribose) polymerase family member 12	Nucleus	other	3.85849e-13	1.79369e-15	up	2.59679	2.59679	1.37673	123 (7)
TRIM24		transcription regulator	Inhibited	-5.696	5.05e-26	PHF11	PHD finger protein 11	Nucleus	other	1.55464e-12	8.49078e-15	up	2.29616	2.29616	1.19922	123 (7)
TRIM24		transcription regulator	Inhibited	-5.696	5.05e-26	PSMB8	proteasome subunit beta 8	Cytoplasm	peptidase	1.25726e-14	3.83253e-17	up	2.60344	2.60344	1.38042	123 (7)
TRIM24		transcription regulator	Inhibited	-5.696	5.05e-26	PSMB9	proteasome subunit beta 9	Cytoplasm	peptidase	1.43938e-14	4.49739e-17	up	3.78911	3.78911	1.92186	123 (7)
TRIM24		transcription regulator	Inhibited	-5.696	5.05e-26	SAMD9L	sterile alpha motif domain containing 9 like	Extracellular Space	other	1.13565e-14	3.36357e-17	up	4.93084	4.93084	2.30183	123 (7)
TRIM24		transcription regulator	Inhibited	-5.696	5.05e-26	SAMHD1	SAM and HD domain containing deoxynucleoside triphosphate triphosphohydrolase 1	Nucleus	enzyme	1.27616e-16	1.97748e-19	up	3.96753	3.96753	1.98824	123 (7)
TRIM24		transcription regulator	Inhibited	-5.696	5.05e-26	SHISA5	shisa family member 5	Nucleus	other	3.94799e-14	1.37396e-16	up	2.09383	2.09383	1.06614	123 (7)
TRIM24		transcription regulator	Inhibited	-5.696	5.05e-26	STAT1	signal transducer and activator of transcription 1	Nucleus	transcription regulator	3.0512e-17	3.33287e-20	up	5.35868	5.35868	2.42188	123 (7)
TRIM24		transcription regulator	Inhibited	-5.696	5.05e-26	STAT2	signal transducer and activator of transcription 2	Nucleus	transcription regulator	4.01622e-14	1.40791e-16	up	2.22417	2.22417	1.15327	123 (7)
TRIM24		transcription regulator	Inhibited	-5.696	5.05e-26	TAP1	transporter 1, ATP binding cassette subfamily B member	Cytoplasm	transporter	1.5446e-16	2.43269e-19	up	3.44291	3.44291	1.78363	123 (7)
TRIM24		transcription regulator	Inhibited	-5.696	5.05e-26	UBA7	ubiquitin like modifier activating enzyme 7	Cytoplasm	enzyme	2.04142e-06	1.1279e-07	up	1.67822	1.67822	0.746933	123 (7)
TRIM24		transcription regulator	Inhibited	-5.696	5.05e-26	USP18	ubiquitin specific peptidase 18	Cytoplasm	peptidase	7.50197e-15	1.98193e-17	up	2.93452	2.93452	1.55313	123 (7)
IRF1		transcription regulator	Activated	5.713	5.28e-26	B2M	beta-2-microglobulin	Plasma Membrane	transmembrane receptor	2.18731e-08	5.24518e-10	up	1.60007	1.60007	0.678137	259 (18)
IRF1		transcription regulator	Activated	5.713	5.28e-26	BAK1	BCL2 antagonist/killer 1	Cytoplasm	other	9.5769e-07	4.65392e-08	up	1.56957	1.56957	0.650367	259 (18)
IRF1		transcription regulator	Activated	5.713	5.28e-26	CASP1	caspase 1	Cytoplasm	peptidase	3.35684e-05	2.87113e-06	up	1.70922	1.70922	0.77334	259 (18)
IRF1		transcription regulator	Activated	5.713	5.28e-26	CD274	CD274 molecule	Plasma Membrane	enzyme	8.14355e-08	2.49896e-09	up	1.72287	1.72287	0.784817	259 (18)
IRF1		transcription regulator	Activated	5.713	5.28e-26	CDK2	cyclin dependent kinase 2	Nucleus	kinase	7.08717e-10	9.63175e-12	down	1.84807	-1.84807	-0.88602	259 (18)
IRF1		transcription regulator	Activated	5.713	5.28e-26	CDKN1A	cyclin dependent kinase inhibitor 1A	Nucleus	kinase	5.2421e-08	1.44615e-09	up	1.51115	1.51115	0.595647	259 (18)
IRF1		transcription regulator	Activated	5.713	5.28e-26	CXCL8	C-X-C motif chemokine ligand 8	Extracellular Space	cytokine	3.33515e-08	8.55689e-10	down	1.51166	-1.51166	-0.596137	259 (18)
IRF1		transcription regulator	Activated	5.713	5.28e-26	DDX58	DExD/H-box helicase 58	Cytoplasm	enzyme	2.10348e-19	1.16781e-22	up	9.71681	9.71681	3.28048	259 (18)
IRF1		transcription regulator	Activated	5.713	5.28e-26	E2F1	E2F transcription factor 1	Nucleus	transcription regulator	3.2669e-07	1.30872e-08	down	1.50273	-1.50273	-0.587587	259 (18)
IRF1		transcription regulator	Activated	5.713	5.28e-26	EIF2AK2	eukaryotic translation initiation factor 2 alpha kinase 2	Cytoplasm	kinase	9.22347e-15	2.60073e-17	up	2.91402	2.91402	1.54301	259 (18)
IRF1		transcription regulator	Activated	5.713	5.28e-26	GBP2	guanylate binding protein 2	Cytoplasm	enzyme	1.57883e-10	1.65239e-12	up	2.07677	2.07677	1.05434	259 (18)
IRF1		transcription regulator	Activated	5.713	5.28e-26	IFI27	interferon alpha inducible protein 27	Cytoplasm	other	2.32226e-24	1.76974e-28	up	16.2309	16.2309	4.02067	259 (18)
IRF1		transcription regulator	Activated	5.713	5.28e-26	IFI35	interferon induced protein 35	Nucleus	other	7.21962e-16	1.41216e-18	up	3.42248	3.42248	1.77504	259 (18)
IRF1		transcription regulator	Activated	5.713	5.28e-26	IFI44L	interferon induced protein 44 like	Nucleus	other	1.07956e-21	2.88318e-25	up	35.6477	35.6477	5.15574	259 (18)
IRF1		transcription regulator	Activated	5.713	5.28e-26	IFI6	interferon alpha inducible protein 6	Cytoplasm	other	2.69528e-23	4.7927e-27	up	22.0278	22.0278	4.46125	259 (18)
IRF1		transcription regulator	Activated	5.713	5.28e-26	IFIH1	interferon induced with helicase C domain 1	Nucleus	enzyme	8.92436e-18	8.16128e-21	up	7.59642	7.59642	2.92532	259 (18)
IRF1		transcription regulator	Activated	5.713	5.28e-26	IFIT1	interferon induced protein with tetratricopeptide repeats 1	Cytoplasm	other	3.06617e-24	3.11555e-28	up	17.0554	17.0554	4.09216	259 (18)
IRF1		transcription regulator	Activated	5.713	5.28e-26	IFIT2	interferon induced protein with tetratricopeptide repeats 2	Cytoplasm	other	3.47521e-16	5.91472e-19	up	5.03483	5.03483	2.33194	259 (18)
IRF1		transcription regulator	Activated	5.713	5.28e-26	IFIT3	interferon induced protein with tetratricopeptide repeats 3	Cytoplasm	other	2.90216e-18	2.35912e-21	up	13.075	13.075	3.70874	259 (18)
IRF1		transcription regulator	Activated	5.713	5.28e-26	IFIT5	interferon induced protein with tetratricopeptide repeats 5	Plasma Membrane	other	2.47386e-13	1.07696e-15	up	2.67773	2.67773	1.42101	259 (18)
IRF1		transcription regulator	Activated	5.713	5.28e-26	IFITM1	interferon induced transmembrane protein 1	Plasma Membrane	transmembrane receptor	3.41024e-23	6.93032e-27	up	21.5544	21.5544	4.42991	259 (18)
IRF1		transcription regulator	Activated	5.713	5.28e-26	IFITM3	interferon induced transmembrane protein 3	Plasma Membrane	other	2.90216e-18	2.31646e-21	up	3.71266	3.71266	1.89245	259 (18)
IRF1		transcription regulator	Activated	5.713	5.28e-26	IRF9	interferon regulatory factor 9	Nucleus	transcription regulator	4.93936e-17	6.14816e-20	up	4.18958	4.18958	2.06681	259 (18)
IRF1		transcription regulator	Activated	5.713	5.28e-26	ISG15	ISG15 ubiquitin-like modifier	Extracellular Space	other	6.02348e-24	9.18074e-28	up	14.6756	14.6756	3.87535	259 (18)
IRF1		transcription regulator	Activated	5.713	5.28e-26	OAS1	2'-5'-oligoadenylate synthetase 1	Cytoplasm	enzyme	7.9368e-22	1.81454e-25	up	34.0809	34.0809	5.09089	259 (18)
IRF1		transcription regulator	Activated	5.713	5.28e-26	OAS2	2'-5'-oligoadenylate synthetase 2	Cytoplasm	enzyme	2.47273e-18	1.75879e-21	up	13.0103	13.0103	3.70158	259 (18)
IRF1		transcription regulator	Activated	5.713	5.28e-26	OASL	2'-5'-oligoadenylate synthetase like	Cytoplasm	enzyme	4.29177e-12	2.66015e-14	up	3.32176	3.32176	1.73195	259 (18)
IRF1		transcription regulator	Activated	5.713	5.28e-26	PML	promyelocytic leukemia	Nucleus	transcription regulator	1.70964e-10	1.83519e-12	up	2.02792	2.02792	1.02	259 (18)
IRF1		transcription regulator	Activated	5.713	5.28e-26	PSMB8	proteasome subunit beta 8	Cytoplasm	peptidase	1.25726e-14	3.83253e-17	up	2.60344	2.60344	1.38042	259 (18)
IRF1		transcription regulator	Activated	5.713	5.28e-26	PSMB9	proteasome subunit beta 9	Cytoplasm	peptidase	1.43938e-14	4.49739e-17	up	3.78911	3.78911	1.92186	259 (18)
IRF1		transcription regulator	Activated	5.713	5.28e-26	PSME1	proteasome activator subunit 1	Cytoplasm	other	2.06538e-09	3.26339e-11	up	1.52768	1.52768	0.611343	259 (18)
IRF1		transcription regulator	Activated	5.713	5.28e-26	PSME2	proteasome activator subunit 2	Cytoplasm	peptidase	5.14767e-11	4.41984e-13	up	1.55351	1.55351	0.63553	259 (18)
IRF1		transcription regulator	Activated	5.713	5.28e-26	RARRES3	retinoic acid receptor responder 3	Cytoplasm	enzyme	1.14227e-08	2.39493e-10	up	2.09439	2.09439	1.06653	259 (18)
IRF1		transcription regulator	Activated	5.713	5.28e-26	RSAD2	radical S-adenosyl methionine domain containing 2	Cytoplasm	enzyme	3.48658e-16	6.02264e-19	up	8.36709	8.36709	3.06473	259 (18)
IRF1		transcription regulator	Activated	5.713	5.28e-26	STAT1	signal transducer and activator of transcription 1	Nucleus	transcription regulator	3.0512e-17	3.33287e-20	up	5.35868	5.35868	2.42188	259 (18)
IRF1		transcription regulator	Activated	5.713	5.28e-26	STAT2	signal transducer and activator of transcription 2	Nucleus	transcription regulator	4.01622e-14	1.40791e-16	up	2.22417	2.22417	1.15327	259 (18)
IRF1		transcription regulator	Activated	5.713	5.28e-26	TAP1	transporter 1, ATP binding cassette subfamily B member	Cytoplasm	transporter	1.5446e-16	2.43269e-19	up	3.44291	3.44291	1.78363	259 (18)
IRF1		transcription regulator	Activated	5.713	5.28e-26	TAP2	transporter 2, ATP binding cassette subfamily B member	Cytoplasm	transporter	1.76922e-08	3.98643e-10	up	1.77155	1.77155	0.825013	259 (18)
IRF1		transcription regulator	Activated	5.713	5.28e-26	TNFSF10	TNF superfamily member 10	Extracellular Space	cytokine	3.64693e-07	1.49246e-08	up	1.58532	1.58532	0.664773	259 (18)
IRF1		transcription regulator	Activated	5.713	5.28e-26	TRIM21	tripartite motif containing 21	Nucleus	enzyme	8.42459e-08	2.60232e-09	up	1.71822	1.71822	0.780917	259 (18)
IRF1		transcription regulator	Activated	5.713	5.28e-26	TRIM22	tripartite motif containing 22	Cytoplasm	transcription regulator	9.04298e-14	3.49167e-16	up	4.72321	4.72321	2.23977	259 (18)
KRAS		enzyme		-1.529	8.61e-25	AGRN	agrin	Plasma Membrane	other	2.41559e-13	1.04316e-15	up	1.6413	1.6413	0.71484	276 (20)
KRAS		enzyme		-1.529	8.61e-25	AKR1B10	aldo-keto reductase family 1 member B10	Cytoplasm	enzyme	3.60532e-08	9.31764e-10	up	1.96728	1.96728	0.976203	276 (20)
KRAS		enzyme		-1.529	8.61e-25	ARPP19	cAMP regulated phosphoprotein 19	Cytoplasm	transporter	7.46388e-14	2.82507e-16	down	1.84965	-1.84965	-0.88725	276 (20)
KRAS		enzyme		-1.529	8.61e-25	ATF3	activating transcription factor 3	Nucleus	transcription regulator	7.55361e-08	2.28723e-09	up	1.80086	1.80086	0.848683	276 (20)
KRAS		enzyme		-1.529	8.61e-25	ATP1B1	ATPase Na+/K+ transporting subunit beta 1	Plasma Membrane	transporter	8.19719e-15	2.24064e-17	down	2.24954	-2.24954	-1.16963	276 (20)
KRAS		enzyme		-1.529	8.61e-25	B2M	beta-2-microglobulin	Plasma Membrane	transmembrane receptor	2.18731e-08	5.24518e-10	up	1.60007	1.60007	0.678137	276 (20)
KRAS		enzyme		-1.529	8.61e-25	BAK1	BCL2 antagonist/killer 1	Cytoplasm	other	9.5769e-07	4.65392e-08	up	1.56957	1.56957	0.650367	276 (20)
KRAS		enzyme		-1.529	8.61e-25	BIRC3	baculoviral IAP repeat containing 3	Cytoplasm	enzyme	3.94896e-06	2.4286e-07	up	1.68103	1.68103	0.749347	276 (20)
KRAS		enzyme		-1.529	8.61e-25	BIRC5	baculoviral IAP repeat containing 5	Cytoplasm	other	5.71004e-11	4.98972e-13	down	1.54002	-1.54002	-0.622947	276 (20)
KRAS		enzyme		-1.529	8.61e-25	CASP1	caspase 1	Cytoplasm	peptidase	3.35684e-05	2.87113e-06	up	1.70922	1.70922	0.77334	276 (20)
KRAS		enzyme		-1.529	8.61e-25	CBX5	chromobox 5	Nucleus	transcription regulator	2.79946e-08	7.01891e-10	down	1.68289	-1.68289	-0.75094	276 (20)
KRAS		enzyme		-1.529	8.61e-25	CD274	CD274 molecule	Plasma Membrane	enzyme	8.14355e-08	2.49896e-09	up	1.72287	1.72287	0.784817	276 (20)
KRAS		enzyme		-1.529	8.61e-25	CDH2	cadherin 2	Plasma Membrane	other	3.85849e-13	1.78612e-15	down	2.42289	-2.42289	-1.27673	276 (20)
KRAS		enzyme		-1.529	8.61e-25	CDKN1A	cyclin dependent kinase inhibitor 1A	Nucleus	kinase	5.2421e-08	1.44615e-09	up	1.51115	1.51115	0.595647	276 (20)
KRAS		enzyme		-1.529	8.61e-25	CDKN1B	cyclin dependent kinase inhibitor 1B	Nucleus	kinase	1.31474e-10	1.32546e-12	up	1.74713	1.74713	0.804983	276 (20)
KRAS		enzyme		-1.529	8.61e-25	CLU	clusterin	Cytoplasm	other	2.76658e-13	1.2369e-15	up	2.02351	2.02351	1.01686	276 (20)
KRAS		enzyme		-1.529	8.61e-25	CXCL14	C-X-C motif chemokine ligand 14	Extracellular Space	cytokine	2.00115e-15	4.62593e-18	down	1.78319	-1.78319	-0.834463	276 (20)
KRAS		enzyme		-1.529	8.61e-25	CXCL8	C-X-C motif chemokine ligand 8	Extracellular Space	cytokine	3.33515e-08	8.55689e-10	down	1.51166	-1.51166	-0.596137	276 (20)
KRAS		enzyme		-1.529	8.61e-25	DDAH1	dimethylarginine dimethylaminohydrolase 1	Cytoplasm	enzyme	1.20337e-10	1.19524e-12	up	1.58951	1.58951	0.668583	276 (20)
KRAS		enzyme		-1.529	8.61e-25	DDIT3	DNA damage inducible transcript 3	Nucleus	transcription regulator	1.49237e-06	7.80568e-08	up	1.58105	1.58105	0.660883	276 (20)
KRAS		enzyme		-1.529	8.61e-25	DHFR	dihydrofolate reductase	Nucleus	enzyme	1.87439e-08	4.32205e-10	down	1.5026	-1.5026	-0.587457	276 (20)
KRAS		enzyme		-1.529	8.61e-25	DUSP1	dual specificity phosphatase 1	Nucleus	phosphatase	5.0366e-08	1.3805e-09	up	1.61851	1.61851	0.694667	276 (20)
KRAS		enzyme		-1.529	8.61e-25	DUSP5	dual specificity phosphatase 5	Nucleus	phosphatase	4.72679e-09	8.57321e-11	up	1.80023	1.80023	0.84818	276 (20)
KRAS		enzyme		-1.529	8.61e-25	DUSP6	dual specificity phosphatase 6	Cytoplasm	phosphatase	2.01861e-08	4.73809e-10	down	1.85407	-1.85407	-0.890693	276 (20)
KRAS		enzyme		-1.529	8.61e-25	E2F1	E2F transcription factor 1	Nucleus	transcription regulator	3.2669e-07	1.30872e-08	down	1.50273	-1.50273	-0.587587	276 (20)
KRAS		enzyme		-1.529	8.61e-25	EFNA1	ephrin A1	Plasma Membrane	other	4.92692e-08	1.34543e-09	up	1.57486	1.57486	0.655227	276 (20)
KRAS		enzyme		-1.529	8.61e-25	EIF2AK2	eukaryotic translation initiation factor 2 alpha kinase 2	Cytoplasm	kinase	9.22347e-15	2.60073e-17	up	2.91402	2.91402	1.54301	276 (20)
KRAS		enzyme		-1.529	8.61e-25	EPHB4	EPH receptor B4	Plasma Membrane	kinase	3.80991e-08	9.97821e-10	down	1.52496	-1.52496	-0.60877	276 (20)
KRAS		enzyme		-1.529	8.61e-25	ETV1	ETS variant 1	Nucleus	transcription regulator	3.28711e-10	3.94125e-12	down	2.04308	-2.04308	-1.03074	276 (20)
KRAS		enzyme		-1.529	8.61e-25	ETV5	ETS variant 5	Nucleus	transcription regulator	5.74421e-08	1.61677e-09	down	1.73986	-1.73986	-0.798973	276 (20)
KRAS		enzyme		-1.529	8.61e-25	F3	coagulation factor III, tissue factor	Plasma Membrane	transmembrane receptor	1.90549e-13	8.03513e-16	up	2.34026	2.34026	1.22667	276 (20)
KRAS		enzyme		-1.529	8.61e-25	FTH1	ferritin heavy chain 1	Cytoplasm	enzyme	3.65961e-11	3.03062e-13	up	1.55344	1.55344	0.63547	276 (20)
KRAS		enzyme		-1.529	8.61e-25	GFAP	glial fibrillary acidic protein	Cytoplasm	other	1.82358e-13	7.59708e-16	down	2.7151	-2.7151	-1.44101	276 (20)
KRAS		enzyme		-1.529	8.61e-25	GJA1	gap junction protein alpha 1	Plasma Membrane	transporter	4.7923e-05	4.36793e-06	down	1.5209	-1.5209	-0.604927	276 (20)
KRAS		enzyme		-1.529	8.61e-25	HBEGF	heparin binding EGF like growth factor	Extracellular Space	growth factor	0.000142037	1.56448e-05	up	1.55376	1.55376	0.63576	276 (20)
KRAS		enzyme		-1.529	8.61e-25	HMOX1	heme oxygenase 1	Cytoplasm	enzyme	9.15309e-16	1.83685e-18	up	3.37284	3.37284	1.75396	276 (20)
KRAS		enzyme		-1.529	8.61e-25	IFI6	interferon alpha inducible protein 6	Cytoplasm	other	2.69528e-23	4.7927e-27	up	22.0278	22.0278	4.46125	276 (20)
KRAS		enzyme		-1.529	8.61e-25	IFIT1	interferon induced protein with tetratricopeptide repeats 1	Cytoplasm	other	3.06617e-24	3.11555e-28	up	17.0554	17.0554	4.09216	276 (20)
KRAS		enzyme		-1.529	8.61e-25	IFITM1	interferon induced transmembrane protein 1	Plasma Membrane	transmembrane receptor	3.41024e-23	6.93032e-27	up	21.5544	21.5544	4.42991	276 (20)
KRAS		enzyme		-1.529	8.61e-25	IFITM3	interferon induced transmembrane protein 3	Plasma Membrane	other	2.90216e-18	2.31646e-21	up	3.71266	3.71266	1.89245	276 (20)
KRAS		enzyme		-1.529	8.61e-25	IGF1R	insulin like growth factor 1 receptor	Plasma Membrane	transmembrane receptor	1.62026e-06	8.58162e-08	up	1.51017	1.51017	0.594707	276 (20)
KRAS		enzyme		-1.529	8.61e-25	IRF9	interferon regulatory factor 9	Nucleus	transcription regulator	4.93936e-17	6.14816e-20	up	4.18958	4.18958	2.06681	276 (20)
KRAS		enzyme		-1.529	8.61e-25	ISG15	ISG15 ubiquitin-like modifier	Extracellular Space	other	6.02348e-24	9.18074e-28	up	14.6756	14.6756	3.87535	276 (20)
KRAS		enzyme		-1.529	8.61e-25	LBH	limb bud and heart development	Nucleus	transcription regulator	6.60673e-07	3.00581e-08	up	1.63087	1.63087	0.705643	276 (20)
KRAS		enzyme		-1.529	8.61e-25	LEF1	lymphoid enhancer binding factor 1	Nucleus	transcription regulator	7.05555e-10	9.55618e-12	down	2.26674	-2.26674	-1.18062	276 (20)
KRAS		enzyme		-1.529	8.61e-25	LIF	LIF, interleukin 6 family cytokine	Extracellular Space	cytokine	5.52073e-06	3.54669e-07	down	1.52852	-1.52852	-0.612137	276 (20)
KRAS		enzyme		-1.529	8.61e-25	LMNB1	lamin B1	Nucleus	other	3.2375e-12	1.94911e-14	down	2.52263	-2.52263	-1.33493	276 (20)
KRAS		enzyme		-1.529	8.61e-25	LOX	lysyl oxidase	Extracellular Space	enzyme	1.17345e-05	8.5819e-07	down	1.6123	-1.6123	-0.68912	276 (20)
KRAS		enzyme		-1.529	8.61e-25	LRP8	LDL receptor related protein 8	Plasma Membrane	transmembrane receptor	2.79738e-11	2.23131e-13	down	1.91118	-1.91118	-0.934463	276 (20)
KRAS		enzyme		-1.529	8.61e-25	MAN2A1	mannosidase alpha class 2A member 1	Cytoplasm	enzyme	2.007e-08	4.69779e-10	down	1.50343	-1.50343	-0.58826	276 (20)
KRAS		enzyme		-1.529	8.61e-25	MMD	monocyte to macrophage differentiation associated	Plasma Membrane	kinase	5.6843e-12	3.69654e-14	down	1.96705	-1.96705	-0.976033	276 (20)
KRAS		enzyme		-1.529	8.61e-25	MMP2	matrix metallopeptidase 2	Extracellular Space	peptidase	2.73628e-12	1.60565e-14	down	2.0594	-2.0594	-1.04222	276 (20)
KRAS		enzyme		-1.529	8.61e-25	MTRR	5-methyltetrahydrofolate-homocysteine methyltransferase reductase	Cytoplasm	enzyme	6.28542e-09	1.20867e-10	down	1.73751	-1.73751	-0.797023	276 (20)
KRAS		enzyme		-1.529	8.61e-25	MX2	MX dynamin like GTPase 2	Nucleus	enzyme	1.35868e-17	1.41508e-20	up	12.9536	12.9536	3.69528	276 (20)
KRAS		enzyme		-1.529	8.61e-25	NT5E	5'-nucleotidase ecto	Plasma Membrane	phosphatase	1.34851e-06	6.92991e-08	up	1.72972	1.72972	0.79054	276 (20)
KRAS		enzyme		-1.529	8.61e-25	OAS1	2'-5'-oligoadenylate synthetase 1	Cytoplasm	enzyme	7.9368e-22	1.81454e-25	up	34.0809	34.0809	5.09089	276 (20)
KRAS		enzyme		-1.529	8.61e-25	PHLDB2	pleckstrin homology like domain family B member 2	Cytoplasm	other	1.30299e-08	2.80353e-10	up	1.93959	1.93959	0.955753	276 (20)
KRAS		enzyme		-1.529	8.61e-25	SKP2	S-phase kinase associated protein 2	Nucleus	enzyme	2.83837e-05	2.36711e-06	up	1.60743	1.60743	0.684757	276 (20)
KRAS		enzyme		-1.529	8.61e-25	SLC3A2	solute carrier family 3 member 2	Plasma Membrane	transporter	2.46906e-10	2.82065e-12	up	1.60348	1.60348	0.68121	276 (20)
[truncated: 17,199 more rows]
