# Supplementary material for: CPVL promotes glioma progression via STAT1 pathway inhibition through interactions with the BTK/p300 axis
Source: JCI Insight. 2021 Dec 22;6(24):e146362. doi: 10.1172/jci.insight.146362 (PMC8783677; doi:10.1172/jci.insight.146362)
Supplement: Supplemental table 8 [file jciinsight-6-146362-s162.xlsx]

## Sheet: CPVL 
Protein IDs	Majority protein IDs	Peptide counts (all)	Peptide counts (razor+unique)	Peptide counts (unique)	Fasta headers	Number of proteins	Peptides	Razor + unique peptides	Unique peptides	Peptides CPVL	Peptides IgG(C)	Peptides IgG(P)	Peptides PSF1	Razor + unique peptides CPVL	Razor + unique peptides IgG(C)	Razor + unique peptides IgG(P)	Razor + unique peptides PSF1	Unique peptides CPVL	Unique peptides IgG(C)	Unique peptides IgG(P)	Unique peptides PSF1	Sequence coverage [%]	Unique + razor sequence coverage [%]	Unique sequence coverage [%]	Mol. weight [kDa]	Sequence length	Sequence lengths	Fraction average	Fraction 1	Fraction 2	Q-value	Score	Identification type CPVL	Identification type IgG(C)	Identification type IgG(P)	Identification type PSF1	Sequence coverage CPVL [%]	Sequence coverage IgG(C) [%]	Sequence coverage IgG(P) [%]	Sequence coverage PSF1 [%]	Intensity	Intensity CPVL	Intensity IgG(C)	Intensity IgG(P)	Intensity PSF1	Normalize Intensity CPVL	Normalize Intensity IgG(C)	CPVL/IgG(C)'s ratio value	LFQ intensity CPVL
tr|H0Y360|H0Y360_HUMAN;sp|Q01433|AMPD2_HUMAN;tr|H0YCL9|H0YCL9_HUMAN;tr|E9PJF6|E9PJF6_HUMAN;tr|E9PIJ1|E9PIJ1_HUMAN;tr|H0YF16|H0YF16_HUMAN	tr|H0Y360|H0Y360_HUMAN;sp|Q01433|AMPD2_HUMAN;tr|H0YCL9|H0YCL9_HUMAN	10;10;5;4;3;2	10;10;5;4;3;2	10;10;5;4;3;2	>tr|H0Y360|H0Y360_HUMAN AMP deaminase 2 (Fragment) OS=Homo sapiens OX=9606 GN=AMPD2 PE=1 SV=1;>sp|Q01433|AMPD2_HUMAN AMP deaminase 2 OS=Homo sapiens OX=9606 GN=AMPD2 PE=1 SV=2;>tr|H0YCL9|H0YCL9_HUMAN AMP deaminase 2 (Fragment) OS=Homo sapiens OX=9606 GN=AM	6	10	10	10	10	0	0	0	10	0	0	0	10	0	0	0	11.5	11.5	11.5	98.401	861	861;879;195;103;87;231	NaN			0	65.342	By MS/MS	By matching	By matching	By matching	11.5	0	0	0	196150000	196150000	0	0	0	0.0099741	0	#DIV/0!	196150000
tr|Q9H3G5|Q9H3G5_HUMAN|C9JLV0|C9JLV0_HUMAN|C9J6L4|C9J6L4_HUMAN|C9JI22|C9JI22_HUMAN|H7C218|H7C218_HUMAN|H7C0X5| H7C0X5_HUMAN|C9JZ94| C9JZ94_HUMAN|C9JVI2| C9JVI2_HUMAN|	tr|Q9H3G5|Q9H3G5_HUMAN|C9JLV0|C9JLV0_HUMAN|C9J6L4|C9J6L4_HUMAN|C9JI22|C9JI22_HUMAN|	6;6;5;5;5;4;4	6;6;5;5;5;4;4	1;1;1;1;1;1;1	>tr|Q9H3G5|CPVL_HUMAN, Probable serine carboxypeptidase CPVL OS=Homo sapiens OX=9606 GN=CPVL	7	6	6	1	6	0	0	1	6	0	0	1	1	0	0	0	8.7	8.7	1.4	54.195	493	493;493;486;486;505;484;505	1	1		0	41.288	By MS/MS	By matching	By matching	By MS/MS	8.7	0	0	1.8	131020000	122080000	0	0	8934700	0.00620769	0	#DIV/0!	122080000
sp|Q9NSB4|KRT82_HUMAN;CON__Q9NSB4	sp|Q9NSB4|KRT82_HUMAN;CON__Q9NSB4	2;2	2;2	1;1	>sp|Q9NSB4|KRT82_HUMAN Keratin, type II cuticular Hb2 OS=Homo sapiens OX=9606 GN=KRT82 PE=3 SV=3;>Q9NSB4 SWISS-PROT:Q9NSB4 Keratin, type II cuticular Hb2 (Hair keratin, type II Hb2) - Homo sapiens (Human).	2	2	2	1	2	0	0	0	2	0	0	0	1	0	0	0	3.7	3.7	1.9	56.652	513	513;513	NaN			0	11.485	By MS/MS	By matching	By matching	By matching	3.7	0	0	0	107450000	107450000	0	0	0	0.00546376	0	#DIV/0!	107450000
tr|A0A2R8Y811|A0A2R8Y811_HUMAN;sp|P62263|RS14_HUMAN;tr|E5RH77|E5RH77_HUMAN	tr|A0A2R8Y811|A0A2R8Y811_HUMAN;sp|P62263|RS14_HUMAN;tr|E5RH77|E5RH77_HUMAN	8;8;5	8;8;5	8;8;5	>tr|A0A2R8Y811|A0A2R8Y811_HUMAN 40S ribosomal protein S14 (Fragment) OS=Homo sapiens OX=9606 GN=RPS14 PE=1 SV=1;>sp|P62263|RS14_HUMAN 40S ribosomal protein S14 OS=Homo sapiens OX=9606 GN=RPS14 PE=1 SV=3;>tr|E5RH77|E5RH77_HUMAN 40S ribosomal protein S14 OS=	3	8	8	8	2	0	1	7	2	0	1	7	2	0	1	7	42	42	42	16.159	150	150;151;134	1	10		0	68.718	By MS/MS	By matching	By matching	By MS/MS	18	0	10.7	34.7	347580000	97423000	0	969060	249190000	0.0049539	0	#DIV/0!	0
sp|Q96EK7|F120B_HUMAN;tr|A0A0D9SEJ5|A0A0D9SEJ5_HUMAN;tr|F5GY05|F5GY05_HUMAN	sp|Q96EK7|F120B_HUMAN;tr|A0A0D9SEJ5|A0A0D9SEJ5_HUMAN;tr|F5GY05|F5GY05_HUMAN	5;5;5	5;5;5	5;5;5	>sp|Q96EK7|F120B_HUMAN Constitutive coactivator of peroxisome proliferator-activated receptor gamma OS=Homo sapiens OX=9606 GN=FAM120B PE=1 SV=1;>tr|A0A0D9SEJ5|A0A0D9SEJ5_HUMAN Constitutive coactivator of peroxisome proliferator-activated receptor gamma OS	3	5	5	5	5	0	0	0	5	0	0	0	5	0	0	0	6.7	6.7	6.7	103.78	910	910;922;933	NaN			0	41.669	By MS/MS	By matching	By matching	By matching	6.7	0	0	0	85261000	85261000	0	0	0	0.00433547	0	#DIV/0!	85261000
tr|A0A087X253|A0A087X253_HUMAN;sp|P63010|AP2B1_HUMAN;tr|A0A087WYD1|A0A087WYD1_HUMAN;tr|A0A087WU93|A0A087WU93_HUMAN;tr|A0A087WZQ6|A0A087WZQ6_HUMAN;tr|C9J1E7|C9J1E7_HUMAN;sp|Q10567|AP1B1_HUMAN	tr|A0A087X253|A0A087X253_HUMAN;sp|P63010|AP2B1_HUMAN	5;5;2;2;2;1;1	5;5;2;2;2;1;1	5;5;2;2;2;1;1	>tr|A0A087X253|A0A087X253_HUMAN AP complex subunit beta OS=Homo sapiens OX=9606 GN=AP2B1 PE=1 SV=1;>sp|P63010|AP2B1_HUMAN AP-2 complex subunit beta OS=Homo sapiens OX=9606 GN=AP2B1 PE=1 SV=1	7	5	5	5	3	0	0	2	3	0	0	2	3	0	0	2	5	5	5	101.33	913	913;937;639;663;677;578;949	1	2		0	29.028	By MS/MS	By matching	By matching	By MS/MS	2.8	0	0	2.2	54177000	44409000	0	0	9767200	0.00225817	0	#DIV/0!	44409000
sp|Q9UQ35|SRRM2_HUMAN	sp|Q9UQ35|SRRM2_HUMAN	6	6	6	>sp|Q9UQ35|SRRM2_HUMAN Serine/arginine repetitive matrix protein 2 OS=Homo sapiens OX=9606 GN=SRRM2 PE=1 SV=2	1	6	6	6	6	0	0	0	6	0	0	0	6	0	0	0	3.1	3.1	3.1	299.61	2752	2752	NaN			0	43.389	By MS/MS	By matching	By matching	By matching	3.1	0	0	0	36799000	36799000	0	0	0	0.00187121	0	#DIV/0!	36799000
tr|C9JJ47|C9JJ47_HUMAN;tr|A0A087WY71|A0A087WY71_HUMAN;sp|Q96CW1|AP2M1_HUMAN;tr|E9PFW3|E9PFW3_HUMAN;tr|C9JTK4|C9JTK4_HUMAN;tr|C9JGT8|C9JGT8_HUMAN;tr|C9JJD3|C9JJD3_HUMAN;tr|C9JPV8|C9JPV8_HUMAN	tr|C9JJ47|C9JJ47_HUMAN;tr|A0A087WY71|A0A087WY71_HUMAN;sp|Q96CW1|AP2M1_HUMAN;tr|E9PFW3|E9PFW3_HUMAN;tr|C9JTK4|C9JTK4_HUMAN;tr|C9JGT8|C9JGT8_HUMAN	4;4;4;4;2;2;1;1	4;4;4;4;2;2;1;1	4;4;4;4;2;2;1;1	>tr|C9JJ47|C9JJ47_HUMAN AP-2 complex subunit mu (Fragment) OS=Homo sapiens OX=9606 GN=AP2M1 PE=1 SV=1;>tr|A0A087WY71|A0A087WY71_HUMAN AP-2 complex subunit mu OS=Homo sapiens OX=9606 GN=AP2M1 PE=1 SV=1;>sp|Q96CW1|AP2M1_HUMAN AP-2 complex subunit mu OS=Homo	8	4	4	4	3	0	0	2	3	0	0	2	3	0	0	2	16.3	16.3	16.3	28.791	252	252;434;435;460;160;195;113;136	1	2		0	23.02	By MS/MS	By matching	By matching	By MS/MS	12.3	0	0	7.5	63823000	35679000	0	0	28144000	0.00181425	0	#DIV/0!	30326000
sp|Q13435|SF3B2_HUMAN;tr|E9PJT3|E9PJT3_HUMAN;tr|E9PJ04|E9PJ04_HUMAN;tr|H0YCG1|H0YCG1_HUMAN;tr|E9PPJ0|E9PPJ0_HUMAN	sp|Q13435|SF3B2_HUMAN;tr|E9PJT3|E9PJT3_HUMAN;tr|E9PJ04|E9PJ04_HUMAN;tr|H0YCG1|H0YCG1_HUMAN;tr|E9PPJ0|E9PPJ0_HUMAN	6;5;5;5;4	6;5;5;5;4	6;5;5;5;4	>sp|Q13435|SF3B2_HUMAN Splicing factor 3B subunit 2 OS=Homo sapiens OX=9606 GN=SF3B2 PE=1 SV=2;>tr|E9PJT3|E9PJT3_HUMAN Splicing factor 3B subunit 2 (Fragment) OS=Homo sapiens OX=9606 GN=SF3B2 PE=1 SV=1;>tr|E9PJ04|E9PJ04_HUMAN Splicing factor 3B subunit 2 (	5	6	6	6	6	0	0	0	6	0	0	0	6	0	0	0	7.5	7.5	7.5	100.23	895	895;273;353;387;878	NaN			0	36.571	By MS/MS	By matching	By matching	By matching	7.5	0	0	0	34263000	34263000	0	0	0	0.00174225	0	#DIV/0!	34263000
sp|O95678|K2C75_HUMAN;CON__O95678	sp|O95678|K2C75_HUMAN;CON__O95678	8;8	2;2	2;2	>sp|O95678|K2C75_HUMAN Keratin, type II cytoskeletal 75 OS=Homo sapiens OX=9606 GN=KRT75 PE=1 SV=2;>O95678 SWISS-PROT:O95678 Tax_Id=9606 Gene_Symbol=KRT75 Keratin, type II cytoskeletal 75	2	8	2	2	4	4	3	6	2	0	0	0	2	0	0	0	11.1	2.2	2.2	59.56	551	551;551	NaN			0	15.96	By MS/MS	By matching	By matching	By matching	6	6.9	5.8	8.9	29661000	29661000	0	0	0	0.00150824	0	#DIV/0!	29661000
sp|P09496|CLCA_HUMAN;tr|C9J8P9|C9J8P9_HUMAN;tr|F8WF69|F8WF69_HUMAN	sp|P09496|CLCA_HUMAN;tr|C9J8P9|C9J8P9_HUMAN	3;2;1	3;2;1	3;2;1	>sp|P09496|CLCA_HUMAN Clathrin light chain A OS=Homo sapiens OX=9606 GN=CLTA PE=1 SV=1;>tr|C9J8P9|C9J8P9_HUMAN Clathrin light chain OS=Homo sapiens OX=9606 GN=CLTA PE=1 SV=1	3	3	3	3	3	0	0	0	3	0	0	0	3	0	0	0	8.9	8.9	8.9	27.076	248	248;196;260	NaN			0	18.701	By MS/MS	By matching	By matching	By matching	8.9	0	0	0	29186000	29186000	0	0	0	0.00148409	0	#DIV/0!	27644000
sp|Q6P2E9|EDC4_HUMAN;tr|I3L2F4|I3L2F4_HUMAN	sp|Q6P2E9|EDC4_HUMAN	5;1	5;1	5;1	>sp|Q6P2E9|EDC4_HUMAN Enhancer of mRNA-decapping protein 4 OS=Homo sapiens OX=9606 GN=EDC4 PE=1 SV=1	2	5	5	5	5	0	0	0	5	0	0	0	5	0	0	0	4.3	4.3	4.3	151.66	1401	1401;135	NaN			0	35.355	By MS/MS	By matching	By matching	By matching	4.3	0	0	0	28804000	28804000	0	0	0	0.00146466	0	#DIV/0!	28804000
sp|Q96S55|WRIP1_HUMAN	sp|Q96S55|WRIP1_HUMAN	6	6	6	>sp|Q96S55|WRIP1_HUMAN ATPase WRNIP1 OS=Homo sapiens OX=9606 GN=WRNIP1 PE=1 SV=2	1	6	6	6	6	0	0	0	6	0	0	0	6	0	0	0	10.4	10.4	10.4	72.132	665	665	NaN			0	39.942	By MS/MS	By matching	By matching	By matching	10.4	0	0	0	28626000	28626000	0	0	0	0.00145561	0	#DIV/0!	28626000
tr|A0A0A0MRA3|A0A0A0MRA3_HUMAN;sp|Q8WZ42|TITIN_HUMAN;tr|A0A0A0MTS7|A0A0A0MTS7_HUMAN	tr|A0A0A0MRA3|A0A0A0MRA3_HUMAN;sp|Q8WZ42|TITIN_HUMAN;tr|A0A0A0MTS7|A0A0A0MTS7_HUMAN	1;1;1	1;1;1	1;1;1	>tr|A0A0A0MRA3|A0A0A0MRA3_HUMAN Titin OS=Homo sapiens OX=9606 GN=TTN PE=1 SV=1;>sp|Q8WZ42|TITIN_HUMAN Titin OS=Homo sapiens OX=9606 GN=TTN PE=1 SV=4;>tr|A0A0A0MTS7|A0A0A0MTS7_HUMAN Titin OS=Homo sapiens OX=9606 GN=TTN PE=1 SV=1	3	1	1	1	1	0	0	0	1	0	0	0	1	0	0	0	0.1	0.1	0.1	3014	27118	27118;34350;35991	NaN			1	-2	By MS/MS	By matching	By matching	By matching	0.1	0	0	0	24079000	24079000	0	0	0	0.0012244	0	#DIV/0!	24079000
tr|A0A087WY55|A0A087WY55_HUMAN;sp|Q9NP79|VTA1_HUMAN;tr|Q5TGM0|Q5TGM0_HUMAN	tr|A0A087WY55|A0A087WY55_HUMAN;sp|Q9NP79|VTA1_HUMAN;tr|Q5TGM0|Q5TGM0_HUMAN	2;2;1	2;2;1	2;2;1	>tr|A0A087WY55|A0A087WY55_HUMAN Chromosome 6 open reading frame 55, isoform CRA_b OS=Homo sapiens OX=9606 GN=VTA1 PE=1 SV=1;>sp|Q9NP79|VTA1_HUMAN Vacuolar protein sorting-associated protein VTA1 homolog OS=Homo sapiens OX=9606 GN=VTA1 PE=1 SV=1;>tr|Q5TGM0|	3	2	2	2	2	0	0	0	2	0	0	0	2	0	0	0	7.9	7.9	7.9	31.102	280	280;307;249	NaN			0	13.103	By MS/MS	By matching	By matching	By matching	7.9	0	0	0	23693000	23693000	0	0	0	0.00120477	0	#DIV/0!	23693000
sp|O76013|KRT36_HUMAN;CON__O76013;sp|O76014|KRT37_HUMAN;sp|O76015|KRT38_HUMAN;CON__O76015;CON__O76014	sp|O76013|KRT36_HUMAN;CON__O76013;sp|O76014|KRT37_HUMAN;sp|O76015|KRT38_HUMAN;CON__O76015;CON__O76014	4;4;2;2;2;2	2;2;0;0;0;0	1;1;0;0;0;0	>sp|O76013|KRT36_HUMAN Keratin, type I cuticular Ha6 OS=Homo sapiens OX=9606 GN=KRT36 PE=2 SV=1;>O76013 SWISS-PROT:O76013 Keratin, type I cuticular HA6 (Hair keratin, type I HA6);>sp|O76014|KRT37_HUMAN Keratin, type I cuticular Ha7 OS=Homo sapiens OX=9606	6	4	2	1	4	1	1	0	2	0	0	0	1	0	0	0	8.6	4.5	1.9	52.247	467	467;467;449;456;456;471	NaN			0	6.7023	By MS/MS	By matching	By matching	By matching	8.6	1.5	1.5	0	23467000	23467000	0	0	0	0.00119328	0	#DIV/0!	13741000
tr|Q8N9G1|Q8N9G1_HUMAN;tr|A0A0C4DH09|A0A0C4DH09_HUMAN;tr|X6RGP5|X6RGP5_HUMAN;tr|A0A3F2YNX0|A0A3F2YNX0_HUMAN;tr|A0A3F2YNZ0|A0A3F2YNZ0_HUMAN;tr|F1T0I1|F1T0I1_HUMAN;sp|O15027|SC16A_HUMAN	tr|Q8N9G1|Q8N9G1_HUMAN;tr|A0A0C4DH09|A0A0C4DH09_HUMAN;tr|X6RGP5|X6RGP5_HUMAN;tr|A0A3F2YNX0|A0A3F2YNX0_HUMAN;tr|A0A3F2YNZ0|A0A3F2YNZ0_HUMAN;tr|F1T0I1|F1T0I1_HUMAN;sp|O15027|SC16A_HUMAN	1;1;1;1;1;1;1	1;1;1;1;1;1;1	1;1;1;1;1;1;1	>tr|Q8N9G1|Q8N9G1_HUMAN Protein transport protein Sec16A OS=Homo sapiens OX=9606 GN=SEC16A PE=1 SV=1;>tr|A0A0C4DH09|A0A0C4DH09_HUMAN Protein transport protein Sec16A (Fragment) OS=Homo sapiens OX=9606 GN=SEC16A PE=1 SV=1;>tr|X6RGP5|X6RGP5_HUMAN Protein tra	7	1	1	1	1	0	0	0	1	0	0	0	1	0	0	0	3.1	3.1	3.1	40.815	385	385;751;1059;2134;2154;2334;2357	NaN			0	6.8339	By MS/MS	By matching	By matching	By matching	3.1	0	0	0	22905000	22905000	0	0	0	0.0011647	0	#DIV/0!	22905000
tr|B1AUU8|B1AUU8_HUMAN;sp|P42566|EPS15_HUMAN;tr|S4R3U1|S4R3U1_HUMAN	tr|B1AUU8|B1AUU8_HUMAN;sp|P42566|EPS15_HUMAN;tr|S4R3U1|S4R3U1_HUMAN	3;3;2	3;3;2	3;3;2	>tr|B1AUU8|B1AUU8_HUMAN Epidermal growth factor receptor substrate 15 OS=Homo sapiens OX=9606 GN=EPS15 PE=1 SV=1;>sp|P42566|EPS15_HUMAN Epidermal growth factor receptor substrate 15 OS=Homo sapiens OX=9606 GN=EPS15 PE=1 SV=2;>tr|S4R3U1|S4R3U1_HUMAN Epiderm	3	3	3	3	3	0	0	0	3	0	0	0	3	0	0	0	4.2	4.2	4.2	83.653	762	762;896;90	NaN			0	19.716	By MS/MS	By matching	By matching	By matching	4.2	0	0	0	15492000	15492000	0	0	0	0.000787758	0	#DIV/0!	15492000
sp|Q14677|EPN4_HUMAN	sp|Q14677|EPN4_HUMAN	2	2	2	>sp|Q14677|EPN4_HUMAN Clathrin interactor 1 OS=Homo sapiens OX=9606 GN=CLINT1 PE=1 SV=1	1	2	2	2	2	0	0	0	2	0	0	0	2	0	0	0	3	3	3	68.259	625	625	NaN			0	12.704	By MS/MS	By matching	By matching	By matching	3	0	0	0	15340000	15340000	0	0	0	0.000780029	0	#DIV/0!	15340000
sp|Q9UKE5|TNIK_HUMAN;tr|C9J338|C9J338_HUMAN;tr|I3L2I2|I3L2I2_HUMAN;tr|E7ENQ1|E7ENQ1_HUMAN;tr|G3XAA2|G3XAA2_HUMAN;tr|H7C360|H7C360_HUMAN;tr|G5E948|G5E948_HUMAN;sp|O95819|M4K4_HUMAN;tr|E7EN19|E7EN19_HUMAN;tr|A0A0D9SEY1|A0A0D9SEY1_HUMAN;sp|Q8N4C8|MINK1_HUMAN	sp|Q9UKE5|TNIK_HUMAN;tr|C9J338|C9J338_HUMAN;tr|I3L2I2|I3L2I2_HUMAN;tr|E7ENQ1|E7ENQ1_HUMAN;tr|G3XAA2|G3XAA2_HUMAN;tr|H7C360|H7C360_HUMAN;tr|G5E948|G5E948_HUMAN;sp|O95819|M4K4_HUMAN;tr|E7EN19|E7EN19_HUMAN;tr|A0A0D9SEY1|A0A0D9SEY1_HUMAN;sp|Q8N4C8|MINK1_HUMAN	2;1;1;1;1;1;1;1;1;1;1	2;1;1;1;1;1;1;1;1;1;1	2;1;1;1;1;1;1;1;1;1;1	>sp|Q9UKE5|TNIK_HUMAN TRAF2 and NCK-interacting protein kinase OS=Homo sapiens OX=9606 GN=TNIK PE=1 SV=1;>tr|C9J338|C9J338_HUMAN TRAF2 and NCK-interacting protein kinase (Fragment) OS=Homo sapiens OX=9606 GN=TNIK PE=1 SV=1;>tr|I3L2I2|I3L2I2_HUMAN Misshapen	11	2	2	2	1	0	0	1	1	0	0	1	1	0	0	1	3.3	3.3	3.3	154.94	1360	1360;350;381;1154;1165;1170;1235;1239;1272;1320;1332	1	1		0	10.568	By MS/MS	By matching	By matching	By MS/MS	2.8	0	0	0.5	15950000	14047000	0	0	1903200	0.000714281	0	#DIV/0!	14047000
tr|K7ERE3|K7ERE3_HUMAN;CON__ENSEMBL:ENSP00000377550;sp|P13646|K1C13_HUMAN;tr|K7EMD9|K7EMD9_HUMAN;CON__P13646-1;sp|P35900|K1C20_HUMAN;CON__P35900;tr|J3QR55|J3QR55_HUMAN;tr|K7EQH6|K7EQH6_HUMAN;tr|G3V1C2|G3V1C2_HUMAN;CON__O76011;sp|Q9C075|K1C23_HUMAN;CON__Q9C075;tr|A0A140TA69|A0A140TA69_HUMAN;tr|A0A140TA62|A0A140TA62_HUMAN;sp|O76011|KRT34_HUMAN;CON__Q8IUT8	tr|K7ERE3|K7ERE3_HUMAN;CON__ENSEMBL:ENSP00000377550;sp|P13646|K1C13_HUMAN;tr|K7EMD9|K7EMD9_HUMAN;CON__P13646-1	8;8;8;7;6;3;3;2;2;2;2;2;2;2;2;2;2	2;2;2;2;2;2;2;2;2;2;2;2;2;2;2;2;2	0;0;0;0;0;0;0;0;0;0;0;0;0;0;0;0;0	>tr|K7ERE3|K7ERE3_HUMAN Keratin, type I cytoskeletal 13 OS=Homo sapiens OX=9606 GN=KRT13 PE=1 SV=1;>ENSEMBL:ENSP00000377550 Tax_Id=9606 Gene_Symbol=KRT13 46 kDa protein;>sp|P13646|K1C13_HUMAN Keratin, type I cytoskeletal 13 OS=Homo sapiens OX=9606 GN=KRT13	17	8	2	0	5	4	4	4	2	0	0	0	0	0	0	0	12.3	2.2	0	45.26	415	415;420;458;165;458;424;424;149;162;236;394;422;422;436;436;436;436	NaN			0	10.703	By MS/MS	By matching	By matching	By matching	6.7	8	8	10.1	13645000	13645000	0	0	0	0.000693839	0	#DIV/0!	13645000
sp|P62906|RL10A_HUMAN	sp|P62906|RL10A_HUMAN	9	9	9	>sp|P62906|RL10A_HUMAN 60S ribosomal protein L10a OS=Homo sapiens OX=9606 GN=RPL10A PE=1 SV=2	1	9	9	9	2	0	0	8	2	0	0	8	2	0	0	8	32.7	32.7	32.7	24.831	217	217	1	12		0	88.701	By MS/MS	By matching	By matching	By MS/MS	9.7	0	0	29	724960000	13276000	0	0	711690000	0.000675076	0	#DIV/0!	0
sp|O95782|AP2A1_HUMAN;tr|A0A0G2JQM1|A0A0G2JQM1_HUMAN;tr|A0A0G2JS82|A0A0G2JS82_HUMAN;sp|O94973|AP2A2_HUMAN;tr|M0R2D9|M0R2D9_HUMAN;tr|E9PPY8|E9PPY8_HUMAN;tr|A0A0G2JS17|A0A0G2JS17_HUMAN;tr|A0A0G2JQT9|A0A0G2JQT9_HUMAN;tr|H0YDE9|H0YDE9_HUMAN;tr|H0YEG0|H0YEG0_HUMAN;tr|A0A0G2JRF9|A0A0G2JRF9_HUMAN;tr|A0A0G2JQA4|A0A0G2JQA4_HUMAN;tr|E9PR62|E9PR62_HUMAN	sp|O95782|AP2A1_HUMAN	7;3;3;3;1;1;1;1;1;1;1;1;1	7;3;3;3;1;1;1;1;1;1;1;1;1	7;3;3;3;1;1;1;1;1;1;1;1;1	>sp|O95782|AP2A1_HUMAN AP-2 complex subunit alpha-1 OS=Homo sapiens OX=9606 GN=AP2A1 PE=1 SV=3	13	7	7	7	3	0	0	6	3	0	0	6	3	0	0	6	9.1	9.1	9.1	107.54	977	977;634;917;939;57;138;156;173;184;185;356;356;378	1	6		0	42.873	By MS/MS	By matching	By matching	By MS/MS	3.6	0	0	8.2	49826000	12647000	0	0	37179000	0.000643092	0	#DIV/0!	13208000
tr|A0A286YFA2|A0A286YFA2_HUMAN;tr|A0A286YF22|A0A286YF22_HUMAN;tr|A0A2C9F2M7|A0A2C9F2M7_HUMAN;sp|O43175|SERA_HUMAN;tr|A0A286YFM8|A0A286YFM8_HUMAN;tr|A0A286YFL2|A0A286YFL2_HUMAN;tr|A0A286YFF3|A0A286YFF3_HUMAN;tr|A0A286YF34|A0A286YF34_HUMAN;tr|A0A286YER3|A0A286YER3_HUMAN;tr|A0A286YFC8|A0A286YFC8_HUMAN;tr|A0A286YFK5|A0A286YFK5_HUMAN;tr|A0A286YFB2|A0A286YFB2_HUMAN;tr|A0A286YFE1|A0A286YFE1_HUMAN;tr|A0A…	tr|A0A286YFA2|A0A286YFA2_HUMAN;tr|A0A286YF22|A0A286YF22_HUMAN;tr|A0A2C9F2M7|A0A2C9F2M7_HUMAN;sp|O43175|SERA_HUMAN;tr|A0A286YFM8|A0A286YFM8_HUMAN;tr|A0A286YFL2|A0A286YFL2_HUMAN;tr|A0A286YFF3|A0A286YFF3_HUMAN;tr|A0A286YF34|A0A286YF34_HUMAN;tr|A0A286YER3|A0A286YER3_HUMAN;tr|A0A286YFC8|A0A286YFC8_HUMAN;tr|A0A286YFK5|A0A286YFK5_HUMAN;tr|A0A286YFB2|A0A286YFB2_HUMAN	4;4;4;4;3;3;2;2;2;2;2;2;1;1	4;4;4;4;3;3;2;2;2;2;2;2;1;1	4;4;4;4;3;3;2;2;2;2;2;2;1;1	>tr|A0A286YFA2|A0A286YFA2_HUMAN D-3-phosphoglycerate dehydrogenase OS=Homo sapiens OX=9606 GN=PHGDH PE=1 SV=1;>tr|A0A286YF22|A0A286YF22_HUMAN D-3-phosphoglycerate dehydrogenase OS=Homo sapiens OX=9606 GN=PHGDH PE=1 SV=1;>tr|A0A2C9F2M7|A0A2C9F2M7_HUMAN D-3-	14	4	4	4	3	0	0	1	3	0	0	1	3	0	0	1	8.1	8.1	8.1	47.603	445	445;526;532;533;239;429;63;72;97;123;145;165;89;276	1	1		0	23.07	By MS/MS	By matching	By matching	By MS/MS	6.3	0	0	1.8	13621000	10808000	0	0	2812100	0.00054958	0	#DIV/0!	10808000
sp|Q15427|SF3B4_HUMAN	sp|Q15427|SF3B4_HUMAN	1	1	1	>sp|Q15427|SF3B4_HUMAN Splicing factor 3B subunit 4 OS=Homo sapiens OX=9606 GN=SF3B4 PE=1 SV=1	1	1	1	1	1	0	0	0	1	0	0	0	1	0	0	0	1.9	1.9	1.9	44.385	424	424	NaN			0.0080645	5.9992	By MS/MS	By matching	By matching	By matching	1.9	0	0	0	7778400	7778400	0	0	0	0.000395527	0	#DIV/0!	7778400
sp|O14976|GAK_HUMAN	sp|O14976|GAK_HUMAN	1	1	1	>sp|O14976|GAK_HUMAN Cyclin-G-associated kinase OS=Homo sapiens OX=9606 GN=GAK PE=1 SV=2	1	1	1	1	1	0	0	0	1	0	0	0	1	0	0	0	0.9	0.9	0.9	143.19	1311	1311	NaN			0	7.0339	By MS/MS	By matching	By matching	By matching	0.9	0	0	0	6153600	6153600	0	0	0	0.000312907	0	#DIV/0!	6153600
sp|P78386|KRT85_HUMAN;CON__P78386;CON__P78385;sp|A6NCN2|KR87P_HUMAN;tr|F5GYI5|F5GYI5_HUMAN	sp|P78386|KRT85_HUMAN;CON__P78386;CON__P78385	6;6;5;2;2	1;1;0;0;1	0;0;0;0;0	>sp|P78386|KRT85_HUMAN Keratin, type II cuticular Hb5 OS=Homo sapiens OX=9606 GN=KRT85 PE=1 SV=1;>P78386 SWISS-PROT:P78386 Keratin, type II cuticular Hb5 (Hair keratin, type II Hb5) - Homo sapiens (Human).;>P78385 SWISS-PROT:P78385 Keratin, type II cuticul	5	6	1	0	6	0	0	1	1	0	0	0	0	0	0	0	8.9	1.8	0	55.802	507	507;507;493;255;295	NaN			0	6.7762	By MS/MS	By matching	By matching	By matching	8.9	0	0	1.8	4709700	4709700	0	0	0	0.000239485	0	#DIV/0!	4709700
sp|P25398|RS12_HUMAN	sp|P25398|RS12_HUMAN	3	3	3	>sp|P25398|RS12_HUMAN 40S ribosomal protein S12 OS=Homo sapiens OX=9606 GN=RPS12 PE=1 SV=3	1	3	3	3	1	0	0	3	1	0	0	3	1	0	0	3	20.5	20.5	20.5	14.515	132	132	1	5		0	20.027	By MS/MS	By matching	By matching	By MS/MS	7.6	0	0	20.5	149190000	4241000	0	0	144950000	0.000215652	0	#DIV/0!	0
sp|P62269|RS18_HUMAN;tr|A0A0G2JQH2|A0A0G2JQH2_HUMAN;tr|Q5GGW2|Q5GGW2_HUMAN;tr|J3JS69|J3JS69_HUMAN	sp|P62269|RS18_HUMAN	11;4;4;3	11;4;4;3	11;4;4;3	>sp|P62269|RS18_HUMAN 40S ribosomal protein S18 OS=Homo sapiens OX=9606 GN=RPS18 PE=1 SV=3	4	11	11	11	1	0	1	10	1	0	1	10	1	0	1	10	51.3	51.3	51.3	17.718	152	152;33;34;82	1	12		0	136.65	By MS/MS	By matching	By matching	By MS/MS	5.9	0	5.9	45.4	443030000	3041800	0	442510	439550000	0.000154674	0	#DIV/0!	0
tr|J3QL05|J3QL05_HUMAN;tr|J3KP15|J3KP15_HUMAN;sp|Q01130|SRSF2_HUMAN;sp|Q9BRL6|SRSF8_HUMAN	tr|J3QL05|J3QL05_HUMAN;tr|J3KP15|J3KP15_HUMAN;sp|Q01130|SRSF2_HUMAN;sp|Q9BRL6|SRSF8_HUMAN	1;1;1;1	1;1;1;1	1;1;1;1	>tr|J3QL05|J3QL05_HUMAN Serine/arginine-rich-splicing factor 2 (Fragment) OS=Homo sapiens OX=9606 GN=SRSF2 PE=1 SV=1;>tr|J3KP15|J3KP15_HUMAN Serine/arginine-rich-splicing factor 2 (Fragment) OS=Homo sapiens OX=9606 GN=SRSF2 PE=1 SV=8;>sp|Q01130|SRSF2_HUMAN	4	1	1	1	1	0	1	1	1	0	1	1	1	0	1	1	6.2	6.2	6.2	15.156	130	130;133;221;282	1	2		0	6.402	By MS/MS	By matching	By matching	By MS/MS	6.2	0	6.2	6.2	46986000	2836600	0	422770	43726000	0.000144239	0	#DIV/0!	0
sp|P62854|RS26_HUMAN;sp|Q5JNZ5|RS26L_HUMAN	sp|P62854|RS26_HUMAN	3;1	3;1	3;1	>sp|P62854|RS26_HUMAN 40S ribosomal protein S26 OS=Homo sapiens OX=9606 GN=RPS26 PE=1 SV=3	2	3	3	3	1	0	0	3	1	0	0	3	1	0	0	3	20.9	20.9	20.9	13.015	115	115;115	1	6		0	32.882	By MS/MS	By matching	By matching	By MS/MS	7.8	0	0	20.9	379650000	2410300	0	0	377240000	0.000122562	0	#DIV/0!	0
sp|O00443|P3C2A_HUMAN	sp|O00443|P3C2A_HUMAN	2	2	2	>sp|O00443|P3C2A_HUMAN Phosphatidylinositol 4-phosphate 3-kinase C2 domain-containing subunit alpha OS=Homo sapiens OX=9606 GN=PIK3C2A PE=1 SV=2	1	2	2	2	2	0	0	0	2	0	0	0	2	0	0	0	1.5	1.5	1.5	190.68	1686	1686	NaN			0	10.63	By MS/MS	By matching	By matching	By matching	1.5	0	0	0	1499300	1499300	0	0	0	7.62384e-05	0	#DIV/0!	1499300
tr|S4R3G0|S4R3G0_HUMAN;sp|Q13242|SRSF9_HUMAN;sp|Q07955|SRSF1_HUMAN;tr|J3KTL2|J3KTL2_HUMAN	tr|S4R3G0|S4R3G0_HUMAN;sp|Q13242|SRSF9_HUMAN;sp|Q07955|SRSF1_HUMAN;tr|J3KTL2|J3KTL2_HUMAN	1;1;1;1	1;1;1;1	1;1;1;1	>tr|S4R3G0|S4R3G0_HUMAN Serine/arginine-rich-splicing factor 9 OS=Homo sapiens OX=9606 GN=SRSF9 PE=1 SV=1;>sp|Q13242|SRSF9_HUMAN Serine/arginine-rich splicing factor 9 OS=Homo sapiens OX=9606 GN=SRSF9 PE=1 SV=1;>sp|Q07955|SRSF1_HUMAN Serine/arginine-rich s	4	1	1	1	1	0	0	1	1	0	0	1	1	0	0	1	5.9	5.9	5.9	13.781	119	119;221;248;253	1	1		0	6.4174	By MS/MS	By matching	By matching	By MS/MS	5.9	0	0	5.9	4056800	370560	0	0	3686200	1.88427e-05	0	#DIV/0!	0
tr|Q5TCU3|Q5TCU3_HUMAN;tr|A7XZE4|A7XZE4_HUMAN;sp|P07951|TPM2_HUMAN;CON__Q3SX28;tr|Q5TCU8|Q5TCU8_HUMAN	tr|Q5TCU3|Q5TCU3_HUMAN;tr|A7XZE4|A7XZE4_HUMAN;sp|P07951|TPM2_HUMAN;CON__Q3SX28;tr|Q5TCU8|Q5TCU8_HUMAN	12;12;12;12;12	1;1;1;1;1	1;1;1;1;1	>tr|Q5TCU3|Q5TCU3_HUMAN Tropomyosin beta chain OS=Homo sapiens OX=9606 GN=TPM2 PE=1 SV=1;>tr|A7XZE4|A7XZE4_HUMAN Beta tropomyosin isoform OS=Homo sapiens OX=9606 GN=TPM2 PE=1 SV=1;>sp|P07951|TPM2_HUMAN Tropomyosin beta chain OS=Homo sapiens OX=9606 GN=TPM2	5	12	1	1	0	2	2	12	0	0	0	1	0	0	0	1	24.3	3.2	3.2	32.814	284	284;284;284;284;322	1	1		0.0021786	6.3293	By matching	By matching	By matching	By MS/MS	0	4.9	4.9	24.3	0	0	0	0	0	0	0	#DIV/0!	0
sp|Q8N1N4|K2C78_HUMAN;CON__Q8N1N4-2;CON__Q7RTT2	sp|Q8N1N4|K2C78_HUMAN;CON__Q8N1N4-2;CON__Q7RTT2	2;2;2	1;1;1	1;1;1	>sp|Q8N1N4|K2C78_HUMAN Keratin, type II cytoskeletal 78 OS=Homo sapiens OX=9606 GN=KRT78 PE=1 SV=2;>Q8N1N4-2 SWISS-PROT:Q8N1N4-2 Tax_Id=9606 Gene_Symbol=KRT78 Isoform 2 of Keratin, type II cytoskeletal 78;>Q7RTT2 TREMBL:Q7RTT2 Tax_Id=9606 Gene_Symbol=KRT78	3	2	1	1	0	1	0	2	0	0	0	1	0	0	0	1	4.6	2.3	2.3	56.865	520	520;521;521	1	1		0	7.6907	By matching	By matching	By matching	By MS/MS	0	2.3	0	4.6	3763800	0	0	0	3763800	0	0	#DIV/0!	0
tr|A0A2R8YCU7|A0A2R8YCU7_HUMAN;tr|J3KTL8|J3KTL8_HUMAN;sp|A6NHR9|SMHD1_HUMAN	tr|A0A2R8YCU7|A0A2R8YCU7_HUMAN;tr|J3KTL8|J3KTL8_HUMAN;sp|A6NHR9|SMHD1_HUMAN	1;1;1	1;1;1	1;1;1	>tr|A0A2R8YCU7|A0A2R8YCU7_HUMAN Structural maintenance of chromosomes flexible hinge domain-containing protein 1 (Fragment) OS=Homo sapiens OX=9606 GN=SMCHD1 PE=1 SV=1;>tr|J3KTL8|J3KTL8_HUMAN Structural maintenance of chromosomes flexible hinge domain-cont	3	1	1	1	0	0	0	1	0	0	0	1	0	0	0	1	5.8	5.8	5.8	35.015	308	308;1388;2005	1	1		1	-2	By matching	By matching	By matching	By MS/MS	0	0	0	5.8	0	0	0	0	0	0	0	#DIV/0!	0
sp|Q99613|EIF3C_HUMAN;sp|B5ME19|EIFCL_HUMAN	sp|Q99613|EIF3C_HUMAN;sp|B5ME19|EIFCL_HUMAN	4;4	4;4	4;4	>sp|Q99613|EIF3C_HUMAN Eukaryotic translation initiation factor 3 subunit C OS=Homo sapiens OX=9606 GN=EIF3C PE=1 SV=1;>sp|B5ME19|EIFCL_HUMAN Eukaryotic translation initiation factor 3 subunit C-like protein OS=Homo sapiens OX=9606 GN=EIF3CL PE=3 SV=1	2	4	4	4	0	0	0	4	0	0	0	4	0	0	0	4	5.5	5.5	5.5	105.34	913	913;914	1	4		0	29.027	By matching	By matching	By matching	By MS/MS	0	0	0	5.5	29389000	0	0	0	29389000	0	0	#DIV/0!	0
tr|F8VZJ2|F8VZJ2_HUMAN;tr|F8W0W4|F8W0W4_HUMAN;tr|H0YHX9|H0YHX9_HUMAN;sp|Q13765|NACA_HUMAN;sp|E9PAV3|NACAM_HUMAN;tr|F8W1N5|F8W1N5_HUMAN;tr|F8VNW4|F8VNW4_HUMAN	tr|F8VZJ2|F8VZJ2_HUMAN;tr|F8W0W4|F8W0W4_HUMAN;tr|H0YHX9|H0YHX9_HUMAN;sp|Q13765|NACA_HUMAN;sp|E9PAV3|NACAM_HUMAN;tr|F8W1N5|F8W1N5_HUMAN;tr|F8VNW4|F8VNW4_HUMAN	3;3;3;3;3;2;2	3;3;3;3;3;2;2	3;3;3;3;3;2;2	>tr|F8VZJ2|F8VZJ2_HUMAN Nascent polypeptide-associated complex subunit alpha OS=Homo sapiens OX=9606 GN=NACA PE=1 SV=1;>tr|F8W0W4|F8W0W4_HUMAN Nascent polypeptide-associated complex subunit alpha (Fragment) OS=Homo sapiens OX=9606 GN=NACA PE=1 SV=1;>tr|H0Y	7	3	3	3	0	0	0	3	0	0	0	3	0	0	0	3	30.9	30.9	30.9	15.016	136	136;198;213;215;2078;71;148	1	3		0	37.259	By matching	By matching	By matching	By MS/MS	0	0	0	30.9	54133000	0	0	0	54133000	0	0	#DIV/0!	0
tr|E9PLD3|E9PLD3_HUMAN;sp|E9PRG8|CK098_HUMAN;tr|A0A0B4J220|A0A0B4J220_HUMAN	tr|E9PLD3|E9PLD3_HUMAN;sp|E9PRG8|CK098_HUMAN;tr|A0A0B4J220|A0A0B4J220_HUMAN	1;1;1	1;1;1	1;1;1	>tr|E9PLD3|E9PLD3_HUMAN Uncharacterized protein OS=Homo sapiens OX=9606 PE=4 SV=1;>sp|E9PRG8|CK098_HUMAN Uncharacterized protein C11orf98 OS=Homo sapiens OX=9606 GN=C11orf98 PE=4 SV=1;>tr|A0A0B4J220|A0A0B4J220_HUMAN Chromosome 11 open reading frame 48, iso	3	1	1	1	0	0	0	1	0	0	0	1	0	0	0	1	13.1	13.1	13.1	11.6	99	99;122;123	1	1		0.0081136	6.0211	By matching	By matching	By matching	By MS/MS	0	0	0	13.1	9311700	0	0	0	9311700	0	0	#DIV/0!	0
sp|O00303|EIF3F_HUMAN;tr|H0YDT6|H0YDT6_HUMAN	sp|O00303|EIF3F_HUMAN;tr|H0YDT6|H0YDT6_HUMAN	2;1	2;1	2;1	>sp|O00303|EIF3F_HUMAN Eukaryotic translation initiation factor 3 subunit F OS=Homo sapiens OX=9606 GN=EIF3F PE=1 SV=1;>tr|H0YDT6|H0YDT6_HUMAN Eukaryotic translation initiation factor 3 subunit F (Fragment) OS=Homo sapiens OX=9606 GN=EIF3F PE=1 SV=1	2	2	2	2	0	0	0	2	0	0	0	2	0	0	0	2	8.1	8.1	8.1	37.563	357	357;100	1	2		0	17.42	By matching	By matching	By matching	By MS/MS	0	0	0	8.1	24698000	0	0	0	24698000	0	0	#DIV/0!	0
sp|O00425|IF2B3_HUMAN	sp|O00425|IF2B3_HUMAN	5	5	4	>sp|O00425|IF2B3_HUMAN Insulin-like growth factor 2 mRNA-binding protein 3 OS=Homo sapiens OX=9606 GN=IGF2BP3 PE=1 SV=2	1	5	5	4	0	0	0	5	0	0	0	5	0	0	0	4	12.6	12.6	10.4	63.704	579	579	1	6		0	40.406	By matching	By matching	By matching	By MS/MS	0	0	0	12.6	84611000	0	0	0	84611000	0	0	#DIV/0!	0
sp|O00560|SDCB1_HUMAN;tr|G5EA09|G5EA09_HUMAN;tr|B4DHN5|B4DHN5_HUMAN;tr|E9PBU7|E9PBU7_HUMAN	sp|O00560|SDCB1_HUMAN;tr|G5EA09|G5EA09_HUMAN;tr|B4DHN5|B4DHN5_HUMAN;tr|E9PBU7|E9PBU7_HUMAN	3;3;2;2	3;3;2;2	3;3;2;2	>sp|O00560|SDCB1_HUMAN Syntenin-1 OS=Homo sapiens OX=9606 GN=SDCBP PE=1 SV=1;>tr|G5EA09|G5EA09_HUMAN Syndecan binding protein (Syntenin), isoform CRA_a OS=Homo sapiens OX=9606 GN=SDCBP PE=1 SV=1;>tr|B4DHN5|B4DHN5_HUMAN cDNA FLJ55055, moderately similar to	4	3	3	3	0	0	0	3	0	0	0	3	0	0	0	3	13.4	13.4	13.4	32.444	298	298;318;239;244	1	5		0	23.096	By matching	By matching	By matching	By MS/MS	0	0	0	13.4	44686000	0	0	0	44686000	0	0	#DIV/0!	0
tr|A0A087WVZ1|A0A087WVZ1_HUMAN;tr|A0A0J9YVQ7|A0A0J9YVQ7_HUMAN;tr|A0A2R8YDT5|A0A2R8YDT5_HUMAN;tr|A0A2R8Y7T2|A0A2R8Y7T2_HUMAN;tr|A0A2R8Y5G6|A0A2R8Y5G6_HUMAN;tr|F6S8Q4|F6S8Q4_HUMAN;tr|A0A0D9SFB3|A0A0D9SFB3_HUMAN;tr|A0A2R8YF78|A0A2R8YF78_HUMAN;tr|A0A2R8YCW1|A0A2R8YCW1_HUMAN;tr|A0A0D9SG12|A0A0D9SG12_HUMAN;tr|A0A2R8YFR4|A0A2R8YFR4_HUMAN;sp|O15523|DDX3Y_HUMAN;tr|A0A2U3TZJ9|A0A2U3TZJ9_HUMAN;tr|A0A2R8YFS5…	tr|A0A087WVZ1|A0A087WVZ1_HUMAN;tr|A0A0J9YVQ7|A0A0J9YVQ7_HUMAN;tr|A0A2R8YDT5|A0A2R8YDT5_HUMAN;tr|A0A2R8Y7T2|A0A2R8Y7T2_HUMAN;tr|A0A2R8Y5G6|A0A2R8Y5G6_HUMAN;tr|F6S8Q4|F6S8Q4_HUMAN;tr|A0A0D9SFB3|A0A0D9SFB3_HUMAN;tr|A0A2R8YF78|A0A2R8YF78_HUMAN;tr|A0A2R8YCW1|A0A2R8YCW1_HUMAN;tr|A0A0D9SG12|A0A0D9SG12_HUMAN;tr|A0A2R8YFR4|A0A2R8YFR4_HUMAN;sp|O15523|DDX3Y_HUMAN;tr|A0A2U3TZJ9|A0A2U3TZJ9_HUMAN;tr|A0A2R8YFS5…	3;3;3;3;3;3;3;3;3;3;3;3;3;3;3;3;3;3	3;3;3;3;3;3;3;3;3;3;3;3;3;3;3;3;3;3	3;3;3;3;3;3;3;3;3;3;3;3;3;3;3;3;3;3	>tr|A0A087WVZ1|A0A087WVZ1_HUMAN ATP-dependent RNA helicase DDX3X (Fragment) OS=Homo sapiens OX=9606 GN=DDX3X PE=1 SV=2;>tr|A0A0J9YVQ7|A0A0J9YVQ7_HUMAN ATP-dependent RNA helicase DDX3X (Fragment) OS=Homo sapiens OX=9606 GN=DDX3X PE=1 SV=2;>tr|A0A2R8YDT5|A0A	18	3	3	3	0	0	0	3	0	0	0	3	0	0	0	3	22.2	22.2	22.2	20.304	189	189;222;475;476;622;629;640;641;647;647;660;660;661;661;662;662;716;733	1	3		0	20.743	By matching	By matching	By matching	By MS/MS	0	0	0	22.2	14245000	0	0	0	14245000	0	0	#DIV/0!	0
sp|O15143|ARC1B_HUMAN;tr|C9JEY1|C9JEY1_HUMAN;tr|C9K057|C9K057_HUMAN;tr|A0A1W2PNV4|A0A1W2PNV4_HUMAN;tr|C9JBJ7|C9JBJ7_HUMAN;tr|C9J4Z7|C9J4Z7_HUMAN;tr|F8VXW2|F8VXW2_HUMAN;tr|C9JQM8|C9JQM8_HUMAN;tr|C9JFG9|C9JFG9_HUMAN;tr|C9J6C8|C9J6C8_HUMAN	sp|O15143|ARC1B_HUMAN;tr|C9JEY1|C9JEY1_HUMAN;tr|C9K057|C9K057_HUMAN;tr|A0A1W2PNV4|A0A1W2PNV4_HUMAN	3;2;2;2;1;1;1;1;1;1	3;2;2;2;1;1;1;1;1;1	3;2;2;2;1;1;1;1;1;1	>sp|O15143|ARC1B_HUMAN Actin-related protein 2/3 complex subunit 1B OS=Homo sapiens OX=9606 GN=ARPC1B PE=1 SV=3;>tr|C9JEY1|C9JEY1_HUMAN Actin-related protein 2/3 complex subunit 1B (Fragment) OS=Homo sapiens OX=9606 GN=ARPC1B PE=1 SV=2;>tr|C9K057|C9K057_HU	10	3	3	3	0	0	0	3	0	0	0	3	0	0	0	3	10.2	10.2	10.2	40.949	372	372;334;352;684;102;128;130;132;132;132	1	3		0	16.146	By matching	By matching	By matching	By MS/MS	0	0	0	10.2	16355000	0	0	0	16355000	0	0	#DIV/0!	0
tr|G5E9S7|G5E9S7_HUMAN;tr|C9JTV5|C9JTV5_HUMAN;tr|G5E9J0|G5E9J0_HUMAN;sp|O15144|ARPC2_HUMAN	tr|G5E9S7|G5E9S7_HUMAN;tr|C9JTV5|C9JTV5_HUMAN;tr|G5E9J0|G5E9J0_HUMAN;sp|O15144|ARPC2_HUMAN	1;1;1;1	1;1;1;1	1;1;1;1	>tr|G5E9S7|G5E9S7_HUMAN Actin related protein 2/3 complex, subunit 2, 34kDa, isoform CRA_e OS=Homo sapiens OX=9606 GN=ARPC2 PE=1 SV=1;>tr|C9JTV5|C9JTV5_HUMAN Arp2/3 complex 34 kDa subunit (Fragment) OS=Homo sapiens OX=9606 GN=ARPC2 PE=1 SV=8;>tr|G5E9J0|G5E	4	1	1	1	0	0	0	1	0	0	0	1	0	0	0	1	23.7	23.7	23.7	4.1457	38	38;89;91;300	1	1		0.0081301	6.022	By matching	By matching	By matching	By MS/MS	0	0	0	23.7	23330000	0	0	0	23330000	0	0	#DIV/0!	0
sp|O15145|ARPC3_HUMAN	sp|O15145|ARPC3_HUMAN	1	1	1	>sp|O15145|ARPC3_HUMAN Actin-related protein 2/3 complex subunit 3 OS=Homo sapiens OX=9606 GN=ARPC3 PE=1 SV=3	1	1	1	1	0	0	0	1	0	0	0	1	0	0	0	1	3.9	3.9	3.9	20.546	178	178	1	1		0.0081967	6.0299	By matching	By matching	By matching	By MS/MS	0	0	0	3.9	16701000	0	0	0	16701000	0	0	#DIV/0!	0
tr|A0A087WZK9|A0A087WZK9_HUMAN;sp|O15372|EIF3H_HUMAN;tr|B3KS98|B3KS98_HUMAN	tr|A0A087WZK9|A0A087WZK9_HUMAN;sp|O15372|EIF3H_HUMAN;tr|B3KS98|B3KS98_HUMAN	1;1;1	1;1;1	1;1;1	>tr|A0A087WZK9|A0A087WZK9_HUMAN Eukaryotic translation initiation factor 3 subunit H OS=Homo sapiens OX=9606 GN=EIF3H PE=1 SV=1;>sp|O15372|EIF3H_HUMAN Eukaryotic translation initiation factor 3 subunit H OS=Homo sapiens OX=9606 GN=EIF3H PE=1 SV=1;>tr|B3KS9	3	1	1	1	0	0	0	1	0	0	0	1	0	0	0	1	3.4	3.4	3.4	39.589	349	349;352;366	1	1		0.0083333	6.104	By matching	By matching	By matching	By MS/MS	0	0	0	3.4	9421200	0	0	0	9421200	0	0	#DIV/0!	0
sp|O43143|DHX15_HUMAN	sp|O43143|DHX15_HUMAN	3	3	3	>sp|O43143|DHX15_HUMAN Pre-mRNA-splicing factor ATP-dependent RNA helicase DHX15 OS=Homo sapiens OX=9606 GN=DHX15 PE=1 SV=2	1	3	3	3	0	0	1	3	0	0	1	3	0	0	1	3	3.8	3.8	3.8	90.932	795	795	1	4		0	23.44	By matching	By matching	By matching	By MS/MS	0	0	1.4	3.8	24405000	0	0	298010	24107000	0	0	#DIV/0!	0
sp|O43290|SNUT1_HUMAN	sp|O43290|SNUT1_HUMAN	2	2	2	>sp|O43290|SNUT1_HUMAN U4/U6.U5 tri-snRNP-associated protein 1 OS=Homo sapiens OX=9606 GN=SART1 PE=1 SV=1	1	2	2	2	0	0	0	2	0	0	0	2	0	0	0	2	2.6	2.6	2.6	90.254	800	800	1	2		0	12.256	By matching	By matching	By matching	By MS/MS	0	0	0	2.6	11156000	0	0	0	11156000	0	0	#DIV/0!	0
tr|D6RBD7|D6RBD7_HUMAN;tr|C9J1V9|C9J1V9_HUMAN;sp|O43324|MCA3_HUMAN	tr|D6RBD7|D6RBD7_HUMAN;tr|C9J1V9|C9J1V9_HUMAN;sp|O43324|MCA3_HUMAN	1;1;1	1;1;1	1;1;1	>tr|D6RBD7|D6RBD7_HUMAN Eukaryotic translation elongation factor 1 epsilon-1 OS=Homo sapiens OX=9606 GN=EEF1E1 PE=4 SV=1;>tr|C9J1V9|C9J1V9_HUMAN EEF1E1-BLOC1S5 readthrough (NMD candidate) OS=Homo sapiens OX=9606 GN=EEF1E1-BLOC1S5 PE=4 SV=2;>sp|O43324|MCA3_	3	1	1	1	0	0	0	1	0	0	0	1	0	0	0	1	7.3	7.3	7.3	16.686	150	150;151;174	1	1		0.0021505	6.2912	By matching	By matching	By matching	By MS/MS	0	0	0	7.3	4903100	0	0	0	4903100	0	0	#DIV/0!	0
tr|J3KS31|J3KS31_HUMAN;sp|O43670|ZN207_HUMAN;tr|J3QRS9|J3QRS9_HUMAN;tr|X6R4W8|X6R4W8_HUMAN	tr|J3KS31|J3KS31_HUMAN;sp|O43670|ZN207_HUMAN;tr|J3QRS9|J3QRS9_HUMAN;tr|X6R4W8|X6R4W8_HUMAN	1;1;1;1	1;1;1;1	1;1;1;1	>tr|J3KS31|J3KS31_HUMAN BUB3-interacting and GLEBS motif-containing protein ZNF207 (Fragment) OS=Homo sapiens OX=9606 GN=ZNF207 PE=1 SV=1;>sp|O43670|ZN207_HUMAN BUB3-interacting and GLEBS motif-containing protein ZNF207 OS=Homo sapiens OX=9606 GN=ZNF207 PE	4	1	1	1	0	0	0	1	0	0	0	1	0	0	0	1	5.9	5.9	5.9	34.987	341	341;478;493;497	1	1		0	31.031	By matching	By matching	By matching	By MS/MS	0	0	0	5.9	11534000	0	0	0	11534000	0	0	#DIV/0!	0
tr|H0Y875|H0Y875_HUMAN;sp|O43852|CALU_HUMAN	tr|H0Y875|H0Y875_HUMAN;sp|O43852|CALU_HUMAN	1;1	1;1	1;1	>tr|H0Y875|H0Y875_HUMAN Calumenin (Fragment) OS=Homo sapiens OX=9606 GN=CALU PE=1 SV=1;>sp|O43852|CALU_HUMAN Calumenin OS=Homo sapiens OX=9606 GN=CALU PE=1 SV=2	2	1	1	1	0	0	0	1	0	0	0	1	0	0	0	1	4.8	4.8	4.8	17.26	147	147;315	1	1		0.0042373	6.2323	By matching	By matching	By matching	By MS/MS	0	0	0	4.8	7776000	0	0	0	7776000	0	0	#DIV/0!	0
tr|B7Z645|B7Z645_HUMAN;sp|O60506|HNRPQ_HUMAN;tr|F6UXX1|F6UXX1_HUMAN	tr|B7Z645|B7Z645_HUMAN;sp|O60506|HNRPQ_HUMAN;tr|F6UXX1|F6UXX1_HUMAN	5;5;3	1;1;1	1;1;1	>tr|B7Z645|B7Z645_HUMAN Synaptotagmin binding, cytoplasmic RNA interacting protein, isoform CRA_b OS=Homo sapiens OX=9606 GN=SYNCRIP PE=1 SV=1;>sp|O60506|HNRPQ_HUMAN Heterogeneous nuclear ribonucleoprotein Q OS=Homo sapiens OX=9606 GN=SYNCRIP PE=1 SV=2;>tr	3	5	1	1	0	3	4	5	0	0	0	1	0	0	0	1	9.1	2.8	2.8	52.046	464	464;623;185	1	1		0	7.4692	By matching	By matching	By matching	By MS/MS	0	6	6.2	9.1	17610000	0	0	0	17610000	0	0	#DIV/0!	0
sp|O60832|DKC1_HUMAN;tr|C9IYT0|C9IYT0_HUMAN;tr|H7BZF2|H7BZF2_HUMAN;tr|H7C2Q2|H7C2Q2_HUMAN;tr|H7C0M1|H7C0M1_HUMAN	sp|O60832|DKC1_HUMAN;tr|C9IYT0|C9IYT0_HUMAN	3;2;1;1;1	3;2;1;1;1	3;2;1;1;1	>sp|O60832|DKC1_HUMAN H/ACA ribonucleoprotein complex subunit DKC1 OS=Homo sapiens OX=9606 GN=DKC1 PE=1 SV=3;>tr|C9IYT0|C9IYT0_HUMAN H/ACA ribonucleoprotein complex subunit DKC1 (Fragment) OS=Homo sapiens OX=9606 GN=DKC1 PE=1 SV=8	5	3	3	3	0	0	0	3	0	0	0	3	0	0	0	3	7.4	7.4	7.4	57.673	514	514;258;76;207;229	1	3		0	24.417	By matching	By matching	By matching	By MS/MS	0	0	0	7.4	9649900	0	0	0	9649900	0	0	#DIV/0!	0
sp|O75165|DJC13_HUMAN;tr|A0A3B3IRM0|A0A3B3IRM0_HUMAN	sp|O75165|DJC13_HUMAN	6;2	6;2	6;2	>sp|O75165|DJC13_HUMAN DnaJ homolog subfamily C member 13 OS=Homo sapiens OX=9606 GN=DNAJC13 PE=1 SV=5	2	6	6	6	0	0	0	6	0	0	0	6	0	0	0	6	3.9	3.9	3.9	254.41	2243	2243;631	1	7		0	38.306	By matching	By matching	By matching	By MS/MS	0	0	0	3.9	57514000	0	0	0	57514000	0	0	#DIV/0!	0
sp|O75369|FLNB_HUMAN;tr|E7EN95|E7EN95_HUMAN	sp|O75369|FLNB_HUMAN;tr|E7EN95|E7EN95_HUMAN	4;2	3;2	3;2	>sp|O75369|FLNB_HUMAN Filamin-B OS=Homo sapiens OX=9606 GN=FLNB PE=1 SV=2;>tr|E7EN95|E7EN95_HUMAN Filamin-B OS=Homo sapiens OX=9606 GN=FLNB PE=1 SV=1	2	4	3	3	0	0	0	4	0	0	0	3	0	0	0	3	1.8	1.5	1.5	278.16	2602	2602;2409	1	3		0	20.35	By matching	By matching	By matching	By MS/MS	0	0	0	1.8	24491000	0	0	0	24491000	0	0	#DIV/0!	0
tr|H7C341|H7C341_HUMAN;sp|O75533|SF3B1_HUMAN	tr|H7C341|H7C341_HUMAN;sp|O75533|SF3B1_HUMAN	1;1	1;1	1;1	>tr|H7C341|H7C341_HUMAN Splicing factor 3B subunit 1 (Fragment) OS=Homo sapiens OX=9606 GN=SF3B1 PE=1 SV=1;>sp|O75533|SF3B1_HUMAN Splicing factor 3B subunit 1 OS=Homo sapiens OX=9606 GN=SF3B1 PE=1 SV=3	2	1	1	1	1	0	0	0	1	0	0	0	1	0	0	0	4.6	4.6	4.6	27.221	241	241;1304	NaN			0	8.6953	By MS/MS	By matching	By matching	By matching	4.6	0	0	0	0	0	0	0	0	0	0	#DIV/0!	0
tr|F8WEG8|F8WEG8_HUMAN;tr|G5E9Q4|G5E9Q4_HUMAN;tr|C9JMM3|C9JMM3_HUMAN;sp|O75569|PRKRA_HUMAN	tr|F8WEG8|F8WEG8_HUMAN;tr|G5E9Q4|G5E9Q4_HUMAN;tr|C9JMM3|C9JMM3_HUMAN;sp|O75569|PRKRA_HUMAN	1;1;1;1	1;1;1;1	1;1;1;1	>tr|F8WEG8|F8WEG8_HUMAN Interferon-inducible double-stranded RNA-dependent protein kinase activator A OS=Homo sapiens OX=9606 GN=PRKRA PE=1 SV=1;>tr|G5E9Q4|G5E9Q4_HUMAN Interferon-inducible double-stranded RNA-dependent protein kinase activator A OS=Homo s	4	1	1	1	0	0	0	1	0	0	0	1	0	0	0	1	10.5	10.5	10.5	10.414	95	95;105;108;313	1	1		0	7.1404	By matching	By matching	By matching	By MS/MS	0	0	0	10.5	18246000	0	0	0	18246000	0	0	#DIV/0!	0
sp|O75607|NPM3_HUMAN	sp|O75607|NPM3_HUMAN	1	1	1	>sp|O75607|NPM3_HUMAN Nucleoplasmin-3 OS=Homo sapiens OX=9606 GN=NPM3 PE=1 SV=3	1	1	1	1	0	0	0	1	0	0	0	1	0	0	0	1	9	9	9	19.343	178	178	1	1		0	15.506	By matching	By matching	By matching	By MS/MS	0	0	0	9	8581500	0	0	0	8581500	0	0	#DIV/0!	0
sp|O75717|WDHD1_HUMAN;tr|C9JYB3|C9JYB3_HUMAN	sp|O75717|WDHD1_HUMAN	6;1	6;1	6;1	>sp|O75717|WDHD1_HUMAN WD repeat and HMG-box DNA-binding protein 1 OS=Homo sapiens OX=9606 GN=WDHD1 PE=1 SV=1	2	6	6	6	0	0	1	6	0	0	1	6	0	0	1	6	5.8	5.8	5.8	125.97	1129	1129;168	1	7		0	36.392	By matching	By matching	By matching	By MS/MS	0	0	1	5.8	111740000	0	0	841540	110900000	0	0	#DIV/0!	0
sp|O76094|SRP72_HUMAN;tr|D6RDY6|D6RDY6_HUMAN	sp|O76094|SRP72_HUMAN	3;1	3;1	3;1	>sp|O76094|SRP72_HUMAN Signal recognition particle subunit SRP72 OS=Homo sapiens OX=9606 GN=SRP72 PE=1 SV=3	2	3	3	3	0	0	0	3	0	0	0	3	0	0	0	3	4.8	4.8	4.8	74.605	671	671;335	1	3		0	20.554	By matching	By matching	By matching	By MS/MS	0	0	0	4.8	19199000	0	0	0	19199000	0	0	#DIV/0!	0
tr|K7EIG7|K7EIG7_HUMAN;tr|J3QRN6|J3QRN6_HUMAN;sp|O94832|MYO1D_HUMAN;tr|J3QRR2|J3QRR2_HUMAN;tr|J3KRL0|J3KRL0_HUMAN	tr|K7EIG7|K7EIG7_HUMAN;tr|J3QRN6|J3QRN6_HUMAN;sp|O94832|MYO1D_HUMAN	6;6;6;1;1	6;6;6;1;1	6;6;6;1;1	>tr|K7EIG7|K7EIG7_HUMAN Unconventional myosin-Id OS=Homo sapiens OX=9606 GN=MYO1D PE=1 SV=1;>tr|J3QRN6|J3QRN6_HUMAN Unconventional myosin-Id OS=Homo sapiens OX=9606 GN=MYO1D PE=1 SV=1;>sp|O94832|MYO1D_HUMAN Unconventional myosin-Id OS=Homo sapiens OX=9606	5	6	6	6	0	0	0	6	0	0	0	6	0	0	0	6	5.8	5.8	5.8	106.01	918	918;961;1006;44;436	1	6		0	36.637	By matching	By matching	By matching	By MS/MS	0	0	0	5.8	48906000	0	0	0	48906000	0	0	#DIV/0!	0
tr|H7BY57|H7BY57_HUMAN;tr|X6RKN2|X6RKN2_HUMAN;sp|O94856|NFASC_HUMAN	tr|H7BY57|H7BY57_HUMAN;tr|X6RKN2|X6RKN2_HUMAN;sp|O94856|NFASC_HUMAN	1;1;1	1;1;1	1;1;1	>tr|H7BY57|H7BY57_HUMAN Neurofascin (Fragment) OS=Homo sapiens OX=9606 GN=NFASC PE=1 SV=1;>tr|X6RKN2|X6RKN2_HUMAN Neurofascin (Fragment) OS=Homo sapiens OX=9606 GN=NFASC PE=1 SV=1;>sp|O94856|NFASC_HUMAN Neurofascin OS=Homo sapiens OX=9606 GN=NFASC PE=1 SV=	3	1	1	1	0	0	0	1	0	0	0	1	0	0	0	1	1.5	1.5	1.5	116.59	1041	1041;1165;1347	1	1		1	-2	By matching	By matching	By matching	By MS/MS	0	0	0	1.5	75071000	0	0	0	75071000	0	0	#DIV/0!	0
sp|O94906|PRP6_HUMAN	sp|O94906|PRP6_HUMAN	3	3	3	>sp|O94906|PRP6_HUMAN Pre-mRNA-processing factor 6 OS=Homo sapiens OX=9606 GN=PRPF6 PE=1 SV=1	1	3	3	3	0	0	0	3	0	0	0	3	0	0	0	3	2.7	2.7	2.7	106.92	941	941	1	3		0	18.663	By matching	By matching	By matching	By MS/MS	0	0	0	2.7	21806000	0	0	0	21806000	0	0	#DIV/0!	0
sp|O95197|RTN3_HUMAN	sp|O95197|RTN3_HUMAN	1	1	1	>sp|O95197|RTN3_HUMAN Reticulon-3 OS=Homo sapiens OX=9606 GN=RTN3 PE=1 SV=2	1	1	1	1	0	0	0	1	0	0	0	1	0	0	0	1	1.9	1.9	1.9	112.61	1032	1032	1	1		1	-2	By matching	By matching	By matching	By MS/MS	0	0	0	1.9	0	0	0	0	0	0	0	#DIV/0!	0
tr|A0A0J9YWY6|A0A0J9YWY6_HUMAN;sp|O95425|SVIL_HUMAN	tr|A0A0J9YWY6|A0A0J9YWY6_HUMAN;sp|O95425|SVIL_HUMAN	5;5	5;5	5;5	>tr|A0A0J9YWY6|A0A0J9YWY6_HUMAN Supervillin (Fragment) OS=Homo sapiens OX=9606 GN=SVIL PE=1 SV=1;>sp|O95425|SVIL_HUMAN Supervillin OS=Homo sapiens OX=9606 GN=SVIL PE=1 SV=2	2	5	5	5	0	0	0	5	0	0	0	5	0	0	0	5	6.5	6.5	6.5	108.25	963	963;2214	1	5		0	33.023	By matching	By matching	By matching	By MS/MS	0	0	0	6.5	25575000	0	0	0	25575000	0	0	#DIV/0!	0
tr|H0Y3V8|H0Y3V8_HUMAN;tr|H7BXL7|H7BXL7_HUMAN;sp|O95470|SGPL1_HUMAN	tr|H0Y3V8|H0Y3V8_HUMAN;tr|H7BXL7|H7BXL7_HUMAN;sp|O95470|SGPL1_HUMAN	1;1;1	1;1;1	1;1;1	>tr|H0Y3V8|H0Y3V8_HUMAN Sphingosine-1-phosphate lyase 1 (Fragment) OS=Homo sapiens OX=9606 GN=SGPL1 PE=1 SV=1;>tr|H7BXL7|H7BXL7_HUMAN Sphingosine-1-phosphate lyase 1 (Fragment) OS=Homo sapiens OX=9606 GN=SGPL1 PE=1 SV=1;>sp|O95470|SGPL1_HUMAN Sphingosine-1	3	1	1	1	0	0	0	1	0	0	0	1	0	0	0	1	11.1	11.1	11.1	14.864	135	135;202;568	1	1		0	6.5938	By matching	By matching	By matching	By MS/MS	0	0	0	11.1	9435000	0	0	0	9435000	0	0	#DIV/0!	0
tr|A0A087X1A5|A0A087X1A5_HUMAN;tr|Q5JW30|Q5JW30_HUMAN;sp|O95793|STAU1_HUMAN;tr|Q5JW28|Q5JW28_HUMAN	tr|A0A087X1A5|A0A087X1A5_HUMAN;tr|Q5JW30|Q5JW30_HUMAN;sp|O95793|STAU1_HUMAN	5;5;5;2	5;5;5;2	5;5;5;2	>tr|A0A087X1A5|A0A087X1A5_HUMAN Double-stranded RNA-binding protein Staufen homolog 1 OS=Homo sapiens OX=9606 GN=STAU1 PE=1 SV=1;>tr|Q5JW30|Q5JW30_HUMAN Double-stranded RNA-binding protein Staufen homolog 1 OS=Homo sapiens OX=9606 GN=STAU1 PE=1 SV=1;>sp|O9	4	5	5	5	0	0	0	5	0	0	0	5	0	0	0	5	12.4	12.4	12.4	54.945	493	493;494;577;199	1	5		0	41.647	By matching	By matching	By matching	By MS/MS	0	0	0	12.4	107700000	0	0	0	107700000	0	0	#DIV/0!	0
sp|P05386|RLA1_HUMAN	sp|P05386|RLA1_HUMAN	1	1	1	>sp|P05386|RLA1_HUMAN 60S acidic ribosomal protein P1 OS=Homo sapiens OX=9606 GN=RPLP1 PE=1 SV=1	1	1	1	1	0	0	0	1	0	0	0	1	0	0	0	1	14	14	14	11.514	114	114	1	2		0	14.541	By matching	By matching	By matching	By MS/MS	0	0	0	14	154550000	0	0	0	154550000	0	0	#DIV/0!	0
tr|G3V555|G3V555_HUMAN;tr|G3V575|G3V575_HUMAN;tr|G3V576|G3V576_HUMAN;tr|G3V4W0|G3V4W0_HUMAN;tr|B4DY08|B4DY08_HUMAN;tr|B2R5W2|B2R5W2_HUMAN;tr|G3V4C1|G3V4C1_HUMAN;tr|G3V2Q1|G3V2Q1_HUMAN;sp|P07910|HNRPC_HUMAN;tr|G3V5X6|G3V5X6_HUMAN;tr|G3V3K6|G3V3K6_HUMAN;tr|G3V251|G3V251_HUMAN;tr|B4DSU6|B4DSU6_HUMAN;tr|G3V4M8|G3V4M8_HUMAN;tr|G3V2H6|G3V2H6_HUMAN;tr|A0A0G2JPF8|A0A0G2JPF8_HUMAN;tr|A0A0G2JNQ3|A0A0G2JNQ3…	tr|G3V555|G3V555_HUMAN;tr|G3V575|G3V575_HUMAN;tr|G3V576|G3V576_HUMAN;tr|G3V4W0|G3V4W0_HUMAN;tr|B4DY08|B4DY08_HUMAN;tr|B2R5W2|B2R5W2_HUMAN;tr|G3V4C1|G3V4C1_HUMAN;tr|G3V2Q1|G3V2Q1_HUMAN;sp|P07910|HNRPC_HUMAN;tr|G3V5X6|G3V5X6_HUMAN;tr|G3V3K6|G3V3K6_HUMAN;tr|G3V251|G3V251_HUMAN;tr|B4DSU6|B4DSU6_HUMAN;tr|G3V4M8|G3V4M8_HUMAN;tr|G3V2H6|G3V2H6_HUMAN;tr|A0A0G2JPF8|A0A0G2JPF8_HUMAN;tr|A0A0G2JNQ3|A0A0G2JNQ3…	7;7;7;7;7;7;7;7;7;6;6;6;6;5;4;4;4;4;4;4;4;1;1	7;7;7;7;7;7;7;7;7;6;6;6;6;5;4;4;4;4;4;4;4;1;1	7;7;7;7;7;7;7;7;7;6;6;6;6;5;4;4;4;4;4;4;4;1;1	>tr|G3V555|G3V555_HUMAN Heterogeneous nuclear ribonucleoproteins C1/C2 (Fragment) OS=Homo sapiens OX=9606 GN=HNRNPC PE=1 SV=1;>tr|G3V575|G3V575_HUMAN Heterogeneous nuclear ribonucleoproteins C1/C2 (Fragment) OS=Homo sapiens OX=9606 GN=HNRNPC PE=1 SV=1;>tr|	23	7	7	7	0	0	2	7	0	0	2	7	0	0	2	7	33.1	33.1	33.1	19.178	175	175;187;231;262;288;290;292;305;306;117;121;126;147;66;54;293;293;293;293;293;293;180;214	1	11		0	50.15	By matching	By matching	By matching	By MS/MS	0	0	11.4	33.1	285810000	0	0	1078200	284730000	0	0	#DIV/0!	0
sp|P08708|RS17_HUMAN;tr|H3BNC9|H3BNC9_HUMAN;tr|H0YN88|H0YN88_HUMAN;tr|A0A075B716|A0A075B716_HUMAN;tr|H0YN73|H0YN73_HUMAN;tr|A0A0J9YYC4|A0A0J9YYC4_HUMAN	sp|P08708|RS17_HUMAN;tr|H3BNC9|H3BNC9_HUMAN;tr|H0YN88|H0YN88_HUMAN;tr|A0A075B716|A0A075B716_HUMAN	3;3;2;2;1;1	3;3;2;2;1;1	3;3;2;2;1;1	>sp|P08708|RS17_HUMAN 40S ribosomal protein S17 OS=Homo sapiens OX=9606 GN=RPS17 PE=1 SV=2;>tr|H3BNC9|H3BNC9_HUMAN Uncharacterized protein OS=Homo sapiens OX=9606 PE=3 SV=2;>tr|H0YN88|H0YN88_HUMAN 40S ribosomal protein S17 OS=Homo sapiens OX=9606 GN=RPS17	6	3	3	3	0	0	0	3	0	0	0	3	0	0	0	3	30.4	30.4	30.4	15.55	135	135;584;136;191;59;293	1	5		0	38.325	By matching	By matching	By matching	By MS/MS	0	0	0	30.4	162340000	0	0	0	162340000	0	0	#DIV/0!	0
tr|A0A0S2Z4G6|A0A0S2Z4G6_HUMAN;sp|P09493|TPM1_HUMAN;tr|H0YKX5|H0YKX5_HUMAN;tr|H0YKP3|H0YKP3_HUMAN;tr|Q6ZN40|Q6ZN40_HUMAN;tr|H0YNC7|H0YNC7_HUMAN;tr|H0YKZ6|H0YKZ6_HUMAN;tr|H0YK20|H0YK20_HUMAN;tr|A0A087WTJ7|A0A087WTJ7_HUMAN;tr|H0YL42|H0YL42_HUMAN	tr|A0A0S2Z4G6|A0A0S2Z4G6_HUMAN;sp|P09493|TPM1_HUMAN;tr|H0YKX5|H0YKX5_HUMAN;tr|H0YKP3|H0YKP3_HUMAN;tr|Q6ZN40|Q6ZN40_HUMAN;tr|H0YNC7|H0YNC7_HUMAN	15;15;12;12;12;8;3;3;3;3	10;10;7;7;7;3;3;3;3;3	3;3;0;3;0;0;3;0;3;0	>tr|A0A0S2Z4G6|A0A0S2Z4G6_HUMAN Tropomyosin 1 (Alpha), isoform CRA_o (Fragment) OS=Homo sapiens OX=9606 GN=TPM1 PE=1 SV=1;>sp|P09493|TPM1_HUMAN Tropomyosin alpha-1 chain OS=Homo sapiens OX=9606 GN=TPM1 PE=1 SV=2;>tr|H0YKX5|H0YKX5_HUMAN Tropomyosin alpha-1	10	15	10	3	0	2	3	15	0	0	1	10	0	0	0	3	27.5	15.5	4.9	32.726	284	284;284;142;157;326;223;70;92;106;108	1	17		0	94.848	By matching	By matching	By matching	By MS/MS	0	4.9	8.5	27.5	218670000	0	0	598290	218070000	0	0	#DIV/0!	0
tr|Q5VVL7|Q5VVL7_HUMAN;sp|P11182|ODB2_HUMAN	tr|Q5VVL7|Q5VVL7_HUMAN;sp|P11182|ODB2_HUMAN	4;4	4;4	4;4	>tr|Q5VVL7|Q5VVL7_HUMAN Dihydrolipoamide acetyltransferase component of pyruvate dehydrogenase complex OS=Homo sapiens OX=9606 GN=DBT PE=1 SV=1;>sp|P11182|ODB2_HUMAN Lipoamide acyltransferase component of branched-chain alpha-keto acid dehydrogenase comple	2	4	4	4	0	0	0	4	0	0	0	4	0	0	0	4	13.4	13.4	13.4	36.238	320	320;482	1	4		0	22.239	By matching	By matching	By matching	By MS/MS	0	0	0	13.4	30162000	0	0	0	30162000	0	0	#DIV/0!	0
sp|P11388|TOP2A_HUMAN	sp|P11388|TOP2A_HUMAN	3	3	1	>sp|P11388|TOP2A_HUMAN DNA topoisomerase 2-alpha OS=Homo sapiens OX=9606 GN=TOP2A PE=1 SV=3	1	3	3	1	0	0	1	3	0	0	1	3	0	0	1	1	2.2	2.2	0.8	174.38	1531	1531	1	4		0	19.304	By matching	By matching	By matching	By MS/MS	0	0	0.8	2.2	55297000	0	0	530650	54767000	0	0	#DIV/0!	0
tr|M0QXS5|M0QXS5_HUMAN;tr|A0A3B3ITJ4|A0A3B3ITJ4_HUMAN;sp|P14866|HNRPL_HUMAN;tr|M0QYT0|M0QYT0_HUMAN	tr|M0QXS5|M0QXS5_HUMAN;tr|A0A3B3ITJ4|A0A3B3ITJ4_HUMAN;sp|P14866|HNRPL_HUMAN;tr|M0QYT0|M0QYT0_HUMAN	3;3;3;2	3;3;3;2	3;3;3;2	>tr|M0QXS5|M0QXS5_HUMAN Heterogeneous nuclear ribonucleoprotein L (Fragment) OS=Homo sapiens OX=9606 GN=HNRNPL PE=1 SV=1;>tr|A0A3B3ITJ4|A0A3B3ITJ4_HUMAN Heterogeneous nuclear ribonucleoprotein L (Fragment) OS=Homo sapiens OX=9606 GN=HNRNPL PE=1 SV=1;>sp|P1	4	3	3	3	0	0	0	3	0	0	0	3	0	0	0	3	8.1	8.1	8.1	58.362	530	530;537;589;321	1	3		0	19.124	By matching	By matching	By matching	By MS/MS	0	0	0	8.1	28757000	0	0	0	28757000	0	0	#DIV/0!	0
sp|P15880|RS2_HUMAN;tr|H0YEN5|H0YEN5_HUMAN;tr|E9PQD7|E9PQD7_HUMAN;tr|E9PMM9|E9PMM9_HUMAN;tr|E9PPT0|E9PPT0_HUMAN;tr|I3L404|I3L404_HUMAN;tr|E9PM36|E9PM36_HUMAN;tr|H3BNG3|H3BNG3_HUMAN;tr|H0YE27|H0YE27_HUMAN	sp|P15880|RS2_HUMAN;tr|H0YEN5|H0YEN5_HUMAN;tr|E9PQD7|E9PQD7_HUMAN;tr|E9PMM9|E9PMM9_HUMAN;tr|E9PPT0|E9PPT0_HUMAN	8;7;6;5;4;3;3;1;1	8;7;6;5;4;3;3;1;1	8;7;6;5;4;3;3;1;1	>sp|P15880|RS2_HUMAN 40S ribosomal protein S2 OS=Homo sapiens OX=9606 GN=RPS2 PE=1 SV=2;>tr|H0YEN5|H0YEN5_HUMAN 40S ribosomal protein S2 (Fragment) OS=Homo sapiens OX=9606 GN=RPS2 PE=1 SV=1;>tr|E9PQD7|E9PQD7_HUMAN 40S ribosomal protein S2 OS=Homo sapiens O	9	8	8	8	0	0	1	8	0	0	1	8	0	0	1	8	32.1	32.1	32.1	31.324	293	293;195;235;218;197;155;209;44;63	1	13		0	68.627	By matching	By matching	By matching	By MS/MS	0	0	3.8	32.1	856740000	0	0	205930	856540000	0	0	#DIV/0!	0
tr|A0A0A0MRF9|A0A0A0MRF9_HUMAN;sp|P16885|PLCG2_HUMAN	tr|A0A0A0MRF9|A0A0A0MRF9_HUMAN;sp|P16885|PLCG2_HUMAN	1;1	1;1	1;1	>tr|A0A0A0MRF9|A0A0A0MRF9_HUMAN 1-phosphatidylinositol 4,5-bisphosphate phosphodiesterase gamma OS=Homo sapiens OX=9606 GN=PLCG2 PE=1 SV=1;>sp|P16885|PLCG2_HUMAN 1-phosphatidylinositol 4,5-bisphosphate phosphodiesterase gamma-2 OS=Homo sapiens OX=9606 GN=P	2	1	1	1	0	0	0	1	0	0	0	1	0	0	0	1	0.6	0.6	0.6	146.06	1252	1252;1265	1	1		1	-2	By matching	By matching	By matching	By MS/MS	0	0	0	0.6	0	0	0	0	0	0	0	#DIV/0!	0
sp|P17096|HMGA1_HUMAN	sp|P17096|HMGA1_HUMAN	2	2	2	>sp|P17096|HMGA1_HUMAN High mobility group protein HMG-I/HMG-Y OS=Homo sapiens OX=9606 GN=HMGA1 PE=1 SV=3	1	2	2	2	0	0	1	2	0	0	1	2	0	0	1	2	23.4	23.4	23.4	11.676	107	107	1	3		0	23.544	By matching	By matching	By matching	By MS/MS	0	0	23.4	23.4	22933000	0	0	444750	22488000	0	0	#DIV/0!	0
sp|P17858|PFKAL_HUMAN;sp|Q01813|PFKAP_HUMAN	sp|P17858|PFKAL_HUMAN;sp|Q01813|PFKAP_HUMAN	1;1	1;1	1;1	>sp|P17858|PFKAL_HUMAN ATP-dependent 6-phosphofructokinase, liver type OS=Homo sapiens OX=9606 GN=PFKL PE=1 SV=6;>sp|Q01813|PFKAP_HUMAN ATP-dependent 6-phosphofructokinase, platelet type OS=Homo sapiens OX=9606 GN=PFKP PE=1 SV=2	2	1	1	1	0	0	0	1	0	0	0	1	0	0	0	1	2.4	2.4	2.4	85.018	780	780;784	1	1		0	9.0632	By matching	By matching	By matching	By MS/MS	0	0	0	2.4	5735500	0	0	0	5735500	0	0	#DIV/0!	0
sp|P18077|RL35A_HUMAN;tr|C9K025|C9K025_HUMAN;tr|F8WBS5|F8WBS5_HUMAN;tr|F8WB72|F8WB72_HUMAN	sp|P18077|RL35A_HUMAN;tr|C9K025|C9K025_HUMAN;tr|F8WBS5|F8WBS5_HUMAN;tr|F8WB72|F8WB72_HUMAN	7;5;4;4	7;5;4;4	7;5;4;4	>sp|P18077|RL35A_HUMAN 60S ribosomal protein L35a OS=Homo sapiens OX=9606 GN=RPL35A PE=1 SV=2;>tr|C9K025|C9K025_HUMAN 60S ribosomal protein L35a (Fragment) OS=Homo sapiens OX=9606 GN=RPL35A PE=1 SV=1;>tr|F8WBS5|F8WBS5_HUMAN 60S ribosomal protein L35a OS=Ho	4	7	7	7	0	0	1	7	0	0	1	7	0	0	1	7	39.1	39.1	39.1	12.538	110	110;94;55;57	1	9		0	44.141	By matching	By matching	By matching	By MS/MS	0	0	9.1	39.1	188420000	0	0	314650	188110000	0	0	#DIV/0!	0
tr|J3KRB3|J3KRB3_HUMAN;tr|A0A087WWH0|A0A087WWH0_HUMAN;tr|J3QS96|J3QS96_HUMAN;tr|A0A087WXM6|A0A087WXM6_HUMAN;tr|J3QQT2|J3QQT2_HUMAN;tr|J3KRX5|J3KRX5_HUMAN;sp|P18621|RL17_HUMAN;tr|A0A0A6YYL6|A0A0A6YYL6_HUMAN;tr|A0A087WY81|A0A087WY81_HUMAN;tr|J3QLC8|J3QLC8_HUMAN;tr|A0A0A0MRF8|A0A0A0MRF8_HUMAN;tr|J3KSJ0|J3KSJ0_HUMAN	tr|J3KRB3|J3KRB3_HUMAN;tr|A0A087WWH0|A0A087WWH0_HUMAN;tr|J3QS96|J3QS96_HUMAN;tr|A0A087WXM6|A0A087WXM6_HUMAN;tr|J3QQT2|J3QQT2_HUMAN;tr|J3KRX5|J3KRX5_HUMAN;sp|P18621|RL17_HUMAN;tr|A0A0A6YYL6|A0A0A6YYL6_HUMAN;tr|A0A087WY81|A0A087WY81_HUMAN;tr|J3QLC8|J3QLC8_HUMAN;tr|A0A0A0MRF8|A0A0A0MRF8_HUMAN	5;5;5;5;5;5;5;5;4;4;4;2	5;5;5;5;5;5;5;5;4;4;4;2	5;5;5;5;5;5;5;5;4;4;4;2	>tr|J3KRB3|J3KRB3_HUMAN 60S ribosomal protein L17 (Fragment) OS=Homo sapiens OX=9606 GN=RPL17 PE=3 SV=3;>tr|A0A087WWH0|A0A087WWH0_HUMAN 60S ribosomal protein L17 (Fragment) OS=Homo sapiens OX=9606 GN=RPL17 PE=3 SV=6;>tr|J3QS96|J3QS96_HUMAN 60S ribosomal pr	12	5	5	5	0	0	0	5	0	0	0	5	0	0	0	5	44.2	44.2	44.2	14.894	129	129;131;138;169;171;174;184;228;97;174;190;56	1	6		0	33.755	By matching	By matching	By matching	By MS/MS	0	0	0	44.2	127950000	0	0	0	127950000	0	0	#DIV/0!	0
tr|A6NLN1|A6NLN1_HUMAN;sp|P26599|PTBP1_HUMAN;tr|A0A0U1RRM4|A0A0U1RRM4_HUMAN;tr|K7ES59|K7ES59_HUMAN;tr|K7EKJ7|K7EKJ7_HUMAN;tr|K7ELW5|K7ELW5_HUMAN;tr|A0A0D9SF20|A0A0D9SF20_HUMAN;tr|K7EK45|K7EK45_HUMAN	tr|A6NLN1|A6NLN1_HUMAN;sp|P26599|PTBP1_HUMAN;tr|A0A0U1RRM4|A0A0U1RRM4_HUMAN;tr|K7ES59|K7ES59_HUMAN;tr|K7EKJ7|K7EKJ7_HUMAN	4;4;4;2;2;1;1;1	4;4;4;2;2;1;1;1	4;4;4;2;2;1;1;1	>tr|A6NLN1|A6NLN1_HUMAN Polypyrimidine tract binding protein 1, isoform CRA_b OS=Homo sapiens OX=9606 GN=PTBP1 PE=1 SV=4;>sp|P26599|PTBP1_HUMAN Polypyrimidine tract-binding protein 1 OS=Homo sapiens OX=9606 GN=PTBP1 PE=1 SV=1;>tr|A0A0U1RRM4|A0A0U1RRM4_HUMA	8	4	4	4	0	0	0	4	0	0	0	4	0	0	0	4	12.5	12.5	12.5	56.51	527	527;531;588;149;237;105;197;256	1	5		0	44.173	By matching	By matching	By matching	By MS/MS	0	0	0	12.5	81455000	0	0	0	81455000	0	0	#DIV/0!	0
sp|P27816|MAP4_HUMAN;tr|E7EVA0|E7EVA0_HUMAN;tr|H0Y2V1|H0Y2V1_HUMAN;tr|H7C4C5|H7C4C5_HUMAN;tr|B5MEG9|B5MEG9_HUMAN;tr|F8W9U4|F8W9U4_HUMAN	sp|P27816|MAP4_HUMAN;tr|E7EVA0|E7EVA0_HUMAN;tr|H0Y2V1|H0Y2V1_HUMAN;tr|H7C4C5|H7C4C5_HUMAN;tr|B5MEG9|B5MEG9_HUMAN;tr|F8W9U4|F8W9U4_HUMAN	2;2;1;1;1;1	2;2;1;1;1;1	2;2;1;1;1;1	>sp|P27816|MAP4_HUMAN Microtubule-associated protein 4 OS=Homo sapiens OX=9606 GN=MAP4 PE=1 SV=3;>tr|E7EVA0|E7EVA0_HUMAN Microtubule-associated protein OS=Homo sapiens OX=9606 GN=MAP4 PE=1 SV=1;>tr|H0Y2V1|H0Y2V1_HUMAN Microtubule-associated protein (Fragme	6	2	2	2	0	0	0	2	0	0	0	2	0	0	0	2	2.6	2.6	2.6	121	1152	1152;2297;463;493;760;828	1	2		0	11.262	By matching	By matching	By matching	By MS/MS	0	0	0	2.6	16944000	0	0	0	16944000	0	0	#DIV/0!	0
sp|P28289|TMOD1_HUMAN	sp|P28289|TMOD1_HUMAN	1	1	1	>sp|P28289|TMOD1_HUMAN Tropomodulin-1 OS=Homo sapiens OX=9606 GN=TMOD1 PE=1 SV=1	1	1	1	1	0	0	0	1	0	0	0	1	0	0	0	1	4.2	4.2	4.2	40.569	359	359	1	1		0	6.7544	By matching	By matching	By matching	By MS/MS	0	0	0	4.2	17388000	0	0	0	17388000	0	0	#DIV/0!	0
sp|P31943|HNRH1_HUMAN;tr|G8JLB6|G8JLB6_HUMAN;tr|E9PCY7|E9PCY7_HUMAN;tr|H0YB39|H0YB39_HUMAN;tr|E5RGV0|E5RGV0_HUMAN;tr|D6RIU0|D6RIU0_HUMAN;tr|D6RBM0|D6RBM0_HUMAN;tr|E5RGH4|E5RGH4_HUMAN;tr|E7EQJ0|E7EQJ0_HUMAN;tr|D6RAM1|D6RAM1_HUMAN;tr|D6R9T0|D6R9T0_HUMAN;tr|D6RFM3|D6RFM3_HUMAN;tr|D6RIT2|D6RIT2_HUMAN;tr|E7EN40|E7EN40_HUMAN;tr|D6RDU3|D6RDU3_HUMAN;tr|D6RJ04|D6RJ04_HUMAN;tr|D6RIH9|D6RIH9_HUMAN;tr|H0YBG7…	sp|P31943|HNRH1_HUMAN;tr|G8JLB6|G8JLB6_HUMAN;tr|E9PCY7|E9PCY7_HUMAN;tr|H0YB39|H0YB39_HUMAN;tr|E5RGV0|E5RGV0_HUMAN;tr|D6RIU0|D6RIU0_HUMAN;tr|D6RBM0|D6RBM0_HUMAN	6;6;5;4;3;3;3;2;2;2;2;2;2;2;2;2;2;2;2;1;1;1;1;1	6;6;5;4;3;3;3;2;2;2;2;2;2;2;2;2;2;2;2;1;1;1;1;1	2;2;1;1;1;1;1;0;1;1;1;1;1;1;1;1;1;0;0;1;1;1;1;0	>sp|P31943|HNRH1_HUMAN Heterogeneous nuclear ribonucleoprotein H OS=Homo sapiens OX=9606 GN=HNRNPH1 PE=1 SV=4;>tr|G8JLB6|G8JLB6_HUMAN Heterogeneous nuclear ribonucleoprotein H OS=Homo sapiens OX=9606 GN=HNRNPH1 PE=1 SV=1;>tr|E9PCY7|E9PCY7_HUMAN Heterogeneo	24	6	6	2	0	0	0	6	0	0	0	6	0	0	0	2	20.9	20.9	7.6	49.229	449	449;472;429;277;155;168;212;100;115;130;161;163;164;166;171;172;184;185;194;28;40;49;84;131	1	7		0	93.373	By matching	By matching	By matching	By MS/MS	0	0	0	20.9	120440000	0	0	0	120440000	0	0	#DIV/0!	0
tr|C9JZI1|C9JZI1_HUMAN;sp|P35249|RFC4_HUMAN;tr|C9J8M3|C9J8M3_HUMAN	tr|C9JZI1|C9JZI1_HUMAN;sp|P35249|RFC4_HUMAN;tr|C9J8M3|C9J8M3_HUMAN	2;2;1	2;2;1	2;2;1	>tr|C9JZI1|C9JZI1_HUMAN Replication factor C subunit 4 OS=Homo sapiens OX=9606 GN=RFC4 PE=1 SV=1;>sp|P35249|RFC4_HUMAN Replication factor C subunit 4 OS=Homo sapiens OX=9606 GN=RFC4 PE=1 SV=2;>tr|C9J8M3|C9J8M3_HUMAN Replication factor C subunit 4 (Fragment	3	2	2	2	0	0	0	2	0	0	0	2	0	0	0	2	5.7	5.7	5.7	36.877	336	336;363;214	1	2		0	10.555	By matching	By matching	By matching	By MS/MS	0	0	0	5.7	13899000	0	0	0	13899000	0	0	#DIV/0!	0
tr|H0Y8U4|H0Y8U4_HUMAN;sp|P35251|RFC1_HUMAN	tr|H0Y8U4|H0Y8U4_HUMAN;sp|P35251|RFC1_HUMAN	2;2	2;2	2;2	>tr|H0Y8U4|H0Y8U4_HUMAN Replication factor C subunit 1 (Fragment) OS=Homo sapiens OX=9606 GN=RFC1 PE=1 SV=1;>sp|P35251|RFC1_HUMAN Replication factor C subunit 1 OS=Homo sapiens OX=9606 GN=RFC1 PE=1 SV=4	2	2	2	2	0	0	0	2	0	0	0	2	0	0	0	2	13.4	13.4	13.4	20.341	187	187;1148	1	2		0	14.615	By matching	By matching	By matching	By MS/MS	0	0	0	13.4	14714000	0	0	0	14714000	0	0	#DIV/0!	0
sp|P35580|MYH10_HUMAN	sp|P35580|MYH10_HUMAN	16	2	1	>sp|P35580|MYH10_HUMAN Myosin-10 OS=Homo sapiens OX=9606 GN=MYH10 PE=1 SV=3	1	16	2	1	1	3	1	16	0	0	0	2	0	0	0	1	7	1.3	1	229	1976	1976	1	2		0	11.291	By matching	By matching	By matching	By MS/MS	0.5	1.7	0.6	7	6086500	0	0	0	6086500	0	0	#DIV/0!	0
sp|P35749|MYH11_HUMAN	sp|P35749|MYH11_HUMAN	11	1	1	>sp|P35749|MYH11_HUMAN Myosin-11 OS=Homo sapiens OX=9606 GN=MYH11 PE=1 SV=3	1	11	1	1	2	1	1	11	0	0	0	1	0	0	0	1	5.3	0.7	0.7	227.34	1972	1972	1	2		1	-2	By matching	By matching	By matching	By MS/MS	1.3	0.8	0.8	5.3	29813000	0	0	0	29813000	0	0	#DIV/0!	0
sp|P36542|ATPG_HUMAN	sp|P36542|ATPG_HUMAN	1	1	1	>sp|P36542|ATPG_HUMAN ATP synthase subunit gamma, mitochondrial OS=Homo sapiens OX=9606 GN=ATP5F1C PE=1 SV=1	1	1	1	1	0	0	0	1	0	0	0	1	0	0	0	1	4	4	4	32.996	298	298	1	1		0.0042644	6.2365	By matching	By matching	By matching	By MS/MS	0	0	0	4	10991000	0	0	0	10991000	0	0	#DIV/0!	0
tr|I3L3H2|I3L3H2_HUMAN;sp|P38919|IF4A3_HUMAN;tr|J3KT04|J3KT04_HUMAN;tr|J3KS93|J3KS93_HUMAN;tr|J3QQP0|J3QQP0_HUMAN;tr|E9PBH4|E9PBH4_HUMAN;tr|F8WE11|F8WE11_HUMAN;tr|E7EMV8|E7EMV8_HUMAN;tr|J3KSN7|J3KSN7_HUMAN;tr|J3QKZ9|J3QKZ9_HUMAN;tr|J3QLN6|J3QLN6_HUMAN;tr|J3KS25|J3KS25_HUMAN;tr|J3QR64|J3QR64_HUMAN;tr|J3KTB5|J3KTB5_HUMAN;tr|J3QL43|J3QL43_HUMAN;tr|J3QS69|J3QS69_HUMAN;tr|J3KT12|J3KT12_HUMAN	tr|I3L3H2|I3L3H2_HUMAN;sp|P38919|IF4A3_HUMAN	4;4;1;1;1;1;1;1;1;1;1;1;1;1;1;1;1	4;4;1;1;1;1;1;1;1;1;1;1;1;1;1;1;1	3;3;0;0;0;0;0;0;0;0;0;0;0;0;0;0;0	>tr|I3L3H2|I3L3H2_HUMAN Eukaryotic initiation factor 4A-III OS=Homo sapiens OX=9606 GN=EIF4A3 PE=1 SV=2;>sp|P38919|IF4A3_HUMAN Eukaryotic initiation factor 4A-III OS=Homo sapiens OX=9606 GN=EIF4A3 PE=1 SV=4	17	4	4	3	0	0	0	4	0	0	0	4	0	0	0	3	13.6	13.6	9.5	44.511	390	390;411;85;85;95;96;97;98;109;134;163;187;214;257;271;300;341	1	5		0	33.124	By matching	By matching	By matching	By MS/MS	0	0	0	13.6	72100000	0	0	0	72100000	0	0	#DIV/0!	0
sp|P39023|RL3_HUMAN;tr|G5E9G0|G5E9G0_HUMAN;tr|B5MCW2|B5MCW2_HUMAN;tr|H7C422|H7C422_HUMAN;tr|H7C3M2|H7C3M2_HUMAN;tr|F8WCR1|F8WCR1_HUMAN;sp|Q92901|RL3L_HUMAN	sp|P39023|RL3_HUMAN;tr|G5E9G0|G5E9G0_HUMAN;tr|B5MCW2|B5MCW2_HUMAN;tr|H7C422|H7C422_HUMAN	12;9;7;7;5;3;3	12;9;7;7;5;3;3	12;9;7;7;5;3;3	>sp|P39023|RL3_HUMAN 60S ribosomal protein L3 OS=Homo sapiens OX=9606 GN=RPL3 PE=1 SV=2;>tr|G5E9G0|G5E9G0_HUMAN 60S ribosomal protein L3 OS=Homo sapiens OX=9606 GN=RPL3 PE=1 SV=1;>tr|B5MCW2|B5MCW2_HUMAN 60S ribosomal protein L3 (Fragment) OS=Homo sapiens O	7	12	12	12	0	0	0	12	0	0	0	12	0	0	0	12	31.5	31.5	31.5	46.108	403	403;351;272;305;261;180;407	1	18		0	140.01	By matching	By matching	By matching	By MS/MS	0	0	0	31.5	733900000	0	0	0	733900000	0	0	#DIV/0!	0
sp|P40938|RFC3_HUMAN	sp|P40938|RFC3_HUMAN	1	1	1	>sp|P40938|RFC3_HUMAN Replication factor C subunit 3 OS=Homo sapiens OX=9606 GN=RFC3 PE=1 SV=2	1	1	1	1	0	0	0	1	0	0	0	1	0	0	0	1	3.4	3.4	3.4	40.556	356	356	1	1		0	7.9695	By matching	By matching	By matching	By MS/MS	0	0	0	3.4	4642300	0	0	0	4642300	0	0	#DIV/0!	0
tr|A0A2R8Y688|A0A2R8Y688_HUMAN;tr|A0A2R8YG21|A0A2R8YG21_HUMAN;tr|A0A2R8Y4F5|A0A2R8Y4F5_HUMAN;sp|P40939|ECHA_HUMAN;tr|H0YFD6|H0YFD6_HUMAN	tr|A0A2R8Y688|A0A2R8Y688_HUMAN;tr|A0A2R8YG21|A0A2R8YG21_HUMAN;tr|A0A2R8Y4F5|A0A2R8Y4F5_HUMAN;sp|P40939|ECHA_HUMAN;tr|H0YFD6|H0YFD6_HUMAN	1;1;1;1;1	1;1;1;1;1	1;1;1;1;1	>tr|A0A2R8Y688|A0A2R8Y688_HUMAN Trifunctional enzyme subunit alpha, mitochondrial OS=Homo sapiens OX=9606 GN=HADHA PE=1 SV=1;>tr|A0A2R8YG21|A0A2R8YG21_HUMAN Trifunctional enzyme subunit alpha, mitochondrial OS=Homo sapiens OX=9606 GN=HADHA PE=1 SV=1;>tr|A0	5	1	1	1	0	0	0	1	0	0	0	1	0	0	0	1	3.9	3.9	3.9	39.212	357	357;499;728;763;792	1	1		0	7.0615	By matching	By matching	By matching	By MS/MS	0	0	0	3.9	3694300	0	0	0	3694300	0	0	#DIV/0!	0
sp|P41091|IF2G_HUMAN;sp|Q2VIR3|IF2GL_HUMAN	sp|P41091|IF2G_HUMAN;sp|Q2VIR3|IF2GL_HUMAN	3;2	3;2	3;2	>sp|P41091|IF2G_HUMAN Eukaryotic translation initiation factor 2 subunit 3 OS=Homo sapiens OX=9606 GN=EIF2S3 PE=1 SV=3;>sp|Q2VIR3|IF2GL_HUMAN Eukaryotic translation initiation factor 2 subunit 3B OS=Homo sapiens OX=9606 GN=EIF2S3B PE=2 SV=2	2	3	3	3	0	0	0	3	0	0	0	3	0	0	0	3	8.1	8.1	8.1	51.109	472	472;472	1	3		0	22.356	By matching	By matching	By matching	By MS/MS	0	0	0	8.1	27891000	0	0	0	27891000	0	0	#DIV/0!	0
tr|G5E972|G5E972_HUMAN;sp|P42167|LAP2B_HUMAN;tr|H0YJH7|H0YJH7_HUMAN	tr|G5E972|G5E972_HUMAN;sp|P42167|LAP2B_HUMAN;tr|H0YJH7|H0YJH7_HUMAN	6;6;4	2;2;2	2;2;2	>tr|G5E972|G5E972_HUMAN Lamina-associated polypeptide 2, isoforms beta/gamma OS=Homo sapiens OX=9606 GN=TMPO PE=1 SV=1;>sp|P42167|LAP2B_HUMAN Lamina-associated polypeptide 2, isoforms beta/gamma OS=Homo sapiens OX=9606 GN=TMPO PE=1 SV=2;>tr|H0YJH7|H0YJH7_H	3	6	2	2	0	1	2	6	0	0	0	2	0	0	0	2	21	7	7	46.306	414	414;454;237	1	2		0	11.702	By matching	By matching	By matching	By MS/MS	0	3.1	7.2	21	20879000	0	0	0	20879000	0	0	#DIV/0!	0
sp|Q71UM5|RS27L_HUMAN;sp|P42677|RS27_HUMAN;tr|C9JLI6|C9JLI6_HUMAN;tr|H0YMV8|H0YMV8_HUMAN	sp|Q71UM5|RS27L_HUMAN;sp|P42677|RS27_HUMAN;tr|C9JLI6|C9JLI6_HUMAN;tr|H0YMV8|H0YMV8_HUMAN	1;1;1;1	1;1;1;1	1;1;1;1	>sp|Q71UM5|RS27L_HUMAN 40S ribosomal protein S27-like OS=Homo sapiens OX=9606 GN=RPS27L PE=1 SV=3;>sp|P42677|RS27_HUMAN 40S ribosomal protein S27 OS=Homo sapiens OX=9606 GN=RPS27 PE=1 SV=3;>tr|C9JLI6|C9JLI6_HUMAN 40S ribosomal protein S27 OS=Homo sapiens O	4	1	1	1	0	0	0	1	0	0	0	1	0	0	0	1	15.5	15.5	15.5	9.4771	84	84;84;97;100	1	1		0	7.3	By matching	By matching	By matching	By MS/MS	0	0	0	15.5	108030000	0	0	0	108030000	0	0	#DIV/0!	0
sp|P42766|RL35_HUMAN;tr|F2Z388|F2Z388_HUMAN	sp|P42766|RL35_HUMAN;tr|F2Z388|F2Z388_HUMAN	5;4	5;4	5;4	>sp|P42766|RL35_HUMAN 60S ribosomal protein L35 OS=Homo sapiens OX=9606 GN=RPL35 PE=1 SV=2;>tr|F2Z388|F2Z388_HUMAN 60S ribosomal protein L35 OS=Homo sapiens OX=9606 GN=RPL35 PE=1 SV=1	2	5	5	5	0	0	1	5	0	0	1	5	0	0	1	5	30.1	30.1	30.1	14.551	123	123;96	1	9		0	69.843	By matching	By matching	By matching	By MS/MS	0	0	11.4	30.1	354810000	0	0	983870	353830000	0	0	#DIV/0!	0
tr|A0A0R4J2E8|A0A0R4J2E8_HUMAN;sp|P43243|MATR3_HUMAN;tr|A8MXP9|A8MXP9_HUMAN;tr|D6REM6|D6REM6_HUMAN;tr|H0Y8T4|H0Y8T4_HUMAN;tr|B3KM87|B3KM87_HUMAN;tr|D6R991|D6R991_HUMAN;tr|D6RAM9|D6RAM9_HUMAN;tr|D6RAY2|D6RAY2_HUMAN;tr|D6RBI2|D6RBI2_HUMAN;tr|D6RBK5|D6RBK5_HUMAN;tr|D6RE02|D6RE02_HUMAN;tr|D6RIA2|D6RIA2_HUMAN;tr|Q68E03|Q68E03_HUMAN	tr|A0A0R4J2E8|A0A0R4J2E8_HUMAN;sp|P43243|MATR3_HUMAN;tr|A8MXP9|A8MXP9_HUMAN;tr|D6REM6|D6REM6_HUMAN;tr|H0Y8T4|H0Y8T4_HUMAN;tr|B3KM87|B3KM87_HUMAN;tr|D6R991|D6R991_HUMAN	8;8;8;7;5;5;4;1;1;1;1;1;1;1	8;8;8;7;5;5;4;1;1;1;1;1;1;1	8;8;8;7;5;5;4;1;1;1;1;1;1;1	>tr|A0A0R4J2E8|A0A0R4J2E8_HUMAN Matrin-3 OS=Homo sapiens OX=9606 GN=MATR3 PE=1 SV=1;>sp|P43243|MATR3_HUMAN Matrin-3 OS=Homo sapiens OX=9606 GN=MATR3 PE=1 SV=2;>tr|A8MXP9|A8MXP9_HUMAN Matrin-3 OS=Homo sapiens OX=9606 GN=MATR3 PE=1 SV=1;>tr|D6REM6|D6REM6_HUM	14	8	8	8	0	0	0	8	0	0	0	8	0	0	0	8	10.6	10.6	10.6	94.622	847	847;847;895;794;334;509;433;81;86;109;121;124;172;283	1	10		0	60.993	By matching	By matching	By matching	By MS/MS	0	0	0	10.6	155020000	0	0	0	155020000	0	0	#DIV/0!	0
sp|P46013|KI67_HUMAN	sp|P46013|KI67_HUMAN	2	2	2	>sp|P46013|KI67_HUMAN Proliferation marker protein Ki-67 OS=Homo sapiens OX=9606 GN=MKI67 PE=1 SV=2	1	2	2	2	0	0	0	2	0	0	0	2	0	0	0	2	1.2	1.2	1.2	358.69	3256	3256	1	2		0	14.441	By matching	By matching	By matching	By MS/MS	0	0	0	1.2	7808900	0	0	0	7808900	0	0	#DIV/0!	0
tr|A0A2R8Y6J3|A0A2R8Y6J3_HUMAN;sp|P46777|RL5_HUMAN;tr|Q5T7N0|Q5T7N0_HUMAN;tr|A0A2R8Y4A2|A0A2R8Y4A2_HUMAN	tr|A0A2R8Y6J3|A0A2R8Y6J3_HUMAN;sp|P46777|RL5_HUMAN	11;11;5;2	11;11;5;2	11;11;5;2	>tr|A0A2R8Y6J3|A0A2R8Y6J3_HUMAN 60S ribosomal protein L5 (Fragment) OS=Homo sapiens OX=9606 GN=RPL5 PE=1 SV=1;>sp|P46777|RL5_HUMAN 60S ribosomal protein L5 OS=Homo sapiens OX=9606 GN=RPL5 PE=1 SV=3	4	11	11	11	0	0	0	11	0	0	0	11	0	0	0	11	44.1	44.1	44.1	27.045	238	238;297;130;170	1	16		0	80.714	By matching	By matching	By matching	By MS/MS	0	0	0	44.1	640200000	0	0	0	640200000	0	0	#DIV/0!	0
tr|H0YMF4|H0YMF4_HUMAN;sp|P46779|RL28_HUMAN;tr|H0YKD8|H0YKD8_HUMAN	tr|H0YMF4|H0YMF4_HUMAN;sp|P46779|RL28_HUMAN;tr|H0YKD8|H0YKD8_HUMAN	1;1;1	1;1;1	1;1;1	>tr|H0YMF4|H0YMF4_HUMAN 60S ribosomal protein L28 OS=Homo sapiens OX=9606 GN=RPL28 PE=1 SV=1;>sp|P46779|RL28_HUMAN 60S ribosomal protein L28 OS=Homo sapiens OX=9606 GN=RPL28 PE=1 SV=3;>tr|H0YKD8|H0YKD8_HUMAN 60S ribosomal protein L28 OS=Homo sapiens OX=960	3	1	1	1	0	0	0	1	0	0	0	1	0	0	0	1	16.1	16.1	16.1	12.39	112	112;137;170	1	3		0	14.672	By matching	By matching	By matching	By MS/MS	0	0	0	16.1	80403000	0	0	0	80403000	0	0	#DIV/0!	0
tr|M0R0F0|M0R0F0_HUMAN;sp|P46782|RS5_HUMAN;tr|M0QZN2|M0QZN2_HUMAN;tr|M0R0R2|M0R0R2_HUMAN	tr|M0R0F0|M0R0F0_HUMAN;sp|P46782|RS5_HUMAN;tr|M0QZN2|M0QZN2_HUMAN;tr|M0R0R2|M0R0R2_HUMAN	5;5;3;3	5;5;3;3	5;5;3;3	>tr|M0R0F0|M0R0F0_HUMAN 40S ribosomal protein S5 (Fragment) OS=Homo sapiens OX=9606 GN=RPS5 PE=1 SV=1;>sp|P46782|RS5_HUMAN 40S ribosomal protein S5 OS=Homo sapiens OX=9606 GN=RPS5 PE=1 SV=4;>tr|M0QZN2|M0QZN2_HUMAN 40S ribosomal protein S5 OS=Homo sapiens O	4	5	5	5	0	0	0	5	0	0	0	5	0	0	0	5	22.5	22.5	22.5	22.391	200	200;204;134;225	1	7		0	40.255	By matching	By matching	By matching	By MS/MS	0	0	0	22.5	243700000	0	0	0	243700000	0	0	#DIV/0!	0
sp|P46783|RS10_HUMAN;tr|A0A2R8Y6L3|A0A2R8Y6L3_HUMAN;tr|F6U211|F6U211_HUMAN;tr|A0A2R8Y7H1|A0A2R8Y7H1_HUMAN;tr|A0A2R8YFH6|A0A2R8YFH6_HUMAN;tr|A0A1W2PQS6|A0A1W2PQS6_HUMAN;sp|Q9NQ39|RS10L_HUMAN;tr|S4R435|S4R435_HUMAN	sp|P46783|RS10_HUMAN;tr|A0A2R8Y6L3|A0A2R8Y6L3_HUMAN;tr|F6U211|F6U211_HUMAN;tr|A0A2R8Y7H1|A0A2R8Y7H1_HUMAN;tr|A0A2R8YFH6|A0A2R8YFH6_HUMAN;tr|A0A1W2PQS6|A0A1W2PQS6_HUMAN	5;3;3;3;3;3;1;1	5;3;3;3;3;3;1;1	5;3;3;3;3;3;1;1	>sp|P46783|RS10_HUMAN 40S ribosomal protein S10 OS=Homo sapiens OX=9606 GN=RPS10 PE=1 SV=1;>tr|A0A2R8Y6L3|A0A2R8Y6L3_HUMAN RPS10-NUDT3 readthrough (Fragment) OS=Homo sapiens OX=9606 GN=RPS10-NUDT3 PE=4 SV=1;>tr|F6U211|F6U211_HUMAN 40S ribosomal protein S10	8	5	5	5	0	0	0	5	0	0	0	5	0	0	0	5	30.3	30.3	30.3	18.898	165	165;121;172;186;213;291;176;198	1	6		0	40.413	By matching	By matching	By matching	By MS/MS	0	0	0	30.3	100510000	0	0	0	100510000	0	0	#DIV/0!	0
tr|H0YLE8|H0YLE8_HUMAN;sp|P46940|IQGA1_HUMAN	tr|H0YLE8|H0YLE8_HUMAN;sp|P46940|IQGA1_HUMAN	1;1	1;1	1;1	>tr|H0YLE8|H0YLE8_HUMAN Ras GTPase-activating-like protein IQGAP1 OS=Homo sapiens OX=9606 GN=IQGAP1 PE=1 SV=1;>sp|P46940|IQGA1_HUMAN Ras GTPase-activating-like protein IQGAP1 OS=Homo sapiens OX=9606 GN=IQGAP1 PE=1 SV=1	2	1	1	1	0	0	0	1	0	0	0	1	0	0	0	1	1	1	1	124.79	1085	1085;1657	1	1		0.0081466	6.0223	By matching	By matching	By matching	By MS/MS	0	0	0	1	4455500	0	0	0	4455500	0	0	#DIV/0!	0
sp|P47914|RL29_HUMAN;tr|A0A3B3ITT5|A0A3B3ITT5_HUMAN	sp|P47914|RL29_HUMAN;tr|A0A3B3ITT5|A0A3B3ITT5_HUMAN	1;1	1;1	1;1	>sp|P47914|RL29_HUMAN 60S ribosomal protein L29 OS=Homo sapiens OX=9606 GN=RPL29 PE=1 SV=2;>tr|A0A3B3ITT5|A0A3B3ITT5_HUMAN 60S ribosomal protein L29 OS=Homo sapiens OX=9606 GN=RPL29 PE=1 SV=1	2	1	1	1	0	0	0	1	0	0	0	1	0	0	0	1	9.4	9.4	9.4	17.752	159	159;167	1	1		0	8.7287	By matching	By matching	By matching	By MS/MS	0	0	0	9.4	220210000	0	0	0	220210000	0	0	#DIV/0!	0
sp|P48634|PRC2A_HUMAN	sp|P48634|PRC2A_HUMAN	1	1	1	>sp|P48634|PRC2A_HUMAN Protein PRRC2A OS=Homo sapiens OX=9606 GN=PRRC2A PE=1 SV=3	1	1	1	1	0	0	0	1	0	0	0	1	0	0	0	1	0.5	0.5	0.5	228.86	2157	2157	1	1		0.0021692	6.3082	By matching	By matching	By matching	By MS/MS	0	0	0	0.5	11011000	0	0	0	11011000	0	0	#DIV/0!	0
sp|P48651|PTSS1_HUMAN	sp|P48651|PTSS1_HUMAN	1	1	1	>sp|P48651|PTSS1_HUMAN Phosphatidylserine synthase 1 OS=Homo sapiens OX=9606 GN=PTDSS1 PE=1 SV=1	1	1	1	1	0	0	0	1	0	0	0	1	0	0	0	1	2.7	2.7	2.7	55.527	473	473	1	1		0	7.6287	By matching	By matching	By matching	By MS/MS	0	0	0	2.7	25473000	0	0	0	25473000	0	0	#DIV/0!	0
sp|P49207|RL34_HUMAN	sp|P49207|RL34_HUMAN	3	3	3	>sp|P49207|RL34_HUMAN 60S ribosomal protein L34 OS=Homo sapiens OX=9606 GN=RPL34 PE=1 SV=3	1	3	3	3	0	0	0	3	0	0	0	3	0	0	0	3	16.2	16.2	16.2	13.293	117	117	1	4		0	21.494	By matching	By matching	By matching	By MS/MS	0	0	0	16.2	250390000	0	0	0	250390000	0	0	#DIV/0!	0
sp|P51114|FXR1_HUMAN;tr|B4DXZ6|B4DXZ6_HUMAN;tr|E9PFF5|E9PFF5_HUMAN;tr|E7EU85|E7EU85_HUMAN;tr|C9JZE0|C9JZE0_HUMAN;tr|C9JY20|C9JY20_HUMAN;tr|C9JAJ4|C9JAJ4_HUMAN;tr|C9JYQ6|C9JYQ6_HUMAN;tr|C9IZ22|C9IZ22_HUMAN	sp|P51114|FXR1_HUMAN;tr|B4DXZ6|B4DXZ6_HUMAN;tr|E9PFF5|E9PFF5_HUMAN;tr|E7EU85|E7EU85_HUMAN	11;10;9;8;3;3;2;1;1	11;10;9;8;3;3;2;1;1	9;8;7;6;3;3;2;1;1	>sp|P51114|FXR1_HUMAN Fragile X mental retardation syndrome-related protein 1 OS=Homo sapiens OX=9606 GN=FXR1 PE=1 SV=3;>tr|B4DXZ6|B4DXZ6_HUMAN cDNA FLJ58644, highly similar to Fragile X mental retardation syndrome-related protein 1 OS=Homo sapiens OX=9606	9	11	11	9	0	0	1	11	0	0	1	11	0	0	0	9	19.6	19.6	16.3	69.72	621	621;608;490;454;119;123;151;19;94	1	15		0	78.413	By matching	By matching	By matching	By MS/MS	0	0	1.3	19.6	457580000	0	0	516670	457070000	0	0	#DIV/0!	0
sp|P51116|FXR2_HUMAN;tr|I3L1Z2|I3L1Z2_HUMAN	sp|P51116|FXR2_HUMAN	7;1	5;1	4;1	>sp|P51116|FXR2_HUMAN Fragile X mental retardation syndrome-related protein 2 OS=Homo sapiens OX=9606 GN=FXR2 PE=1 SV=2	2	7	5	4	0	0	1	7	0	0	0	5	0	0	0	4	14.7	11.6	8.8	74.222	673	673;118	1	5		0	42.59	By matching	By matching	By matching	By MS/MS	0	0	1.2	14.7	61191000	0	0	0	61191000	0	0	#DIV/0!	0
sp|P52597|HNRPF_HUMAN;tr|A0A1B0GW42|A0A1B0GW42_HUMAN	sp|P52597|HNRPF_HUMAN	3;1	1;1	1;1	>sp|P52597|HNRPF_HUMAN Heterogeneous nuclear ribonucleoprotein F OS=Homo sapiens OX=9606 GN=HNRNPF PE=1 SV=3	2	3	1	1	0	0	0	3	0	0	0	1	0	0	0	1	9.6	3.1	3.1	45.671	415	415;98	1	1		0	7.504	By matching	By matching	By matching	By MS/MS	0	0	0	9.6	10414000	0	0	0	10414000	0	0	#DIV/0!	0
sp|P52907|CAZA1_HUMAN;tr|C9JUG7|C9JUG7_HUMAN;tr|F8W9N7|F8W9N7_HUMAN;tr|A0A0D9SET8|A0A0D9SET8_HUMAN;sp|P47755|CAZA2_HUMAN	sp|P52907|CAZA1_HUMAN	3;1;1;1;1	3;1;1;1;1	3;1;1;1;1	>sp|P52907|CAZA1_HUMAN F-actin-capping protein subunit alpha-1 OS=Homo sapiens OX=9606 GN=CAPZA1 PE=1 SV=3	5	3	3	3	0	0	0	3	0	0	0	3	0	0	0	3	18.9	18.9	18.9	32.922	286	286;146;174;174;286	1	3		0	26.944	By matching	By matching	By matching	By MS/MS	0	0	0	18.9	238620000	0	0	0	238620000	0	0	#DIV/0!	0
tr|A0A3B3IU89|A0A3B3IU89_HUMAN;tr|A0A3B3ISC6|A0A3B3ISC6_HUMAN;tr|A0A3B3IT15|A0A3B3IT15_HUMAN;tr|A0A3B3IS84|A0A3B3IS84_HUMAN;sp|P53621|COPA_HUMAN	tr|A0A3B3IU89|A0A3B3IU89_HUMAN;tr|A0A3B3ISC6|A0A3B3ISC6_HUMAN;tr|A0A3B3IT15|A0A3B3IT15_HUMAN;tr|A0A3B3IS84|A0A3B3IS84_HUMAN;sp|P53621|COPA_HUMAN	1;1;1;1;1	1;1;1;1;1	1;1;1;1;1	>tr|A0A3B3IU89|A0A3B3IU89_HUMAN Coatomer subunit alpha (Fragment) OS=Homo sapiens OX=9606 GN=COPA PE=1 SV=1;>tr|A0A3B3ISC6|A0A3B3ISC6_HUMAN Coatomer subunit alpha (Fragment) OS=Homo sapiens OX=9606 GN=COPA PE=1 SV=1;>tr|A0A3B3IT15|A0A3B3IT15_HUMAN Coatomer	5	1	1	1	0	0	0	1	0	0	0	1	0	0	0	1	1.5	1.5	1.5	77.032	682	682;1024;1204;1204;1224	1	1		0.0082816	6.0759	By matching	By matching	By matching	By MS/MS	0	0	0	1.5	14751000	0	0	0	14751000	0	0	#DIV/0!	0
tr|G3V2N3|G3V2N3_HUMAN;sp|P54821|PRRX1_HUMAN;sp|Q99811|PRRX2_HUMAN	tr|G3V2N3|G3V2N3_HUMAN;sp|P54821|PRRX1_HUMAN;sp|Q99811|PRRX2_HUMAN	1;1;1	1;1;1	1;1;1	>tr|G3V2N3|G3V2N3_HUMAN Paired mesoderm homeobox protein 1 OS=Homo sapiens OX=9606 GN=PRRX1 PE=1 SV=1;>sp|P54821|PRRX1_HUMAN Paired mesoderm homeobox protein 1 OS=Homo sapiens OX=9606 GN=PRRX1 PE=1 SV=2;>sp|Q99811|PRRX2_HUMAN Paired mesoderm homeobox prote	3	1	1	1	0	0	0	1	0	0	0	1	0	0	0	1	6.5	6.5	6.5	22.557	200	200;245;253	1	1		0	7.0354	By matching	By matching	By matching	By MS/MS	0	0	0	6.5	13462000	0	0	0	13462000	0	0	#DIV/0!	0
tr|F8VRJ2|F8VRJ2_HUMAN;tr|F8VVB5|F8VVB5_HUMAN;tr|H0YH88|H0YH88_HUMAN;tr|H0YHC3|H0YHC3_HUMAN;tr|F8W020|F8W020_HUMAN;tr|F8W118|F8W118_HUMAN;tr|F8VY35|F8VY35_HUMAN;tr|F8VV59|F8VV59_HUMAN;tr|F8W543|F8W543_HUMAN;tr|B7Z9C2|B7Z9C2_HUMAN;tr|F8W0J6|F8W0J6_HUMAN;tr|F5H4R6|F5H4R6_HUMAN;tr|H0YIV4|H0YIV4_HUMAN;sp|P55209|NP1L1_HUMAN	tr|F8VRJ2|F8VRJ2_HUMAN;tr|F8VVB5|F8VVB5_HUMAN;tr|H0YH88|H0YH88_HUMAN;tr|H0YHC3|H0YHC3_HUMAN;tr|F8W020|F8W020_HUMAN;tr|F8W118|F8W118_HUMAN;tr|F8VY35|F8VY35_HUMAN;tr|F8VV59|F8VV59_HUMAN;tr|F8W543|F8W543_HUMAN;tr|B7Z9C2|B7Z9C2_HUMAN;tr|F8W0J6|F8W0J6_HUMAN;tr|F5H4R6|F5H4R6_HUMAN;tr|H0YIV4|H0YIV4_HUMAN;sp|P55209|NP1L1_HUMAN	1;1;1;1;1;1;1;1;1;1;1;1;1;1	1;1;1;1;1;1;1;1;1;1;1;1;1;1	1;1;1;1;1;1;1;1;1;1;1;1;1;1	>tr|F8VRJ2|F8VRJ2_HUMAN Nucleosome assembly protein 1-like 1 (Fragment) OS=Homo sapiens OX=9606 GN=NAP1L1 PE=1 SV=1;>tr|F8VVB5|F8VVB5_HUMAN Nucleosome assembly protein 1-like 1 (Fragment) OS=Homo sapiens OX=9606 GN=NAP1L1 PE=1 SV=1;>tr|H0YH88|H0YH88_HUMAN	14	1	1	1	0	0	0	1	0	0	0	1	0	0	0	1	10.5	10.5	10.5	13.5	114	114;161;177;198;207;209;264;327;328;349;379;383;385;391	1	1		0	8.0411	By matching	By matching	By matching	By MS/MS	0	0	0	10.5	10776000	0	0	0	10776000	0	0	#DIV/0!	0
sp|P55290|CAD13_HUMAN	sp|P55290|CAD13_HUMAN	2	2	2	>sp|P55290|CAD13_HUMAN Cadherin-13 OS=Homo sapiens OX=9606 GN=CDH13 PE=1 SV=1	1	2	2	2	0	0	0	2	0	0	0	2	0	0	0	2	5.2	5.2	5.2	78.286	713	713	1	3		0	19.777	By matching	By matching	By matching	By MS/MS	0	0	0	5.2	58530000	0	0	0	58530000	0	0	#DIV/0!	0
sp|P55884|EIF3B_HUMAN	sp|P55884|EIF3B_HUMAN	3	3	3	>sp|P55884|EIF3B_HUMAN Eukaryotic translation initiation factor 3 subunit B OS=Homo sapiens OX=9606 GN=EIF3B PE=1 SV=3	1	3	3	3	0	0	0	3	0	0	0	3	0	0	0	3	3.9	3.9	3.9	92.48	814	814	1	3		0	19.25	By matching	By matching	By matching	By MS/MS	0	0	0	3.9	34147000	0	0	0	34147000	0	0	#DIV/0!	0
sp|P59998|ARPC4_HUMAN;tr|F8WCF6|F8WCF6_HUMAN;tr|F8WDD7|F8WDD7_HUMAN;tr|A0A0A6YYG9|A0A0A6YYG9_HUMAN;tr|H7C0A3|H7C0A3_HUMAN;tr|R4GN08|R4GN08_HUMAN;tr|F8WDW3|F8WDW3_HUMAN;tr|F8WE39|F8WE39_HUMAN	sp|P59998|ARPC4_HUMAN;tr|F8WCF6|F8WCF6_HUMAN;tr|F8WDD7|F8WDD7_HUMAN;tr|A0A0A6YYG9|A0A0A6YYG9_HUMAN;tr|H7C0A3|H7C0A3_HUMAN	5;5;4;4;3;2;1;1	5;5;4;4;3;2;1;1	5;5;4;4;3;2;1;1	>sp|P59998|ARPC4_HUMAN Actin-related protein 2/3 complex subunit 4 OS=Homo sapiens OX=9606 GN=ARPC4 PE=1 SV=3;>tr|F8WCF6|F8WCF6_HUMAN Actin-related protein 2/3 complex subunit 4 OS=Homo sapiens OX=9606 GN=ARPC4-TTLL3 PE=3 SV=1;>tr|F8WDD7|F8WDD7_HUMAN Actin	8	5	5	5	0	0	1	5	0	0	1	5	0	0	1	5	25	25	25	19.667	168	168;181;113;625;167;77;44;47	1	6		0	33.78	By matching	By matching	By matching	By MS/MS	0	0	7.1	25	158150000	0	0	549230	157600000	0	0	#DIV/0!	0
tr|B4DXW1|B4DXW1_HUMAN;sp|P61158|ARP3_HUMAN;tr|F8WDR7|F8WDR7_HUMAN	tr|B4DXW1|B4DXW1_HUMAN;sp|P61158|ARP3_HUMAN;tr|F8WDR7|F8WDR7_HUMAN	2;2;1	2;2;1	2;2;1	>tr|B4DXW1|B4DXW1_HUMAN Actin-related protein 3 OS=Homo sapiens OX=9606 GN=ACTR3 PE=1 SV=1;>sp|P61158|ARP3_HUMAN Actin-related protein 3 OS=Homo sapiens OX=9606 GN=ACTR3 PE=1 SV=3;>tr|F8WDR7|F8WDR7_HUMAN Actin-related protein 3 (Fragment) OS=Homo sapiens O	3	2	2	2	0	0	0	2	0	0	0	2	0	0	0	2	5.4	5.4	5.4	42.003	367	367;418;84	1	2		0	11.792	By matching	By matching	By matching	By MS/MS	0	0	0	5.4	43914000	0	0	0	43914000	0	0	#DIV/0!	0
tr|F5H6T1|F5H6T1_HUMAN;sp|P61160|ARP2_HUMAN	tr|F5H6T1|F5H6T1_HUMAN;sp|P61160|ARP2_HUMAN	3;3	3;3	3;3	>tr|F5H6T1|F5H6T1_HUMAN Actin-related protein 2 OS=Homo sapiens OX=9606 GN=ACTR2 PE=1 SV=2;>sp|P61160|ARP2_HUMAN Actin-related protein 2 OS=Homo sapiens OX=9606 GN=ACTR2 PE=1 SV=1	2	3	3	3	0	0	1	3	0	0	1	3	0	0	1	3	12.1	12.1	12.1	38.841	339	339;394	1	4		0	18.799	By matching	By matching	By matching	By MS/MS	0	0	4.1	12.1	70539000	0	0	158860	70380000	0	0	#DIV/0!	0
sp|P61247|RS3A_HUMAN;tr|E9PFI5|E9PFI5_HUMAN;tr|H0Y8L7|H0Y8L7_HUMAN;tr|H0Y9Y4|H0Y9Y4_HUMAN;tr|D6RG13|D6RG13_HUMAN;tr|D6RB09|D6RB09_HUMAN;tr|D6RAT0|D6RAT0_HUMAN;tr|D6RI02|D6RI02_HUMAN;tr|D6R9B6|D6R9B6_HUMAN;tr|D6RAS7|D6RAS7_HUMAN;tr|D6RED7|D6RED7_HUMAN;tr|D6RGE0|D6RGE0_HUMAN	sp|P61247|RS3A_HUMAN;tr|E9PFI5|E9PFI5_HUMAN;tr|H0Y8L7|H0Y8L7_HUMAN;tr|H0Y9Y4|H0Y9Y4_HUMAN;tr|D6RG13|D6RG13_HUMAN;tr|D6RB09|D6RB09_HUMAN;tr|D6RAT0|D6RAT0_HUMAN	11;10;9;9;9;7;7;5;5;4;3;2	11;10;9;9;9;7;7;5;5;4;3;2	11;10;9;9;9;7;7;5;5;4;3;2	>sp|P61247|RS3A_HUMAN 40S ribosomal protein S3a OS=Homo sapiens OX=9606 GN=RPS3A PE=1 SV=2;>tr|E9PFI5|E9PFI5_HUMAN 40S ribosomal protein S3a OS=Homo sapiens OX=9606 GN=RPS3A PE=1 SV=1;>tr|H0Y8L7|H0Y8L7_HUMAN 40S ribosomal protein S3a (Fragment) OS=Homo sap	12	11	11	11	0	0	0	11	0	0	0	11	0	0	0	11	37.5	37.5	37.5	29.945	264	264;205;190;208;223;193;227;95;145;125;101;65	1	17		0	117.48	By matching	By matching	By matching	By MS/MS	0	0	0	37.5	772040000	0	0	0	772040000	0	0	#DIV/0!	0
tr|J3QRI7|J3QRI7_HUMAN;tr|J3QQQ9|J3QQQ9_HUMAN;tr|J3QQV1|J3QQV1_HUMAN;tr|E5RIT6|E5RIT6_HUMAN;sp|Q9UNX3|RL26L_HUMAN;sp|P61254|RL26_HUMAN;tr|J3QRC4|J3QRC4_HUMAN;tr|E5RHH1|E5RHH1_HUMAN;tr|J3KSS0|J3KSS0_HUMAN;tr|J3KS10|J3KS10_HUMAN	tr|J3QRI7|J3QRI7_HUMAN;tr|J3QQQ9|J3QQQ9_HUMAN;tr|J3QQV1|J3QQV1_HUMAN;tr|E5RIT6|E5RIT6_HUMAN;sp|Q9UNX3|RL26L_HUMAN;sp|P61254|RL26_HUMAN;tr|J3QRC4|J3QRC4_HUMAN;tr|E5RHH1|E5RHH1_HUMAN;tr|J3KSS0|J3KSS0_HUMAN;tr|J3KS10|J3KS10_HUMAN	4;4;4;4;4;4;3;2;2;2	4;4;4;4;4;4;3;2;2;2	4;4;4;4;4;4;3;2;2;2	>tr|J3QRI7|J3QRI7_HUMAN 60S ribosomal protein L26 (Fragment) OS=Homo sapiens OX=9606 GN=RPL26 PE=4 SV=1;>tr|J3QQQ9|J3QQQ9_HUMAN Uncharacterized protein OS=Homo sapiens OX=9606 PE=4 SV=1;>tr|J3QQV1|J3QQV1_HUMAN 60S ribosomal protein L26 OS=Homo sapiens OX=9	10	4	4	4	0	0	2	4	0	0	2	4	0	0	2	4	17.8	17.8	17.8	12.63	107	107;107;110;128;145;145;135;38;63;63	1	6		0	24.469	By matching	By matching	By matching	By MS/MS	0	0	15	17.8	112210000	0	0	541820	111670000	0	0	#DIV/0!	0
tr|E7EX53|E7EX53_HUMAN;tr|A0A2R8Y738|A0A2R8Y738_HUMAN;tr|A0A2R8YEM3|A0A2R8YEM3_HUMAN;tr|E7EQV9|E7EQV9_HUMAN;tr|E7ENU7|E7ENU7_HUMAN;sp|P61313|RL15_HUMAN	tr|E7EX53|E7EX53_HUMAN;tr|A0A2R8Y738|A0A2R8Y738_HUMAN;tr|A0A2R8YEM3|A0A2R8YEM3_HUMAN;tr|E7EQV9|E7EQV9_HUMAN;tr|E7ENU7|E7ENU7_HUMAN;sp|P61313|RL15_HUMAN	2;2;2;2;2;2	2;2;2;2;2;2	2;2;2;2;2;2	>tr|E7EX53|E7EX53_HUMAN Ribosomal protein L15 (Fragment) OS=Homo sapiens OX=9606 GN=RPL15 PE=1 SV=1;>tr|A0A2R8Y738|A0A2R8Y738_HUMAN Ribosomal protein L15 (Fragment) OS=Homo sapiens OX=9606 GN=RPL15 PE=1 SV=1;>tr|A0A2R8YEM3|A0A2R8YEM3_HUMAN Ribosomal protei	6	2	2	2	0	0	0	2	0	0	0	2	0	0	0	2	10.5	10.5	10.5	15.722	133	133;138;169;174;175;204	1	2		0	11.145	By matching	By matching	By matching	By MS/MS	0	0	0	10.5	74515000	0	0	0	74515000	0	0	#DIV/0!	0
sp|P61626|LYSC_HUMAN;tr|F8VV32|F8VV32_HUMAN;tr|A0A0B4J259|A0A0B4J259_HUMAN	sp|P61626|LYSC_HUMAN;tr|F8VV32|F8VV32_HUMAN;tr|A0A0B4J259|A0A0B4J259_HUMAN	2;1;1	2;1;1	2;1;1	>sp|P61626|LYSC_HUMAN Lysozyme C OS=Homo sapiens OX=9606 GN=LYZ PE=1 SV=1;>tr|F8VV32|F8VV32_HUMAN Lysozyme OS=Homo sapiens OX=9606 GN=LYZ PE=1 SV=1;>tr|A0A0B4J259|A0A0B4J259_HUMAN Lysozyme OS=Homo sapiens OX=9606 GN=LYZ PE=1 SV=1	3	2	2	2	1	1	1	0	1	1	1	0	1	1	1	0	12.2	12.2	12.2	16.537	148	148;104;137	1	2		0	14.714	By MS/MS	By MS/MS	By MS/MS	By matching	8.1	4.1	8.1	0	6100800	0	0	6100800	0	0	0	#DIV/0!	0
sp|P61978|HNRPK_HUMAN;tr|Q5T6W2|Q5T6W2_HUMAN;tr|S4R359|S4R359_HUMAN	sp|P61978|HNRPK_HUMAN;tr|Q5T6W2|Q5T6W2_HUMAN	6;5;1	6;5;1	6;5;1	>sp|P61978|HNRPK_HUMAN Heterogeneous nuclear ribonucleoprotein K OS=Homo sapiens OX=9606 GN=HNRNPK PE=1 SV=1;>tr|Q5T6W2|Q5T6W2_HUMAN Heterogeneous nuclear ribonucleoprotein K (Fragment) OS=Homo sapiens OX=9606 GN=HNRNPK PE=1 SV=1	3	6	6	6	0	0	0	6	0	0	0	6	0	0	0	6	20.5	20.5	20.5	50.976	463	463;379;100	1	7		0	46.169	By matching	By matching	By matching	By MS/MS	0	0	0	20.5	58016000	0	0	0	58016000	0	0	#DIV/0!	0
sp|P62081|RS7_HUMAN;tr|A0A2R8Y623|A0A2R8Y623_HUMAN;tr|B5MCP9|B5MCP9_HUMAN	sp|P62081|RS7_HUMAN;tr|A0A2R8Y623|A0A2R8Y623_HUMAN;tr|B5MCP9|B5MCP9_HUMAN	7;4;4	7;4;4	7;4;4	>sp|P62081|RS7_HUMAN 40S ribosomal protein S7 OS=Homo sapiens OX=9606 GN=RPS7 PE=1 SV=1;>tr|A0A2R8Y623|A0A2R8Y623_HUMAN 40S ribosomal protein S7 (Fragment) OS=Homo sapiens OX=9606 GN=RPS7 PE=1 SV=1;>tr|B5MCP9|B5MCP9_HUMAN 40S ribosomal protein S7 OS=Homo s	3	7	7	7	0	0	0	7	0	0	0	7	0	0	0	7	39.2	39.2	39.2	22.127	194	194;169;187	1	12		0	85.067	By matching	By matching	By matching	By MS/MS	0	0	0	39.2	457520000	0	0	0	457520000	0	0	#DIV/0!	0
tr|C9J9S3|C9J9S3_HUMAN;tr|C9JP48|C9JP48_HUMAN;sp|P62140|PP1B_HUMAN	tr|C9J9S3|C9J9S3_HUMAN;tr|C9JP48|C9JP48_HUMAN;sp|P62140|PP1B_HUMAN	1;1;1	1;1;1	1;1;1	>tr|C9J9S3|C9J9S3_HUMAN Serine/threonine-protein phosphatase (Fragment) OS=Homo sapiens OX=9606 GN=PPP1CB PE=1 SV=1;>tr|C9JP48|C9JP48_HUMAN Serine/threonine-protein phosphatase (Fragment) OS=Homo sapiens OX=9606 GN=PPP1CB PE=1 SV=1;>sp|P62140|PP1B_HUMAN Se	3	1	1	1	0	0	0	1	0	0	0	1	0	0	0	1	10.4	10.4	10.4	14.265	125	125;138;327	1	1		0	8.6881	By matching	By matching	By matching	By MS/MS	0	0	0	10.4	17484000	0	0	0	17484000	0	0	#DIV/0!	0
sp|P62244|RS15A_HUMAN;tr|I3L3P7|I3L3P7_HUMAN;tr|I3L246|I3L246_HUMAN;tr|H3BN98|H3BN98_HUMAN;tr|H3BV27|H3BV27_HUMAN;tr|H3BT37|H3BT37_HUMAN;tr|I3L303|I3L303_HUMAN;tr|H3BVC7|H3BVC7_HUMAN	sp|P62244|RS15A_HUMAN;tr|I3L3P7|I3L3P7_HUMAN;tr|I3L246|I3L246_HUMAN	9;8;5;4;3;3;3;3	9;8;5;4;3;3;3;3	9;8;5;4;3;3;3;3	>sp|P62244|RS15A_HUMAN 40S ribosomal protein S15a OS=Homo sapiens OX=9606 GN=RPS15A PE=1 SV=2;>tr|I3L3P7|I3L3P7_HUMAN 40S ribosomal protein S15a OS=Homo sapiens OX=9606 GN=RPS15A PE=1 SV=1;>tr|I3L246|I3L246_HUMAN 40S ribosomal protein S15a OS=Homo sapiens	8	9	9	9	0	0	0	9	0	0	0	9	0	0	0	9	52.3	52.3	52.3	14.839	130	130;100;111;237;49;50;52;58	1	12		0	81.534	By matching	By matching	By matching	By MS/MS	0	0	0	52.3	295330000	0	0	0	295330000	0	0	#DIV/0!	0
sp|P62314|SMD1_HUMAN	sp|P62314|SMD1_HUMAN	1	1	1	>sp|P62314|SMD1_HUMAN Small nuclear ribonucleoprotein Sm D1 OS=Homo sapiens OX=9606 GN=SNRPD1 PE=1 SV=1	1	1	1	1	0	0	0	1	0	0	0	1	0	0	0	1	7.6	7.6	7.6	13.281	119	119	1	1		1	-2	By matching	By matching	By matching	By MS/MS	0	0	0	7.6	7213600	0	0	0	7213600	0	0	#DIV/0!	0
sp|P62753|RS6_HUMAN;tr|A2A3R5|A2A3R5_HUMAN;tr|A2A3R7|A2A3R7_HUMAN	sp|P62753|RS6_HUMAN;tr|A2A3R5|A2A3R5_HUMAN	7;6;1	7;6;1	7;6;1	>sp|P62753|RS6_HUMAN 40S ribosomal protein S6 OS=Homo sapiens OX=9606 GN=RPS6 PE=1 SV=1;>tr|A2A3R5|A2A3R5_HUMAN 40S ribosomal protein S6 OS=Homo sapiens OX=9606 GN=RPS6 PE=1 SV=1	3	7	7	7	0	0	0	7	0	0	0	7	0	0	0	7	23.7	23.7	23.7	28.68	249	249;218;91	1	9		0	83.81	By matching	By matching	By matching	By MS/MS	0	0	0	23.7	239580000	0	0	0	239580000	0	0	#DIV/0!	0
tr|S4R456|S4R456_HUMAN;tr|K7EM56|K7EM56_HUMAN;tr|A0A0B4J2B4|A0A0B4J2B4_HUMAN;tr|K7EJ78|K7EJ78_HUMAN;tr|S4R417|S4R417_HUMAN;tr|K7EQJ5|K7EQJ5_HUMAN;sp|P62841|RS15_HUMAN;tr|K7ELC2|K7ELC2_HUMAN	tr|S4R456|S4R456_HUMAN;tr|K7EM56|K7EM56_HUMAN;tr|A0A0B4J2B4|A0A0B4J2B4_HUMAN;tr|K7EJ78|K7EJ78_HUMAN;tr|S4R417|S4R417_HUMAN;tr|K7EQJ5|K7EQJ5_HUMAN;sp|P62841|RS15_HUMAN;tr|K7ELC2|K7ELC2_HUMAN	1;1;1;1;1;1;1;1	1;1;1;1;1;1;1;1	1;1;1;1;1;1;1;1	>tr|S4R456|S4R456_HUMAN 40S ribosomal protein S15 (Fragment) OS=Homo sapiens OX=9606 GN=RPS15 PE=1 SV=1;>tr|K7EM56|K7EM56_HUMAN 40S ribosomal protein S15 OS=Homo sapiens OX=9606 GN=RPS15 PE=1 SV=2;>tr|A0A0B4J2B4|A0A0B4J2B4_HUMAN 40S ribosomal protein S15 O	8	1	1	1	0	0	0	1	0	0	0	1	0	0	0	1	17.6	17.6	17.6	8.0266	68	68;112;118;129;135;141;145;152	1	1		0.0041929	6.1444	By matching	By matching	By matching	By MS/MS	0	0	0	17.6	0	0	0	0	0	0	0	#DIV/0!	0
tr|C9JZN1|C9JZN1_HUMAN;tr|C9JIS1|C9JIS1_HUMAN;tr|C9JXA5|C9JXA5_HUMAN;sp|P62879|GBB2_HUMAN;tr|C9JD14|C9JD14_HUMAN;tr|B1AKQ8|B1AKQ8_HUMAN;tr|F6X3N5|F6X3N5_HUMAN;tr|F6UT28|F6UT28_HUMAN;tr|E7EP32|E7EP32_HUMAN;sp|Q9HAV0|GBB4_HUMAN;sp|P62873|GBB1_HUMAN	tr|C9JZN1|C9JZN1_HUMAN;tr|C9JIS1|C9JIS1_HUMAN;tr|C9JXA5|C9JXA5_HUMAN;sp|P62879|GBB2_HUMAN;tr|C9JD14|C9JD14_HUMAN;tr|B1AKQ8|B1AKQ8_HUMAN;tr|F6X3N5|F6X3N5_HUMAN;tr|F6UT28|F6UT28_HUMAN;tr|E7EP32|E7EP32_HUMAN;sp|Q9HAV0|GBB4_HUMAN;sp|P62873|GBB1_HUMAN	2;2;2;2;1;1;1;1;1;1;1	2;2;2;2;1;1;1;1;1;1;1	2;2;2;2;1;1;1;1;1;1;1	>tr|C9JZN1|C9JZN1_HUMAN Guanine nucleotide-binding protein G(I)/G(S)/G(T) subunit beta-2 (Fragment) OS=Homo sapiens OX=9606 GN=GNB2 PE=1 SV=1;>tr|C9JIS1|C9JIS1_HUMAN Guanine nucleotide-binding protein G(I)/G(S)/G(T) subunit beta-2 (Fragment) OS=Homo sapien	11	2	2	2	0	0	0	2	0	0	0	2	0	0	0	2	16.4	16.4	16.4	17.032	152	152;232;251;340;79;107;163;165;296;340;340	1	2		0	12.994	By matching	By matching	By matching	By MS/MS	0	0	0	16.4	24107000	0	0	0	24107000	0	0	#DIV/0!	0
tr|E5RI99|E5RI99_HUMAN;sp|P62888|RL30_HUMAN;tr|E5RJH3|E5RJH3_HUMAN;tr|A0A0C4DH44|A0A0C4DH44_HUMAN	tr|E5RI99|E5RI99_HUMAN;sp|P62888|RL30_HUMAN;tr|E5RJH3|E5RJH3_HUMAN	4;4;2;1	4;4;2;1	4;4;2;1	>tr|E5RI99|E5RI99_HUMAN 60S ribosomal protein L30 (Fragment) OS=Homo sapiens OX=9606 GN=RPL30 PE=1 SV=1;>sp|P62888|RL30_HUMAN 60S ribosomal protein L30 OS=Homo sapiens OX=9606 GN=RPL30 PE=1 SV=2;>tr|E5RJH3|E5RJH3_HUMAN 60S ribosomal protein L30 OS=Homo sap	4	4	4	4	0	0	0	4	0	0	0	4	0	0	0	4	29.8	29.8	29.8	12.656	114	114;115;56;96	1	5		0	43.135	By matching	By matching	By matching	By MS/MS	0	0	0	29.8	197560000	0	0	0	197560000	0	0	#DIV/0!	0
sp|P63092|GNAS2_HUMAN;sp|Q5JWF2|GNAS1_HUMAN;tr|S4R3E3|S4R3E3_HUMAN	sp|P63092|GNAS2_HUMAN;sp|Q5JWF2|GNAS1_HUMAN;tr|S4R3E3|S4R3E3_HUMAN	2;2;1	1;1;1	1;1;1	>sp|P63092|GNAS2_HUMAN Guanine nucleotide-binding protein G(s) subunit alpha isoforms short OS=Homo sapiens OX=9606 GN=GNAS PE=1 SV=1;>sp|Q5JWF2|GNAS1_HUMAN Guanine nucleotide-binding protein G(s) subunit alpha isoforms XLas OS=Homo sapiens OX=9606 GN=GNAS	3	2	1	1	1	1	1	2	0	0	0	1	0	0	0	1	6.1	3.3	3.3	45.664	394	394;1037;160	1	1		0	6.8444	By matching	By matching	By matching	By MS/MS	2.8	2.8	2.8	6.1	6949700	0	0	0	6949700	0	0	#DIV/0!	0
tr|Q8WVC2|Q8WVC2_HUMAN;sp|P63220|RS21_HUMAN;tr|Q9BYK2|Q9BYK2_HUMAN;tr|Q9BYK1|Q9BYK1_HUMAN	tr|Q8WVC2|Q8WVC2_HUMAN;sp|P63220|RS21_HUMAN;tr|Q9BYK2|Q9BYK2_HUMAN;tr|Q9BYK1|Q9BYK1_HUMAN	3;3;2;2	3;3;2;2	3;3;2;2	>tr|Q8WVC2|Q8WVC2_HUMAN 40S ribosomal protein S21 OS=Homo sapiens OX=9606 GN=RPS21 PE=1 SV=1;>sp|P63220|RS21_HUMAN 40S ribosomal protein S21 OS=Homo sapiens OX=9606 GN=RPS21 PE=1 SV=1;>tr|Q9BYK2|Q9BYK2_HUMAN 40S ribosomal protein S21 OS=Homo sapiens OX=960	4	3	3	3	0	0	0	3	0	0	0	3	0	0	0	3	32.1	32.1	32.1	8.85	81	81;83;66;90	1	3		0	34.089	By matching	By matching	By matching	By MS/MS	0	0	0	32.1	122320000	0	0	0	122320000	0	0	#DIV/0!	0
sp|P63261|ACTG_HUMAN;tr|I3L3I0|I3L3I0_HUMAN;tr|I3L1U9|I3L1U9_HUMAN;tr|I3L4N8|I3L4N8_HUMAN;tr|A0A2R8YFE2|A0A2R8YFE2_HUMAN;tr|A0A2R8YEA7|A0A2R8YEA7_HUMAN;tr|I3L3R2|I3L3R2_HUMAN;tr|J3KT65|J3KT65_HUMAN;sp|A5A3E0|POTEF_HUMAN;tr|K7EM38|K7EM38_HUMAN	sp|P63261|ACTG_HUMAN;tr|I3L3I0|I3L3I0_HUMAN;tr|I3L1U9|I3L1U9_HUMAN;tr|I3L4N8|I3L4N8_HUMAN	26;15;15;15;8;8;8;8;8;7	1;1;1;1;0;0;1;1;0;1	1;1;1;1;0;0;1;1;0;1	>sp|P63261|ACTG_HUMAN Actin, cytoplasmic 2 OS=Homo sapiens OX=9606 GN=ACTG1 PE=1 SV=1;>tr|I3L3I0|I3L3I0_HUMAN Actin, cytoplasmic 2 (Fragment) OS=Homo sapiens OX=9606 GN=ACTG1 PE=1 SV=1;>tr|I3L1U9|I3L1U9_HUMAN Actin, cytoplasmic 2 (Fragment) OS=Homo sapiens	10	26	1	1	12	15	15	26	0	0	0	1	0	0	0	1	56.5	4.5	4.5	41.792	375	375;214;214;241;79;157;164;198;1075;133	1	1		0.0021552	6.2947	By matching	By matching	By matching	By MS/MS	30.7	30.4	36	56.5	4190800	0	0	0	4190800	0	0	#DIV/0!	0
sp|P67809|YBOX1_HUMAN;tr|H0Y449|H0Y449_HUMAN	sp|P67809|YBOX1_HUMAN;tr|H0Y449|H0Y449_HUMAN	1;1	1;1	1;1	>sp|P67809|YBOX1_HUMAN Nuclease-sensitive element-binding protein 1 OS=Homo sapiens OX=9606 GN=YBX1 PE=1 SV=3;>tr|H0Y449|H0Y449_HUMAN Nuclease-sensitive element-binding protein 1 (Fragment) OS=Homo sapiens OX=9606 GN=YBX1 PE=1 SV=1	2	1	1	1	0	0	0	1	0	0	0	1	0	0	0	1	5.9	5.9	5.9	35.924	324	324;374	1	1		0	7.188	By matching	By matching	By matching	By MS/MS	0	0	0	5.9	6225500	0	0	0	6225500	0	0	#DIV/0!	0
sp|P67936|TPM4_HUMAN;tr|A0A2R8Y5V9|A0A2R8Y5V9_HUMAN;tr|A0A2R8YGX3|A0A2R8YGX3_HUMAN	sp|P67936|TPM4_HUMAN;tr|A0A2R8Y5V9|A0A2R8Y5V9_HUMAN;tr|A0A2R8YGX3|A0A2R8YGX3_HUMAN	14;13;12	2;2;2	2;2;2	>sp|P67936|TPM4_HUMAN Tropomyosin alpha-4 chain OS=Homo sapiens OX=9606 GN=TPM4 PE=1 SV=3;>tr|A0A2R8Y5V9|A0A2R8Y5V9_HUMAN Tropomyosin alpha-4 chain OS=Homo sapiens OX=9606 GN=TPM4 PE=1 SV=1;>tr|A0A2R8YGX3|A0A2R8YGX3_HUMAN Tropomyosin alpha-4 chain OS=Homo	3	14	2	2	0	2	2	14	0	0	0	2	0	0	0	2	44.8	8.5	8.5	28.521	248	248;248;183	1	2		0	47.896	By matching	By matching	By matching	By MS/MS	0	5.6	5.6	44.8	104570000	0	0	0	104570000	0	0	#DIV/0!	0
sp|P83111|LACTB_HUMAN;tr|H0YNN5|H0YNN5_HUMAN	sp|P83111|LACTB_HUMAN	5;2	5;2	5;2	>sp|P83111|LACTB_HUMAN Serine beta-lactamase-like protein LACTB, mitochondrial OS=Homo sapiens OX=9606 GN=LACTB PE=1 SV=2	2	5	5	5	0	0	0	5	0	0	0	5	0	0	0	5	10.4	10.4	10.4	60.693	547	547;126	1	6		0	31.421	By matching	By matching	By matching	By MS/MS	0	0	0	10.4	78538000	0	0	0	78538000	0	0	#DIV/0!	0
tr|G3V279|G3V279_HUMAN;sp|P84090|ERH_HUMAN	tr|G3V279|G3V279_HUMAN;sp|P84090|ERH_HUMAN	1;1	1;1	1;1	>tr|G3V279|G3V279_HUMAN Enhancer of rudimentary homolog OS=Homo sapiens OX=9606 GN=ERH PE=1 SV=1;>sp|P84090|ERH_HUMAN Enhancer of rudimentary homolog OS=Homo sapiens OX=9606 GN=ERH PE=1 SV=1	2	1	1	1	0	0	0	1	0	0	0	1	0	0	0	1	15.5	15.5	15.5	8.2033	71	71;104	1	1		0.0021739	6.3154	By matching	By matching	By matching	By MS/MS	0	0	0	15.5	6893500	0	0	0	6893500	0	0	#DIV/0!	0
tr|J3QR09|J3QR09_HUMAN;tr|J3KTE4|J3KTE4_HUMAN;sp|P84098|RL19_HUMAN	tr|J3QR09|J3QR09_HUMAN;tr|J3KTE4|J3KTE4_HUMAN;sp|P84098|RL19_HUMAN	2;2;2	2;2;2	2;2;2	>tr|J3QR09|J3QR09_HUMAN Ribosomal protein L19 OS=Homo sapiens OX=9606 GN=RPL19 PE=1 SV=1;>tr|J3KTE4|J3KTE4_HUMAN Ribosomal protein L19 OS=Homo sapiens OX=9606 GN=RPL19 PE=1 SV=1;>sp|P84098|RL19_HUMAN 60S ribosomal protein L19 OS=Homo sapiens OX=9606 GN=RPL	3	2	2	2	0	0	0	2	0	0	0	2	0	0	0	2	13.5	13.5	13.5	23.134	193	193;194;196	1	3		0	54.139	By matching	By matching	By matching	By MS/MS	0	0	0	13.5	105040000	0	0	0	105040000	0	0	#DIV/0!	0
tr|H7BYN3|H7BYN3_HUMAN;sp|Q00059|TFAM_HUMAN	tr|H7BYN3|H7BYN3_HUMAN;sp|Q00059|TFAM_HUMAN	1;1	1;1	1;1	>tr|H7BYN3|H7BYN3_HUMAN Transcription factor A, mitochondrial (Fragment) OS=Homo sapiens OX=9606 GN=TFAM PE=1 SV=1;>sp|Q00059|TFAM_HUMAN Transcription factor A, mitochondrial OS=Homo sapiens OX=9606 GN=TFAM PE=1 SV=1	2	1	1	1	0	0	0	1	0	0	0	1	0	0	0	1	4.6	4.6	4.6	25.567	219	219;246	1	1		0	6.9005	By matching	By matching	By matching	By MS/MS	0	0	0	4.6	12627000	0	0	0	12627000	0	0	#DIV/0!	0
tr|F8VVM2|F8VVM2_HUMAN;sp|Q00325|MPCP_HUMAN	tr|F8VVM2|F8VVM2_HUMAN;sp|Q00325|MPCP_HUMAN	1;1	1;1	1;1	>tr|F8VVM2|F8VVM2_HUMAN Phosphate carrier protein, mitochondrial OS=Homo sapiens OX=9606 GN=SLC25A3 PE=1 SV=1;>sp|Q00325|MPCP_HUMAN Phosphate carrier protein, mitochondrial OS=Homo sapiens OX=9606 GN=SLC25A3 PE=1 SV=2	2	1	1	1	0	0	1	1	0	0	1	1	0	0	1	1	3.7	3.7	3.7	36.161	324	324;362	1	2		0	6.3502	By matching	By matching	By matching	By MS/MS	0	0	3.7	3.7	14385000	0	0	268380	14117000	0	0	#DIV/0!	0
tr|A0A024R4E5|A0A024R4E5_HUMAN;sp|Q00341|VIGLN_HUMAN;tr|H7C0A4|H7C0A4_HUMAN;tr|H0Y394|H0Y394_HUMAN;tr|C9JZI8|C9JZI8_HUMAN;tr|C9J5E5|C9J5E5_HUMAN;tr|C9JIZ1|C9JIZ1_HUMAN;tr|C9JHS9|C9JHS9_HUMAN;tr|C9J739|C9J739_HUMAN;tr|C9JMQ6|C9JMQ6_HUMAN;tr|C9JQ82|C9JQ82_HUMAN;tr|C9JBS3|C9JBS3_HUMAN;tr|C9JEJ8|C9JEJ8_HUMAN;tr|C9JHN6|C9JHN6_HUMAN;tr|C9JT62|C9JT62_HUMAN;tr|C9JHS7|C9JHS7_HUMAN;tr|C9JK79|C9JK79_HUMAN;t…	tr|A0A024R4E5|A0A024R4E5_HUMAN;sp|Q00341|VIGLN_HUMAN;tr|H7C0A4|H7C0A4_HUMAN;tr|H0Y394|H0Y394_HUMAN	6;6;5;4;2;2;2;1;1;1;1;1;1;1;1;1;1;1;1	6;6;5;4;2;2;2;1;1;1;1;1;1;1;1;1;1;1;1	6;6;5;4;2;2;2;1;1;1;1;1;1;1;1;1;1;1;1	>tr|A0A024R4E5|A0A024R4E5_HUMAN High density lipoprotein binding protein (Vigilin), isoform CRA_a OS=Homo sapiens OX=9606 GN=HDLBP PE=1 SV=1;>sp|Q00341|VIGLN_HUMAN Vigilin OS=Homo sapiens OX=9606 GN=HDLBP PE=1 SV=2;>tr|H7C0A4|H7C0A4_HUMAN Vigilin (Fragment	19	6	6	6	0	0	1	6	0	0	1	6	0	0	1	6	6.3	6.3	6.3	141.44	1268	1268;1268;332;973;164;221;224;17;19;46;53;69;79;81;96;126;128;141;147	1	7		0	44.663	By matching	By matching	By matching	By MS/MS	0	0	0.9	6.3	78930000	0	0	342870	78587000	0	0	#DIV/0!	0
sp|Q00577|PURA_HUMAN	sp|Q00577|PURA_HUMAN	2	2	2	>sp|Q00577|PURA_HUMAN Transcriptional activator protein Pur-alpha OS=Homo sapiens OX=9606 GN=PURA PE=1 SV=2	1	2	2	2	0	0	0	2	0	0	0	2	0	0	0	2	9.9	9.9	9.9	34.91	322	322	1	2		0	20.689	By matching	By matching	By matching	By MS/MS	0	0	0	9.9	26597000	0	0	0	26597000	0	0	#DIV/0!	0
tr|A0A2U3TZL8|A0A2U3TZL8_HUMAN;tr|H7BYN4|H7BYN4_HUMAN;sp|Q02241|KIF23_HUMAN	tr|A0A2U3TZL8|A0A2U3TZL8_HUMAN;tr|H7BYN4|H7BYN4_HUMAN;sp|Q02241|KIF23_HUMAN	2;2;2	2;2;2	2;2;2	>tr|A0A2U3TZL8|A0A2U3TZL8_HUMAN Kinesin-like protein OS=Homo sapiens OX=9606 GN=KIF23 PE=1 SV=1;>tr|H7BYN4|H7BYN4_HUMAN Kinesin-like protein OS=Homo sapiens OX=9606 GN=KIF23 PE=1 SV=1;>sp|Q02241|KIF23_HUMAN Kinesin-like protein KIF23 OS=Homo sapiens OX=960	3	2	2	2	0	0	0	2	0	0	0	2	0	0	0	2	2.6	2.6	2.6	92.682	810	810;952;960	1	2		0	11.559	By matching	By matching	By matching	By MS/MS	0	0	0	2.6	6045100	0	0	0	6045100	0	0	#DIV/0!	0
tr|M0R1A7|M0R1A7_HUMAN;sp|Q02543|RL18A_HUMAN;tr|M0R0P7|M0R0P7_HUMAN;tr|M0R3D6|M0R3D6_HUMAN;tr|M0R117|M0R117_HUMAN	tr|M0R1A7|M0R1A7_HUMAN;sp|Q02543|RL18A_HUMAN;tr|M0R0P7|M0R0P7_HUMAN;tr|M0R3D6|M0R3D6_HUMAN;tr|M0R117|M0R117_HUMAN	7;7;6;6;6	7;7;6;6;6	7;7;6;6;6	>tr|M0R1A7|M0R1A7_HUMAN 60S ribosomal protein L18a OS=Homo sapiens OX=9606 GN=RPL18A PE=1 SV=1;>sp|Q02543|RL18A_HUMAN 60S ribosomal protein L18a OS=Homo sapiens OX=9606 GN=RPL18A PE=1 SV=2;>tr|M0R0P7|M0R0P7_HUMAN 60S ribosomal protein L18a OS=Homo sapiens	5	7	7	7	0	0	0	7	0	0	0	7	0	0	0	7	43.5	43.5	43.5	17.477	147	147;176;137;141;154	1	10		0	44.601	By matching	By matching	By matching	By MS/MS	0	0	0	43.5	278540000	0	0	0	278540000	0	0	#DIV/0!	0
tr|E9PCY5|E9PCY5_HUMAN;sp|Q02880|TOP2B_HUMAN	tr|E9PCY5|E9PCY5_HUMAN;sp|Q02880|TOP2B_HUMAN	3;3	1;1	1;1	>tr|E9PCY5|E9PCY5_HUMAN DNA topoisomerase 2 (Fragment) OS=Homo sapiens OX=9606 GN=TOP2B PE=1 SV=1;>sp|Q02880|TOP2B_HUMAN DNA topoisomerase 2-beta OS=Homo sapiens OX=9606 GN=TOP2B PE=1 SV=3	2	3	1	1	0	0	0	3	0	0	0	1	0	0	0	1	2.9	1	1	130.48	1150	1150;1626	1	1		0	7.6829	By matching	By matching	By matching	By MS/MS	0	0	0	2.9	8065400	0	0	0	8065400	0	0	#DIV/0!	0
sp|Q03701|CEBPZ_HUMAN	sp|Q03701|CEBPZ_HUMAN	1	1	1	>sp|Q03701|CEBPZ_HUMAN CCAAT/enhancer-binding protein zeta OS=Homo sapiens OX=9606 GN=CEBPZ PE=1 SV=3	1	1	1	1	0	0	0	1	0	0	0	1	0	0	0	1	0.9	0.9	0.9	120.97	1054	1054	1	1		0.0082988	6.0913	By matching	By matching	By matching	By MS/MS	0	0	0	0.9	3151400	0	0	0	3151400	0	0	#DIV/0!	0
tr|E9PGZ1|E9PGZ1_HUMAN;tr|E7EX44|E7EX44_HUMAN;sp|Q05682|CALD1_HUMAN;tr|C9J813|C9J813_HUMAN	tr|E9PGZ1|E9PGZ1_HUMAN;tr|E7EX44|E7EX44_HUMAN;sp|Q05682|CALD1_HUMAN;tr|C9J813|C9J813_HUMAN	4;4;4;2	4;4;4;2	4;4;4;2	>tr|E9PGZ1|E9PGZ1_HUMAN Caldesmon OS=Homo sapiens OX=9606 GN=CALD1 PE=1 SV=1;>tr|E7EX44|E7EX44_HUMAN Caldesmon OS=Homo sapiens OX=9606 GN=CALD1 PE=1 SV=1;>sp|Q05682|CALD1_HUMAN Caldesmon OS=Homo sapiens OX=9606 GN=CALD1 PE=1 SV=3;>tr|C9J813|C9J813_HUMAN Ca	4	4	4	4	0	0	1	4	0	0	1	4	0	0	1	4	8.2	8.2	8.2	61.705	536	536;557;793;459	1	5		0	34.38	By matching	By matching	By matching	By MS/MS	0	0	1.3	8.2	88911000	0	0	197450	88713000	0	0	#DIV/0!	0
tr|R9WNI0|R9WNI0_HUMAN;tr|A8MQB8|A8MQB8_HUMAN;tr|G3V0J0|G3V0J0_HUMAN;sp|Q06787|FMR1_HUMAN;tr|A0A087WXI3|A0A087WXI3_HUMAN;tr|Q8IXW7|Q8IXW7_HUMAN;tr|A0A087WWR6|A0A087WWR6_HUMAN;tr|A0A087WY29|A0A087WY29_HUMAN;tr|A0A087X1M7|A0A087X1M7_HUMAN;tr|A0A087WWU4|A0A087WWU4_HUMAN	tr|R9WNI0|R9WNI0_HUMAN;tr|A8MQB8|A8MQB8_HUMAN;tr|G3V0J0|G3V0J0_HUMAN;sp|Q06787|FMR1_HUMAN;tr|A0A087WXI3|A0A087WXI3_HUMAN;tr|Q8IXW7|Q8IXW7_HUMAN	6;6;6;6;5;3;2;2;1;1	4;4;4;4;4;2;1;1;1;1	4;4;4;4;4;2;1;1;1;1	>tr|R9WNI0|R9WNI0_HUMAN Fragile X mental retardation 1 OS=Homo sapiens OX=9606 GN=FMR1 PE=1 SV=1;>tr|A8MQB8|A8MQB8_HUMAN Synaptic functional regulator FMR1 OS=Homo sapiens OX=9606 GN=FMR1 PE=1 SV=1;>tr|G3V0J0|G3V0J0_HUMAN Fragile X mental retardation 1, is	10	6	4	4	0	0	1	6	0	0	0	4	0	0	0	4	11.6	6.6	6.6	61.515	544	544;582;592;632;419;297;102;252;31;76	1	5		0	28.02	By matching	By matching	By matching	By MS/MS	0	0	1.5	11.6	52223000	0	0	0	52223000	0	0	#DIV/0!	0
tr|A0A087X0K9|A0A087X0K9_HUMAN;tr|G5E9E7|G5E9E7_HUMAN;sp|Q07157|ZO1_HUMAN;tr|G3V1L9|G3V1L9_HUMAN	tr|A0A087X0K9|A0A087X0K9_HUMAN;tr|G5E9E7|G5E9E7_HUMAN;sp|Q07157|ZO1_HUMAN;tr|G3V1L9|G3V1L9_HUMAN	2;2;2;2	2;2;2;2	2;2;2;2	>tr|A0A087X0K9|A0A087X0K9_HUMAN Tight junction protein ZO-1 OS=Homo sapiens OX=9606 GN=TJP1 PE=1 SV=1;>tr|G5E9E7|G5E9E7_HUMAN Tight junction protein 1 (Zona occludens 1), isoform CRA_e OS=Homo sapiens OX=9606 GN=TJP1 PE=1 SV=1;>sp|Q07157|ZO1_HUMAN Tight ju	4	2	2	2	0	0	1	2	0	0	1	2	0	0	1	2	1.3	1.3	1.3	187.85	1676	1676;1692;1748;1768	1	3		0	12.159	By matching	By matching	By matching	By MS/MS	0	0	0.8	1.3	10316000	0	0	614260	9702000	0	0	#DIV/0!	0
sp|Q5VWX1|KHDR2_HUMAN;sp|Q07666|KHDR1_HUMAN	sp|Q5VWX1|KHDR2_HUMAN;sp|Q07666|KHDR1_HUMAN	1;1	1;1	1;1	>sp|Q5VWX1|KHDR2_HUMAN KH domain-containing, RNA-binding, signal transduction-associated protein 2 OS=Homo sapiens OX=9606 GN=KHDRBS2 PE=1 SV=1;>sp|Q07666|KHDR1_HUMAN KH domain-containing, RNA-binding, signal transduction-associated protein 1 OS=Homo sapie	2	1	1	1	0	0	0	1	0	0	0	1	0	0	0	1	2.9	2.9	2.9	38.927	349	349;443	1	2		0	7.0493	By matching	By matching	By matching	By MS/MS	0	0	0	2.9	99298000	0	0	0	99298000	0	0	#DIV/0!	0
tr|H3BUV8|H3BUV8_HUMAN;sp|Q08397|LOXL1_HUMAN	tr|H3BUV8|H3BUV8_HUMAN;sp|Q08397|LOXL1_HUMAN	1;1	1;1	1;1	>tr|H3BUV8|H3BUV8_HUMAN Lysyl oxidase homolog 1 OS=Homo sapiens OX=9606 GN=LOXL1 PE=1 SV=1;>sp|Q08397|LOXL1_HUMAN Lysyl oxidase homolog 1 OS=Homo sapiens OX=9606 GN=LOXL1 PE=1 SV=2	2	1	1	1	0	0	0	1	0	0	0	1	0	0	0	1	2.8	2.8	2.8	46.075	431	431;574	1	1		0	7.0303	By matching	By matching	By matching	By MS/MS	0	0	0	2.8	4583100	0	0	0	4583100	0	0	#DIV/0!	0
tr|H0YEU5|H0YEU5_HUMAN;tr|Q5JP02|Q5JP02_HUMAN;tr|H0YCT5|H0YCT5_HUMAN;tr|H0YF10|H0YF10_HUMAN;tr|H0YDK2|H0YDK2_HUMAN;tr|E9PC52|E9PC52_HUMAN;sp|Q16576|RBBP7_HUMAN;sp|Q09028|RBBP4_HUMAN;tr|Q5JNZ6|Q5JNZ6_HUMAN	tr|H0YEU5|H0YEU5_HUMAN;tr|Q5JP02|Q5JP02_HUMAN;tr|H0YCT5|H0YCT5_HUMAN;tr|H0YF10|H0YF10_HUMAN;tr|H0YDK2|H0YDK2_HUMAN;tr|E9PC52|E9PC52_HUMAN;sp|Q16576|RBBP7_HUMAN;sp|Q09028|RBBP4_HUMAN;tr|Q5JNZ6|Q5JNZ6_HUMAN	2;2;2;2;2;2;2;2;1	2;2;2;2;2;2;2;2;1	2;2;2;2;2;2;2;2;1	>tr|H0YEU5|H0YEU5_HUMAN Histone-binding protein RBBP4 (Fragment) OS=Homo sapiens OX=9606 GN=RBBP4 PE=1 SV=1;>tr|Q5JP02|Q5JP02_HUMAN Histone-binding protein RBBP7 (Fragment) OS=Homo sapiens OX=9606 GN=RBBP7 PE=1 SV=1;>tr|H0YCT5|H0YCT5_HUMAN Histone-binding	9	2	2	2	0	0	0	2	0	0	0	2	0	0	0	2	9.6	9.6	9.6	18.992	167	167;175;180;207;262;416;425;425;85	1	2		0	10.582	By matching	By matching	By matching	By MS/MS	0	0	0	9.6	8558500	0	0	0	8558500	0	0	#DIV/0!	0
sp|Q09666|AHNK_HUMAN	sp|Q09666|AHNK_HUMAN	14	14	14	>sp|Q09666|AHNK_HUMAN Neuroblast differentiation-associated protein AHNAK OS=Homo sapiens OX=9606 GN=AHNAK PE=1 SV=2	1	14	14	14	0	0	4	14	0	0	4	14	0	0	4	14	5.9	5.9	5.9	629.09	5890	5890	1	18		0	88.153	By matching	By matching	By matching	By MS/MS	0	0	1.1	5.9	129270000	0	0	1357400	127910000	0	0	#DIV/0!	0
tr|H7BXY5|H7BXY5_HUMAN;sp|Q0ZGT2|NEXN_HUMAN	tr|H7BXY5|H7BXY5_HUMAN;sp|Q0ZGT2|NEXN_HUMAN	1;1	1;1	1;1	>tr|H7BXY5|H7BXY5_HUMAN Nexilin (Fragment) OS=Homo sapiens OX=9606 GN=NEXN PE=1 SV=1;>sp|Q0ZGT2|NEXN_HUMAN Nexilin OS=Homo sapiens OX=9606 GN=NEXN PE=1 SV=1	2	1	1	1	0	0	0	1	0	0	0	1	0	0	0	1	1.6	1.6	1.6	68.814	576	576;675	1	1		0.0082645	6.0673	By matching	By matching	By matching	By MS/MS	0	0	0	1.6	3870100	0	0	0	3870100	0	0	#DIV/0!	0
tr|C9JWL3|C9JWL3_HUMAN;tr|F8VX55|F8VX55_HUMAN;sp|Q12800|TFCP2_HUMAN;sp|Q9NZI7|UBIP1_HUMAN	tr|C9JWL3|C9JWL3_HUMAN;tr|F8VX55|F8VX55_HUMAN;sp|Q12800|TFCP2_HUMAN;sp|Q9NZI7|UBIP1_HUMAN	1;1;1;1	1;1;1;1	1;1;1;1	>tr|C9JWL3|C9JWL3_HUMAN Upstream-binding protein 1 (Fragment) OS=Homo sapiens OX=9606 GN=UBP1 PE=1 SV=1;>tr|F8VX55|F8VX55_HUMAN Alpha-globin transcription factor CP2 OS=Homo sapiens OX=9606 GN=TFCP2 PE=1 SV=1;>sp|Q12800|TFCP2_HUMAN Alpha-globin transcripti	4	1	1	1	0	0	0	1	0	0	0	1	0	0	0	1	12.2	12.2	12.2	16.822	148	148;424;502;540	1	1		0	14.482	By matching	By matching	By matching	By MS/MS	0	0	0	12.2	11356000	0	0	0	11356000	0	0	#DIV/0!	0
tr|B4DY09|B4DY09_HUMAN;sp|Q12905|ILF2_HUMAN;tr|X6R6Z1|X6R6Z1_HUMAN;tr|A0A0A0MRL0|A0A0A0MRL0_HUMAN	tr|B4DY09|B4DY09_HUMAN;sp|Q12905|ILF2_HUMAN	8;8;3;2	8;8;3;2	8;8;3;2	>tr|B4DY09|B4DY09_HUMAN cDNA FLJ51660, highly similar to Interleukin enhancer-binding factor 2 OS=Homo sapiens OX=9606 GN=ILF2 PE=1 SV=1;>sp|Q12905|ILF2_HUMAN Interleukin enhancer-binding factor 2 OS=Homo sapiens OX=9606 GN=ILF2 PE=1 SV=2	4	8	8	8	0	0	0	8	0	0	0	8	0	0	0	8	31.5	31.5	31.5	38.91	352	352;390;115;150	1	9		0	55.263	By matching	By matching	By matching	By MS/MS	0	0	0	31.5	153410000	0	0	0	153410000	0	0	#DIV/0!	0
sp|Q12906|ILF3_HUMAN;tr|K7EQR9|K7EQR9_HUMAN;tr|K7EKJ9|K7EKJ9_HUMAN	sp|Q12906|ILF3_HUMAN	6;2;2	6;2;2	6;2;2	>sp|Q12906|ILF3_HUMAN Interleukin enhancer-binding factor 3 OS=Homo sapiens OX=9606 GN=ILF3 PE=1 SV=3	3	6	6	6	0	0	1	6	0	0	1	6	0	0	1	6	7.5	7.5	7.5	95.337	894	894;180;254	1	7		0	47.047	By matching	By matching	By matching	By MS/MS	0	0	1.6	7.5	91990000	0	0	449660	91540000	0	0	#DIV/0!	0
tr|B1ANR0|B1ANR0_HUMAN;sp|Q13310|PABP4_HUMAN;tr|B1ANR1|B1ANR1_HUMAN;tr|H0Y5F5|H0Y5F5_HUMAN;tr|H0YCC8|H0YCC8_HUMAN;tr|H0YEQ8|H0YEQ8_HUMAN;tr|H0YEU6|H0YEU6_HUMAN	tr|B1ANR0|B1ANR0_HUMAN;sp|Q13310|PABP4_HUMAN;tr|B1ANR1|B1ANR1_HUMAN;tr|H0Y5F5|H0Y5F5_HUMAN	10;10;5;5;3;2;2	5;5;2;3;1;1;2	4;4;1;3;1;0;2	>tr|B1ANR0|B1ANR0_HUMAN Polyadenylate-binding protein OS=Homo sapiens OX=9606 GN=PABPC4 PE=1 SV=1;>sp|Q13310|PABP4_HUMAN Polyadenylate-binding protein 4 OS=Homo sapiens OX=9606 GN=PABPC4 PE=1 SV=1;>tr|B1ANR1|B1ANR1_HUMAN Polyadenylate-binding protein 4 (Fr	7	10	5	4	0	2	1	10	0	0	0	5	0	0	0	4	17.1	10.7	9.3	67.97	615	615;644;129;550;197;112;249	1	5		0	32.409	By matching	By matching	By matching	By MS/MS	0	4.1	2.8	17.1	344960000	0	0	0	344960000	0	0	#DIV/0!	0
sp|Q13426|XRCC4_HUMAN	sp|Q13426|XRCC4_HUMAN	1	1	1	>sp|Q13426|XRCC4_HUMAN DNA repair protein XRCC4 OS=Homo sapiens OX=9606 GN=XRCC4 PE=1 SV=2	1	1	1	1	0	0	1	1	0	0	1	1	0	0	1	1	2.4	2.4	2.4	38.286	336	336	1	2		0	6.5718	By matching	By matching	By matching	By MS/MS	0	0	2.4	2.4	5066900	0	0	810360	4256500	0	0	#DIV/0!	0
tr|A0A0D9SG53|A0A0D9SG53_HUMAN;tr|A0A0D9SGB2|A0A0D9SGB2_HUMAN;tr|Q5JXI0|Q5JXI0_HUMAN;tr|A0A0D9SFI6|A0A0D9SFI6_HUMAN;tr|A0A0D9SFB0|A0A0D9SFB0_HUMAN;tr|Q5JXH9|Q5JXH9_HUMAN;tr|A0A0D9SFZ9|A0A0D9SFZ9_HUMAN;tr|Q5JXH8|Q5JXH8_HUMAN;tr|Q5JXH7|Q5JXH7_HUMAN;tr|Q5JXI3|Q5JXI3_HUMAN;tr|Q5JXI2|Q5JXI2_HUMAN;tr|Q5JXI8|Q5JXI8_HUMAN;sp|Q13642|FHL1_HUMAN	tr|A0A0D9SG53|A0A0D9SG53_HUMAN;tr|A0A0D9SGB2|A0A0D9SGB2_HUMAN;tr|Q5JXI0|Q5JXI0_HUMAN;tr|A0A0D9SFI6|A0A0D9SFI6_HUMAN;tr|A0A0D9SFB0|A0A0D9SFB0_HUMAN;tr|Q5JXH9|Q5JXH9_HUMAN;tr|A0A0D9SFZ9|A0A0D9SFZ9_HUMAN;tr|Q5JXH8|Q5JXH8_HUMAN;tr|Q5JXH7|Q5JXH7_HUMAN;tr|Q5JXI3|Q5JXI3_HUMAN;tr|Q5JXI2|Q5JXI2_HUMAN;tr|Q5JXI8|Q5JXI8_HUMAN;sp|Q13642|FHL1_HUMAN	1;1;1;1;1;1;1;1;1;1;1;1;1	1;1;1;1;1;1;1;1;1;1;1;1;1	1;1;1;1;1;1;1;1;1;1;1;1;1	>tr|A0A0D9SG53|A0A0D9SG53_HUMAN Four and a half LIM domains protein 1 (Fragment) OS=Homo sapiens OX=9606 GN=FHL1 PE=1 SV=1;>tr|A0A0D9SGB2|A0A0D9SGB2_HUMAN Four and a half LIM domains protein 1 (Fragment) OS=Homo sapiens OX=9606 GN=FHL1 PE=1 SV=1;>tr|Q5JXI0	13	1	1	1	0	0	0	1	0	0	0	1	0	0	0	1	9.2	9.2	9.2	15.015	130	130;138;141;147;152;155;175;204;205;207;210;257;323	1	1		0.0082136	6.0309	By matching	By matching	By matching	By MS/MS	0	0	0	9.2	2889900	0	0	0	2889900	0	0	#DIV/0!	0
sp|Q13868|EXOS2_HUMAN	sp|Q13868|EXOS2_HUMAN	1	1	1	>sp|Q13868|EXOS2_HUMAN Exosome complex component RRP4 OS=Homo sapiens OX=9606 GN=EXOSC2 PE=1 SV=2	1	1	1	1	0	0	0	1	0	0	0	1	0	0	0	1	5.1	5.1	5.1	32.789	293	293	1	1		0	6.7157	By matching	By matching	By matching	By MS/MS	0	0	0	5.1	7441100	0	0	0	7441100	0	0	#DIV/0!	0
tr|D6RF44|D6RF44_HUMAN;tr|H0YA96|H0YA96_HUMAN;tr|D6RAF8|D6RAF8_HUMAN;tr|H0Y8G5|H0Y8G5_HUMAN;sp|Q14103|HNRPD_HUMAN;tr|D6RBQ9|D6RBQ9_HUMAN;tr|A0A087WUK2|A0A087WUK2_HUMAN;sp|O14979|HNRDL_HUMAN	tr|D6RF44|D6RF44_HUMAN;tr|H0YA96|H0YA96_HUMAN;tr|D6RAF8|D6RAF8_HUMAN;tr|H0Y8G5|H0Y8G5_HUMAN;sp|Q14103|HNRPD_HUMAN;tr|D6RBQ9|D6RBQ9_HUMAN;tr|A0A087WUK2|A0A087WUK2_HUMAN;sp|O14979|HNRDL_HUMAN	2;2;2;2;2;1;1;1	2;2;2;2;2;1;1;1	2;2;2;2;2;1;1;1	>tr|D6RF44|D6RF44_HUMAN Heterogeneous nuclear ribonucleoprotein D0 (Fragment) OS=Homo sapiens OX=9606 GN=HNRNPD PE=1 SV=8;>tr|H0YA96|H0YA96_HUMAN Heterogeneous nuclear ribonucleoprotein D0 (Fragment) OS=Homo sapiens OX=9606 GN=HNRNPD PE=1 SV=1;>tr|D6RAF8|D	8	2	2	2	0	0	0	2	0	0	0	2	0	0	0	2	19.8	19.8	19.8	12.553	111	111;210;221;260;355;155;363;420	1	2		0	11.593	By matching	By matching	By matching	By MS/MS	0	0	0	19.8	10531000	0	0	0	10531000	0	0	#DIV/0!	0
tr|F8W726|F8W726_HUMAN;sp|Q14157|UBP2L_HUMAN;tr|Q5VU77|Q5VU77_HUMAN;tr|H0Y5H6|H0Y5H6_HUMAN;tr|H7C2T8|H7C2T8_HUMAN	tr|F8W726|F8W726_HUMAN;sp|Q14157|UBP2L_HUMAN;tr|Q5VU77|Q5VU77_HUMAN;tr|H0Y5H6|H0Y5H6_HUMAN;tr|H7C2T8|H7C2T8_HUMAN	2;2;1;1;1	2;2;1;1;1	2;2;1;1;1	>tr|F8W726|F8W726_HUMAN Ubiquitin-associated protein 2-like OS=Homo sapiens OX=9606 GN=UBAP2L PE=1 SV=2;>sp|Q14157|UBP2L_HUMAN Ubiquitin-associated protein 2-like OS=Homo sapiens OX=9606 GN=UBAP2L PE=1 SV=2;>tr|Q5VU77|Q5VU77_HUMAN Ubiquitin-associated prot	5	2	2	2	0	0	0	2	0	0	0	2	0	0	0	2	2.2	2.2	2.2	113.63	1079	1079;1087;350;383;399	1	2		0	12.67	By matching	By matching	By matching	By MS/MS	0	0	0	2.2	17704000	0	0	0	17704000	0	0	#DIV/0!	0
sp|Q14444|CAPR1_HUMAN;tr|E9PLA9|E9PLA9_HUMAN;tr|G3V153|G3V153_HUMAN	sp|Q14444|CAPR1_HUMAN;tr|E9PLA9|E9PLA9_HUMAN;tr|G3V153|G3V153_HUMAN	6;5;3	6;5;3	6;5;3	>sp|Q14444|CAPR1_HUMAN Caprin-1 OS=Homo sapiens OX=9606 GN=CAPRIN1 PE=1 SV=2;>tr|E9PLA9|E9PLA9_HUMAN Caprin-1 (Fragment) OS=Homo sapiens OX=9606 GN=CAPRIN1 PE=1 SV=1;>tr|G3V153|G3V153_HUMAN Caprin-1 OS=Homo sapiens OX=9606 GN=CAPRIN1 PE=1 SV=1	3	6	6	6	0	0	0	6	0	0	0	6	0	0	0	6	12	12	12	78.365	709	709;186;628	1	6		0	40.214	By matching	By matching	By matching	By MS/MS	0	0	0	12	128230000	0	0	0	128230000	0	0	#DIV/0!	0
tr|A0A0C4DGA6|A0A0C4DGA6_HUMAN;sp|Q14527|HLTF_HUMAN;tr|H7C5K0|H7C5K0_HUMAN	tr|A0A0C4DGA6|A0A0C4DGA6_HUMAN;sp|Q14527|HLTF_HUMAN;tr|H7C5K0|H7C5K0_HUMAN	2;2;1	2;2;1	2;2;1	>tr|A0A0C4DGA6|A0A0C4DGA6_HUMAN Helicase-like transcription factor OS=Homo sapiens OX=9606 GN=HLTF PE=1 SV=1;>sp|Q14527|HLTF_HUMAN Helicase-like transcription factor OS=Homo sapiens OX=9606 GN=HLTF PE=1 SV=2;>tr|H7C5K0|H7C5K0_HUMAN Helicase-like transcript	3	2	2	2	0	0	0	2	0	0	0	2	0	0	0	2	2.6	2.6	2.6	113.86	1008	1008;1009;425	1	2		0	11.551	By matching	By matching	By matching	By MS/MS	0	0	0	2.6	18236000	0	0	0	18236000	0	0	#DIV/0!	0
tr|C9JUN4|C9JUN4_HUMAN;tr|C9J168|C9J168_HUMAN;tr|B4DP31|B4DP31_HUMAN;sp|Q14558|KPRA_HUMAN	tr|C9JUN4|C9JUN4_HUMAN;tr|C9J168|C9J168_HUMAN;tr|B4DP31|B4DP31_HUMAN;sp|Q14558|KPRA_HUMAN	1;1;1;1	1;1;1;1	1;1;1;1	>tr|C9JUN4|C9JUN4_HUMAN Phosphoribosyl pyrophosphate synthase-associated protein 1 (Fragment) OS=Homo sapiens OX=9606 GN=PRPSAP1 PE=1 SV=2;>tr|C9J168|C9J168_HUMAN Phosphoribosyl pyrophosphate synthase-associated protein 1 (Fragment) OS=Homo sapiens OX=9606	4	1	1	1	0	0	0	1	0	0	0	1	0	0	0	1	10.8	10.8	10.8	17.524	157	157;230;282;356	1	1		0	6.7485	By matching	By matching	By matching	By MS/MS	0	0	0	10.8	6056900	0	0	0	6056900	0	0	#DIV/0!	0
sp|Q14573|ITPR3_HUMAN;tr|A0A3B3IRP0|A0A3B3IRP0_HUMAN;tr|A0A3B3IU13|A0A3B3IU13_HUMAN;tr|A0A3B3IU05|A0A3B3IU05_HUMAN;tr|A0A3B3ITQ1|A0A3B3ITQ1_HUMAN;tr|A0A3B3ITU8|A0A3B3ITU8_HUMAN;tr|A0A3B3IU04|A0A3B3IU04_HUMAN;tr|A0A3F2YNW8|A0A3F2YNW8_HUMAN;sp|Q14643|ITPR1_HUMAN;tr|A0A3B3ITM1|A0A3B3ITM1_HUMAN;tr|A0A3B3ITQ4|A0A3B3ITQ4_HUMAN;tr|B7ZMI3|B7ZMI3_HUMAN;sp|Q14571|ITPR2_HUMAN	sp|Q14573|ITPR3_HUMAN	5;2;2;2;2;2;2;2;2;1;1;1;1	5;2;2;2;2;2;2;2;2;1;1;1;1	5;2;2;2;2;2;2;2;2;1;1;1;1	>sp|Q14573|ITPR3_HUMAN Inositol 1,4,5-trisphosphate receptor type 3 OS=Homo sapiens OX=9606 GN=ITPR3 PE=1 SV=2	13	5	5	5	0	0	0	5	0	0	0	5	0	0	0	5	2.2	2.2	2.2	304.1	2671	2671;1548;1739;1818;2012;2744;2749;2750;2758;175;188;721;2701	1	5		0	29.386	By matching	By matching	By matching	By MS/MS	0	0	0	2.2	29571000	0	0	0	29571000	0	0	#DIV/0!	0
sp|Q14684|RRP1B_HUMAN	sp|Q14684|RRP1B_HUMAN	3	3	3	>sp|Q14684|RRP1B_HUMAN Ribosomal RNA processing protein 1 homolog B OS=Homo sapiens OX=9606 GN=RRP1B PE=1 SV=3	1	3	3	3	0	0	1	3	0	0	1	3	0	0	1	3	5.1	5.1	5.1	84.427	758	758	1	4		0	19.365	By matching	By matching	By matching	By MS/MS	0	0	1.8	5.1	36950000	0	0	377190	36573000	0	0	#DIV/0!	0
sp|Q14691|PSF1_HUMAN	sp|Q14691|PSF1_HUMAN	2	2	2	>sp|Q14691|PSF1_HUMAN DNA replication complex GINS protein PSF1 OS=Homo sapiens OX=9606 GN=GINS1 PE=1 SV=1	1	2	2	2	0	0	0	2	0	0	0	2	0	0	0	2	9.7	9.7	9.7	22.988	196	196	1	2		0	11.428	By matching	By matching	By matching	By MS/MS	0	0	0	9.7	14020000	0	0	0	14020000	0	0	#DIV/0!	0
sp|Q14694|UBP10_HUMAN;tr|H3BNS8|H3BNS8_HUMAN;tr|H3BQP1|H3BQP1_HUMAN;tr|J3KT19|J3KT19_HUMAN	sp|Q14694|UBP10_HUMAN	3;1;1;1	3;1;1;1	3;1;1;1	>sp|Q14694|UBP10_HUMAN Ubiquitin carboxyl-terminal hydrolase 10 OS=Homo sapiens OX=9606 GN=USP10 PE=1 SV=2	4	3	3	3	0	0	0	3	0	0	0	3	0	0	0	3	5.1	5.1	5.1	87.133	798	798;76;110;208	1	3		0	21.316	By matching	By matching	By matching	By MS/MS	0	0	0	5.1	25776000	0	0	0	25776000	0	0	#DIV/0!	0
tr|A0A2R8YE38|A0A2R8YE38_HUMAN;tr|A0A2R8Y5M9|A0A2R8Y5M9_HUMAN;tr|A0A2R8Y7M9|A0A2R8Y7M9_HUMAN;tr|A0A2R8Y7I0|A0A2R8Y7I0_HUMAN;tr|K7EMY3|K7EMY3_HUMAN;tr|A0A2R8YDW2|A0A2R8YDW2_HUMAN;tr|A0A2R8Y4X2|A0A2R8Y4X2_HUMAN;tr|A0A2R8YD40|A0A2R8YD40_HUMAN;tr|A0A2R8YDJ9|A0A2R8YDJ9_HUMAN;tr|A0A2R8YER1|A0A2R8YER1_HUMAN;tr|A0A2R8Y8C1|A0A2R8Y8C1_HUMAN;tr|A0A2R8Y445|A0A2R8Y445_HUMAN;tr|A0A2R8Y425|A0A2R8Y425_HUMAN;tr|A…	tr|A0A2R8YE38|A0A2R8YE38_HUMAN;tr|A0A2R8Y5M9|A0A2R8Y5M9_HUMAN;tr|A0A2R8Y7M9|A0A2R8Y7M9_HUMAN;tr|A0A2R8Y7I0|A0A2R8Y7I0_HUMAN;tr|K7EMY3|K7EMY3_HUMAN;tr|A0A2R8YDW2|A0A2R8YDW2_HUMAN;tr|A0A2R8Y4X2|A0A2R8Y4X2_HUMAN;tr|A0A2R8YD40|A0A2R8YD40_HUMAN;tr|A0A2R8YDJ9|A0A2R8YDJ9_HUMAN;tr|A0A2R8YER1|A0A2R8YER1_HUMAN;tr|A0A2R8Y8C1|A0A2R8Y8C1_HUMAN;tr|A0A2R8Y445|A0A2R8Y445_HUMAN;tr|A0A2R8Y425|A0A2R8Y425_HUMAN;tr|A…	1;1;1;1;1;1;1;1;1;1;1;1;1;1;1;1;1;1;1;1;1;1;1	1;1;1;1;1;1;1;1;1;1;1;1;1;1;1;1;1;1;1;1;1;1;1	1;1;1;1;1;1;1;1;1;1;1;1;1;1;1;1;1;1;1;1;1;1;1	>tr|A0A2R8YE38|A0A2R8YE38_HUMAN Chromodomain-helicase-DNA-binding protein 4 (Fragment) OS=Homo sapiens OX=9606 GN=CHD4 PE=1 SV=1;>tr|A0A2R8Y5M9|A0A2R8Y5M9_HUMAN Chromodomain-helicase-DNA-binding protein 4 (Fragment) OS=Homo sapiens OX=9606 GN=CHD4 PE=1 SV=	23	1	1	1	0	0	0	1	0	0	0	1	0	0	0	1	2.8	2.8	2.8	52.145	458	458;554;560;605;1060;1215;1262;1484;1554;1645;1669;1671;1889;1892;1899;1902;1903;1905;1912;1914;1920;1937;1954	1	1		0	7.0899	By matching	By matching	By matching	By MS/MS	0	0	0	2.8	11834000	0	0	0	11834000	0	0	#DIV/0!	0
sp|Q15029|U5S1_HUMAN;tr|K7EJ74|K7EJ74_HUMAN;tr|K7EP67|K7EP67_HUMAN	sp|Q15029|U5S1_HUMAN;tr|K7EJ74|K7EJ74_HUMAN;tr|K7EP67|K7EP67_HUMAN	2;1;1	2;1;1	2;1;1	>sp|Q15029|U5S1_HUMAN 116 kDa U5 small nuclear ribonucleoprotein component OS=Homo sapiens OX=9606 GN=EFTUD2 PE=1 SV=1;>tr|K7EJ74|K7EJ74_HUMAN 116 kDa U5 small nuclear ribonucleoprotein component (Fragment) OS=Homo sapiens OX=9606 GN=EFTUD2 PE=1 SV=1;>tr|K	3	2	2	2	0	0	0	2	0	0	0	2	0	0	0	2	2.7	2.7	2.7	109.43	972	972;134;223	1	3		0	14.122	By matching	By matching	By matching	By MS/MS	0	0	0	2.7	26247000	0	0	0	26247000	0	0	#DIV/0!	0
sp|Q15233|NONO_HUMAN;tr|H7C367|H7C367_HUMAN;tr|C9IZL7|C9IZL7_HUMAN;tr|C9JYS8|C9JYS8_HUMAN	sp|Q15233|NONO_HUMAN;tr|H7C367|H7C367_HUMAN	3;2;1;1	3;2;1;1	3;2;1;1	>sp|Q15233|NONO_HUMAN Non-POU domain-containing octamer-binding protein OS=Homo sapiens OX=9606 GN=NONO PE=1 SV=4;>tr|H7C367|H7C367_HUMAN Non-POU domain-containing octamer-binding protein (Fragment) OS=Homo sapiens OX=9606 GN=NONO PE=1 SV=8	4	3	3	3	0	0	0	3	0	0	0	3	0	0	0	3	10.2	10.2	10.2	54.231	471	471;234;207;247	1	5		0	56.684	By matching	By matching	By matching	By MS/MS	0	0	0	10.2	96210000	0	0	0	96210000	0	0	#DIV/0!	0
tr|C9J544|C9J544_HUMAN;tr|A0A0B4J2E5|A0A0B4J2E5_HUMAN;sp|Q15269|PWP2_HUMAN	tr|C9J544|C9J544_HUMAN;tr|A0A0B4J2E5|A0A0B4J2E5_HUMAN;sp|Q15269|PWP2_HUMAN	1;1;1	1;1;1	1;1;1	>tr|C9J544|C9J544_HUMAN Periodic tryptophan protein 2 homolog (Fragment) OS=Homo sapiens OX=9606 GN=PWP2 PE=1 SV=8;>tr|A0A0B4J2E5|A0A0B4J2E5_HUMAN Uncharacterized protein OS=Homo sapiens OX=9606 GN=LOC102724159 PE=1 SV=1;>sp|Q15269|PWP2_HUMAN Periodic tryp	3	1	1	1	0	0	0	1	0	0	0	1	0	0	0	1	5.4	5.4	5.4	20.028	186	186;919;919	1	1		0	6.4935	By matching	By matching	By matching	By MS/MS	0	0	0	5.4	4363800	0	0	0	4363800	0	0	#DIV/0!	0
tr|S4R3C6|S4R3C6_HUMAN;tr|H0Y8L3|H0Y8L3_HUMAN;sp|Q15582|BGH3_HUMAN;tr|H0YAB8|H0YAB8_HUMAN;tr|H0Y9D7|H0Y9D7_HUMAN	tr|S4R3C6|S4R3C6_HUMAN;tr|H0Y8L3|H0Y8L3_HUMAN;sp|Q15582|BGH3_HUMAN;tr|H0YAB8|H0YAB8_HUMAN;tr|H0Y9D7|H0Y9D7_HUMAN	2;2;2;1;1	2;2;2;1;1	2;2;2;1;1	>tr|S4R3C6|S4R3C6_HUMAN Transforming growth factor-beta-induced protein ig-h3 (Fragment) OS=Homo sapiens OX=9606 GN=TGFBI PE=1 SV=1;>tr|H0Y8L3|H0Y8L3_HUMAN Transforming growth factor-beta-induced protein ig-h3 (Fragment) OS=Homo sapiens OX=9606 GN=TGFBI PE	5	2	2	2	0	0	0	2	0	0	0	2	0	0	0	2	11.9	11.9	11.9	23.497	219	219;366;683;59;194	1	2		0	12.75	By matching	By matching	By matching	By MS/MS	0	0	0	11.9	14221000	0	0	0	14221000	0	0	#DIV/0!	0
sp|Q15717|ELAV1_HUMAN;tr|M0QZR9|M0QZR9_HUMAN;tr|B1AM48|B1AM48_HUMAN;sp|Q12926|ELAV2_HUMAN;tr|B1APY9|B1APY9_HUMAN;sp|P26378|ELAV4_HUMAN;tr|B1APY8|B1APY8_HUMAN;tr|A0A0A0MRX1|A0A0A0MRX1_HUMAN;tr|A0A0R4J2E6|A0A0R4J2E6_HUMAN	sp|Q15717|ELAV1_HUMAN	7;3;1;1;1;1;1;1;1	7;3;1;1;1;1;1;1;1	7;3;1;1;1;1;1;1;1	>sp|Q15717|ELAV1_HUMAN ELAV-like protein 1 OS=Homo sapiens OX=9606 GN=ELAVL1 PE=1 SV=2	9	7	7	7	0	0	0	7	0	0	0	7	0	0	0	7	23.3	23.3	23.3	36.091	326	326;153;189;359;371;380;385;389;402	1	9		0	51.119	By matching	By matching	By matching	By MS/MS	0	0	0	23.3	148850000	0	0	0	148850000	0	0	#DIV/0!	0
tr|A0A0B4J1Z1|A0A0B4J1Z1_HUMAN;tr|C9JAB2|C9JAB2_HUMAN;sp|Q16629|SRSF7_HUMAN	tr|A0A0B4J1Z1|A0A0B4J1Z1_HUMAN;tr|C9JAB2|C9JAB2_HUMAN;sp|Q16629|SRSF7_HUMAN	1;1;1	1;1;1	1;1;1	>tr|A0A0B4J1Z1|A0A0B4J1Z1_HUMAN Serine/arginine-rich-splicing factor 7 OS=Homo sapiens OX=9606 GN=SRSF7 PE=1 SV=1;>tr|C9JAB2|C9JAB2_HUMAN Serine/arginine-rich-splicing factor 7 OS=Homo sapiens OX=9606 GN=SRSF7 PE=1 SV=1;>sp|Q16629|SRSF7_HUMAN Serine/argini	3	1	1	1	0	0	1	1	0	0	1	1	0	0	1	1	12.4	12.4	12.4	15.763	137	137;235;238	1	2		0	8.7969	By matching	By matching	By matching	By MS/MS	0	0	12.4	12.4	10938000	0	0	287270	10650000	0	0	#DIV/0!	0
sp|Q16678|CP1B1_HUMAN	sp|Q16678|CP1B1_HUMAN	2	2	2	>sp|Q16678|CP1B1_HUMAN Cytochrome P450 1B1 OS=Homo sapiens OX=9606 GN=CYP1B1 PE=1 SV=2	1	2	2	2	0	0	0	2	0	0	0	2	0	0	0	2	3.5	3.5	3.5	60.845	543	543	1	2		0	12.16	By matching	By matching	By matching	By MS/MS	0	0	0	3.5	25019000	0	0	0	25019000	0	0	#DIV/0!	0
sp|Q49A92|CH034_HUMAN	sp|Q49A92|CH034_HUMAN	1	1	1	>sp|Q49A92|CH034_HUMAN Uncharacterized protein C8orf34 OS=Homo sapiens OX=9606 GN=C8orf34 PE=2 SV=3	1	1	1	1	0	0	0	1	0	0	0	1	0	0	0	1	1.5	1.5	1.5	59.433	538	538	1	1		0.0021598	6.2958	By matching	By matching	By matching	By MS/MS	0	0	0	1.5	15614000	0	0	0	15614000	0	0	#DIV/0!	0
sp|Q562R1|ACTBL_HUMAN	sp|Q562R1|ACTBL_HUMAN	8	2	2	>sp|Q562R1|ACTBL_HUMAN Beta-actin-like protein 2 OS=Homo sapiens OX=9606 GN=ACTBL2 PE=1 SV=2	1	8	2	2	3	5	4	8	0	0	0	2	0	0	0	2	21.3	10.6	10.6	42.003	376	376	1	2		0	11.13	By matching	By matching	By matching	By MS/MS	6.6	10.4	10.4	21.3	262800000	0	0	0	262800000	0	0	#DIV/0!	0
tr|X6RGJ2|X6RGJ2_HUMAN;sp|Q5SSJ5|HP1B3_HUMAN;tr|Q5SWC8|Q5SWC8_HUMAN;tr|B0QZK4|B0QZK4_HUMAN;tr|B0QZK9|B0QZK9_HUMAN;tr|B0QZK8|B0QZK8_HUMAN	tr|X6RGJ2|X6RGJ2_HUMAN;sp|Q5SSJ5|HP1B3_HUMAN;tr|Q5SWC8|Q5SWC8_HUMAN;tr|B0QZK4|B0QZK4_HUMAN	4;4;3;2;1;1	4;4;3;2;1;1	4;4;3;2;1;1	>tr|X6RGJ2|X6RGJ2_HUMAN Heterochromatin protein 1-binding protein 3 (Fragment) OS=Homo sapiens OX=9606 GN=HP1BP3 PE=1 SV=1;>sp|Q5SSJ5|HP1B3_HUMAN Heterochromatin protein 1-binding protein 3 OS=Homo sapiens OX=9606 GN=HP1BP3 PE=1 SV=1;>tr|Q5SWC8|Q5SWC8_HUMA	6	4	4	4	0	0	0	4	0	0	0	4	0	0	0	4	13.1	13.1	13.1	36.514	327	327;553;278;253;75;124	1	4		0	22.522	By matching	By matching	By matching	By MS/MS	0	0	0	13.1	30309000	0	0	0	30309000	0	0	#DIV/0!	0
tr|H0Y2V6|H0Y2V6_HUMAN;sp|Q5SW79|CE170_HUMAN;tr|E5RGW7|E5RGW7_HUMAN;tr|E5RG47|E5RG47_HUMAN;tr|H0Y4T4|H0Y4T4_HUMAN;tr|E7EWM2|E7EWM2_HUMAN;tr|E7EMW0|E7EMW0_HUMAN	tr|H0Y2V6|H0Y2V6_HUMAN;sp|Q5SW79|CE170_HUMAN;tr|E5RGW7|E5RGW7_HUMAN;tr|E5RG47|E5RG47_HUMAN;tr|H0Y4T4|H0Y4T4_HUMAN;tr|E7EWM2|E7EWM2_HUMAN;tr|E7EMW0|E7EMW0_HUMAN	2;2;1;1;1;1;1	2;2;1;1;1;1;1	2;2;1;1;1;1;1	>tr|H0Y2V6|H0Y2V6_HUMAN Centrosomal protein of 170 kDa (Fragment) OS=Homo sapiens OX=9606 GN=CEP170 PE=1 SV=1;>sp|Q5SW79|CE170_HUMAN Centrosomal protein of 170 kDa OS=Homo sapiens OX=9606 GN=CEP170 PE=1 SV=1;>tr|E5RGW7|E5RGW7_HUMAN Centrosomal protein of 1	7	2	2	2	0	0	0	2	0	0	0	2	0	0	0	2	1.1	1.1	1.1	171.97	1558	1558;1584;103;175;263;293;320	1	2		0	12.146	By matching	By matching	By matching	By MS/MS	0	0	0	1.1	8335500	0	0	0	8335500	0	0	#DIV/0!	0
sp|Q6P2Q9|PRP8_HUMAN;tr|I3L0J9|I3L0J9_HUMAN	sp|Q6P2Q9|PRP8_HUMAN;tr|I3L0J9|I3L0J9_HUMAN	5;4	5;4	5;4	>sp|Q6P2Q9|PRP8_HUMAN Pre-mRNA-processing-splicing factor 8 OS=Homo sapiens OX=9606 GN=PRPF8 PE=1 SV=2;>tr|I3L0J9|I3L0J9_HUMAN Pre-mRNA-processing-splicing factor 8 (Fragment) OS=Homo sapiens OX=9606 GN=PRPF8 PE=1 SV=8	2	5	5	5	0	0	0	5	0	0	0	5	0	0	0	5	2.4	2.4	2.4	273.6	2335	2335;1012	1	5		0	30.197	By matching	By matching	By matching	By MS/MS	0	0	0	2.4	22800000	0	0	0	22800000	0	0	#DIV/0!	0
tr|C9JYQ9|C9JYQ9_HUMAN;sp|Q6P5R6|RL22L_HUMAN;tr|H0Y8C2|H0Y8C2_HUMAN	tr|C9JYQ9|C9JYQ9_HUMAN;sp|Q6P5R6|RL22L_HUMAN;tr|H0Y8C2|H0Y8C2_HUMAN	3;3;3	2;2;2	2;2;2	>tr|C9JYQ9|C9JYQ9_HUMAN 60S ribosomal protein L22-like 1 OS=Homo sapiens OX=9606 GN=RPL22L1 PE=1 SV=1;>sp|Q6P5R6|RL22L_HUMAN 60S ribosomal protein L22-like 1 OS=Homo sapiens OX=9606 GN=RPL22L1 PE=1 SV=2;>tr|H0Y8C2|H0Y8C2_HUMAN 60S ribosomal protein L22-lik	3	3	2	2	0	0	0	3	0	0	0	2	0	0	0	2	26.4	19.8	19.8	14.478	121	121;122;142	1	3		0	13.626	By matching	By matching	By matching	By MS/MS	0	0	0	26.4	19575000	0	0	0	19575000	0	0	#DIV/0!	0
tr|A0A0B4J210|A0A0B4J210_HUMAN;sp|Q6PKG0|LARP1_HUMAN;tr|H0YC33|H0YC33_HUMAN;tr|E5RH50|E5RH50_HUMAN	tr|A0A0B4J210|A0A0B4J210_HUMAN;sp|Q6PKG0|LARP1_HUMAN;tr|H0YC33|H0YC33_HUMAN;tr|E5RH50|E5RH50_HUMAN	3;3;2;2	3;3;2;2	3;3;2;2	>tr|A0A0B4J210|A0A0B4J210_HUMAN La-related protein 1 (Fragment) OS=Homo sapiens OX=9606 GN=LARP1 PE=1 SV=5;>sp|Q6PKG0|LARP1_HUMAN La-related protein 1 OS=Homo sapiens OX=9606 GN=LARP1 PE=1 SV=2;>tr|H0YC33|H0YC33_HUMAN La-related protein 1 (Fragment) OS=Hom	4	3	3	3	0	0	0	3	0	0	0	3	0	0	0	3	6.1	6.1	6.1	90.821	815	815;1096;183;610	1	3		0	18.006	By matching	By matching	By matching	By MS/MS	0	0	0	6.1	58550000	0	0	0	58550000	0	0	#DIV/0!	0
tr|D6REK3|D6REK3_HUMAN;sp|Q6UX04|CWC27_HUMAN	tr|D6REK3|D6REK3_HUMAN;sp|Q6UX04|CWC27_HUMAN	1;1	1;1	1;1	>tr|D6REK3|D6REK3_HUMAN Spliceosome-associated protein CWC27 homolog OS=Homo sapiens OX=9606 GN=CWC27 PE=1 SV=1;>sp|Q6UX04|CWC27_HUMAN Spliceosome-associated protein CWC27 homolog OS=Homo sapiens OX=9606 GN=CWC27 PE=1 SV=1	2	1	1	1	0	0	0	1	0	0	0	1	0	0	0	1	5.2	5.2	5.2	42.996	381	381;472	1	1		0	7.0026	By matching	By matching	By matching	By MS/MS	0	0	0	5.2	42995000	0	0	0	42995000	0	0	#DIV/0!	0
sp|Q6UXN9|WDR82_HUMAN;tr|C9JBU3|C9JBU3_HUMAN	sp|Q6UXN9|WDR82_HUMAN	3;1	3;1	3;1	>sp|Q6UXN9|WDR82_HUMAN WD repeat-containing protein 82 OS=Homo sapiens OX=9606 GN=WDR82 PE=1 SV=1	2	3	3	3	0	0	0	3	0	0	0	3	0	0	0	3	16.3	16.3	16.3	35.079	313	313;74	1	3		0	19.001	By matching	By matching	By matching	By MS/MS	0	0	0	16.3	36838000	0	0	0	36838000	0	0	#DIV/0!	0
tr|C9JW88|C9JW88_HUMAN;tr|F8WCD5|F8WCD5_HUMAN;tr|C9JPV7|C9JPV7_HUMAN;tr|C9JXQ0|C9JXQ0_HUMAN;tr|C9J0V6|C9J0V6_HUMAN;tr|C9JHT0|C9JHT0_HUMAN;tr|C9JRZ2|C9JRZ2_HUMAN;tr|C9JHW1|C9JHW1_HUMAN;tr|E7ESB6|E7ESB6_HUMAN;sp|Q6Y7W6|GGYF2_HUMAN;tr|I1E4Y6|I1E4Y6_HUMAN	tr|C9JW88|C9JW88_HUMAN;tr|F8WCD5|F8WCD5_HUMAN;tr|C9JPV7|C9JPV7_HUMAN;tr|C9JXQ0|C9JXQ0_HUMAN;tr|C9J0V6|C9J0V6_HUMAN;tr|C9JHT0|C9JHT0_HUMAN;tr|C9JRZ2|C9JRZ2_HUMAN;tr|C9JHW1|C9JHW1_HUMAN;tr|E7ESB6|E7ESB6_HUMAN;sp|Q6Y7W6|GGYF2_HUMAN;tr|I1E4Y6|I1E4Y6_HUMAN	1;1;1;1;1;1;1;1;1;1;1	1;1;1;1;1;1;1;1;1;1;1	1;1;1;1;1;1;1;1;1;1;1	>tr|C9JW88|C9JW88_HUMAN GRB10-interacting GYF protein 2 (Fragment) OS=Homo sapiens OX=9606 GN=GIGYF2 PE=1 SV=1;>tr|F8WCD5|F8WCD5_HUMAN GRB10-interacting GYF protein 2 OS=Homo sapiens OX=9606 GN=GIGYF2 PE=1 SV=1;>tr|C9JPV7|C9JPV7_HUMAN GRB10-interacting GYF	11	1	1	1	0	0	0	1	0	0	0	1	0	0	0	1	22.1	22.1	22.1	7.4042	68	68;92;93;99;106;112;115;720;836;1299;1321	1	1		0	9.3826	By matching	By matching	By matching	By MS/MS	0	0	0	22.1	0	0	0	0	0	0	0	#DIV/0!	0
tr|F8W1I4|F8W1I4_HUMAN;tr|Q8TBL5|Q8TBL5_HUMAN;tr|A0A087WTL9|A0A087WTL9_HUMAN;tr|F8VY40|F8VY40_HUMAN;tr|Q96J85|Q96J85_HUMAN;sp|Q71RC2|LARP4_HUMAN	tr|F8W1I4|F8W1I4_HUMAN;tr|Q8TBL5|Q8TBL5_HUMAN;tr|A0A087WTL9|A0A087WTL9_HUMAN;tr|F8VY40|F8VY40_HUMAN;tr|Q96J85|Q96J85_HUMAN;sp|Q71RC2|LARP4_HUMAN	1;1;1;1;1;1	1;1;1;1;1;1	1;1;1;1;1;1	>tr|F8W1I4|F8W1I4_HUMAN La-related protein 4 (Fragment) OS=Homo sapiens OX=9606 GN=LARP4 PE=1 SV=1;>tr|Q8TBL5|Q8TBL5_HUMAN LARP4 protein OS=Homo sapiens OX=9606 GN=LARP4 PE=1 SV=1;>tr|A0A087WTL9|A0A087WTL9_HUMAN La-related protein 4 OS=Homo sapiens OX=9606	6	1	1	1	0	0	0	1	0	0	0	1	0	0	0	1	10.4	10.4	10.4	14.143	125	125;188;188;191;375;724	1	1		0	7.1504	By matching	By matching	By matching	By MS/MS	0	0	0	10.4	5227500	0	0	0	5227500	0	0	#DIV/0!	0
sp|Q7KZF4|SND1_HUMAN	sp|Q7KZF4|SND1_HUMAN	3	3	3	>sp|Q7KZF4|SND1_HUMAN Staphylococcal nuclease domain-containing protein 1 OS=Homo sapiens OX=9606 GN=SND1 PE=1 SV=1	1	3	3	3	0	0	0	3	0	0	0	3	0	0	0	3	4.1	4.1	4.1	102	910	910	1	3		0	28.069	By matching	By matching	By matching	By MS/MS	0	0	0	4.1	17547000	0	0	0	17547000	0	0	#DIV/0!	0
tr|H7BXY3|H7BXY3_HUMAN;sp|Q7L2E3|DHX30_HUMAN	tr|H7BXY3|H7BXY3_HUMAN;sp|Q7L2E3|DHX30_HUMAN	4;4	4;4	4;4	>tr|H7BXY3|H7BXY3_HUMAN ATP-dependent RNA helicase DHX30 OS=Homo sapiens OX=9606 GN=DHX30 PE=1 SV=1;>sp|Q7L2E3|DHX30_HUMAN ATP-dependent RNA helicase DHX30 OS=Homo sapiens OX=9606 GN=DHX30 PE=1 SV=1	2	4	4	4	0	0	0	4	0	0	0	4	0	0	0	4	3.6	3.6	3.6	130.55	1166	1166;1194	1	4		0	30.283	By matching	By matching	By matching	By MS/MS	0	0	0	3.6	63597000	0	0	0	63597000	0	0	#DIV/0!	0
tr|E9PRI2|E9PRI2_HUMAN;tr|E7ESM3|E7ESM3_HUMAN;sp|Q7L2H7|EIF3M_HUMAN	tr|E9PRI2|E9PRI2_HUMAN;tr|E7ESM3|E7ESM3_HUMAN;sp|Q7L2H7|EIF3M_HUMAN	1;1;1	1;1;1	1;1;1	>tr|E9PRI2|E9PRI2_HUMAN Eukaryotic translation initiation factor 3 subunit M OS=Homo sapiens OX=9606 GN=EIF3M PE=1 SV=1;>tr|E7ESM3|E7ESM3_HUMAN Eukaryotic translation initiation factor 3 subunit M OS=Homo sapiens OX=9606 GN=EIF3M PE=1 SV=1;>sp|Q7L2H7|EIF3M	3	1	1	1	0	0	0	1	0	0	0	1	0	0	0	1	30.5	30.5	30.5	6.382	59	59;123;374	1	1		0	7.4693	By matching	By matching	By matching	By MS/MS	0	0	0	30.5	10357000	0	0	0	10357000	0	0	#DIV/0!	0
sp|Q86UP2|KTN1_HUMAN;tr|G3V4Y7|G3V4Y7_HUMAN;tr|G3V5G2|G3V5G2_HUMAN;tr|H0YJZ8|H0YJZ8_HUMAN;tr|G3V5P0|G3V5P0_HUMAN;tr|B7Z6P3|B7Z6P3_HUMAN	sp|Q86UP2|KTN1_HUMAN;tr|G3V4Y7|G3V4Y7_HUMAN;tr|G3V5G2|G3V5G2_HUMAN	5;4;3;2;1;1	5;4;3;2;1;1	5;4;3;2;1;1	>sp|Q86UP2|KTN1_HUMAN Kinectin OS=Homo sapiens OX=9606 GN=KTN1 PE=1 SV=1;>tr|G3V4Y7|G3V4Y7_HUMAN Kinectin OS=Homo sapiens OX=9606 GN=KTN1 PE=1 SV=1;>tr|G3V5G2|G3V5G2_HUMAN Kinectin (Fragment) OS=Homo sapiens OX=9606 GN=KTN1 PE=1 SV=1	6	5	5	5	0	0	0	5	0	0	0	5	0	0	0	5	4.3	4.3	4.3	156.27	1357	1357;595;162;153;160;334	1	5		0	65.185	By matching	By matching	By matching	By MS/MS	0	0	0	4.3	46147000	0	0	0	46147000	0	0	#DIV/0!	0
tr|A0A384DVU0|A0A384DVU0_HUMAN;sp|Q8IY17|PLPL6_HUMAN;tr|M0R2C2|M0R2C2_HUMAN;sp|Q6ZV29|PLPL7_HUMAN	tr|A0A384DVU0|A0A384DVU0_HUMAN;sp|Q8IY17|PLPL6_HUMAN	6;6;1;1	6;6;1;1	6;6;1;1	>tr|A0A384DVU0|A0A384DVU0_HUMAN Neuropathy target esterase OS=Homo sapiens OX=9606 GN=PNPLA6 PE=1 SV=1;>sp|Q8IY17|PLPL6_HUMAN Neuropathy target esterase OS=Homo sapiens OX=9606 GN=PNPLA6 PE=1 SV=3	4	6	6	6	0	0	0	6	0	0	0	6	0	0	0	6	6.5	6.5	6.5	149.92	1365	1365;1375;267;1317	1	7		0	54.874	By matching	By matching	By matching	By MS/MS	0	0	0	6.5	77452000	0	0	0	77452000	0	0	#DIV/0!	0
sp|Q8IZL8|PELP1_HUMAN	sp|Q8IZL8|PELP1_HUMAN	1	1	1	>sp|Q8IZL8|PELP1_HUMAN Proline-, glutamic acid- and leucine-rich protein 1 OS=Homo sapiens OX=9606 GN=PELP1 PE=1 SV=2	1	1	1	1	0	0	0	1	0	0	0	1	0	0	0	1	2.7	2.7	2.7	119.7	1130	1130	1	1		0	12.019	By matching	By matching	By matching	By MS/MS	0	0	0	2.7	18791000	0	0	0	18791000	0	0	#DIV/0!	0
sp|Q8NC51|PAIRB_HUMAN	sp|Q8NC51|PAIRB_HUMAN	1	1	1	>sp|Q8NC51|PAIRB_HUMAN Plasminogen activator inhibitor 1 RNA-binding protein OS=Homo sapiens OX=9606 GN=SERBP1 PE=1 SV=2	1	1	1	1	0	0	0	1	0	0	0	1	0	0	0	1	2	2	2	44.965	408	408	1	5		0	9.6084	By matching	By matching	By matching	By MS/MS	0	0	0	2	7201200	0	0	0	7201200	0	0	#DIV/0!	0
tr|E9PH82|E9PH82_HUMAN;sp|Q8NCA5|FA98A_HUMAN	tr|E9PH82|E9PH82_HUMAN;sp|Q8NCA5|FA98A_HUMAN	2;2	2;2	2;2	>tr|E9PH82|E9PH82_HUMAN Protein FAM98A OS=Homo sapiens OX=9606 GN=FAM98A PE=1 SV=1;>sp|Q8NCA5|FA98A_HUMAN Protein FAM98A OS=Homo sapiens OX=9606 GN=FAM98A PE=1 SV=1	2	2	2	2	0	0	0	2	0	0	0	2	0	0	0	2	8.7	8.7	8.7	34.431	312	312;519	1	3		0	13.524	By matching	By matching	By matching	By MS/MS	0	0	0	8.7	32588000	0	0	0	32588000	0	0	#DIV/0!	0
tr|J3QQK2|J3QQK2_HUMAN;tr|B4DKL7|B4DKL7_HUMAN;sp|Q8NE00|TM104_HUMAN	tr|J3QQK2|J3QQK2_HUMAN;tr|B4DKL7|B4DKL7_HUMAN;sp|Q8NE00|TM104_HUMAN	1;1;1	1;1;1	1;1;1	>tr|J3QQK2|J3QQK2_HUMAN Transmembrane protein 104 (Fragment) OS=Homo sapiens OX=9606 GN=TMEM104 PE=1 SV=1;>tr|B4DKL7|B4DKL7_HUMAN Transmembrane protein 104 OS=Homo sapiens OX=9606 GN=TMEM104 PE=1 SV=1;>sp|Q8NE00|TM104_HUMAN Transmembrane protein 104 OS=Hom	3	1	1	1	0	0	0	1	0	0	0	1	0	0	0	1	5.4	5.4	5.4	14.406	129	129;327;496	1	1		0	6.4566	By matching	By matching	By matching	By MS/MS	0	0	0	5.4	32992000	0	0	0	32992000	0	0	#DIV/0!	0
tr|A0A0G2JIC2|A0A0G2JIC2_HUMAN;tr|H0YGW7|H0YGW7_HUMAN;sp|Q8NE71|ABCF1_HUMAN	tr|A0A0G2JIC2|A0A0G2JIC2_HUMAN;tr|H0YGW7|H0YGW7_HUMAN;sp|Q8NE71|ABCF1_HUMAN	1;1;1	1;1;1	1;1;1	>tr|A0A0G2JIC2|A0A0G2JIC2_HUMAN ATP-binding cassette sub-family F member 1 OS=Homo sapiens OX=9606 GN=ABCF1 PE=1 SV=1;>tr|H0YGW7|H0YGW7_HUMAN ATP-binding cassette sub-family F member 1 (Fragment) OS=Homo sapiens OX=9606 GN=ABCF1 PE=1 SV=1;>sp|Q8NE71|ABCF1_	3	1	1	1	0	0	0	1	0	0	0	1	0	0	0	1	4.2	4.2	4.2	27.217	238	238;596;845	1	1		0	6.745	By matching	By matching	By matching	By MS/MS	0	0	0	4.2	9586400	0	0	0	9586400	0	0	#DIV/0!	0
tr|F2Z2V2|F2Z2V2_HUMAN;sp|Q8NI27|THOC2_HUMAN	tr|F2Z2V2|F2Z2V2_HUMAN;sp|Q8NI27|THOC2_HUMAN	1;1	1;1	1;1	>tr|F2Z2V2|F2Z2V2_HUMAN THO complex subunit 2 OS=Homo sapiens OX=9606 GN=THOC2 PE=1 SV=1;>sp|Q8NI27|THOC2_HUMAN THO complex subunit 2 OS=Homo sapiens OX=9606 GN=THOC2 PE=1 SV=2	2	1	1	1	0	0	0	1	0	0	0	1	0	0	0	1	10.8	10.8	10.8	13.865	120	120;1593	1	1		0	6.9289	By matching	By matching	By matching	By MS/MS	0	0	0	10.8	7776800	0	0	0	7776800	0	0	#DIV/0!	0
sp|Q8TDN6|BRX1_HUMAN	sp|Q8TDN6|BRX1_HUMAN	1	1	1	>sp|Q8TDN6|BRX1_HUMAN Ribosome biogenesis protein BRX1 homolog OS=Homo sapiens OX=9606 GN=BRIX1 PE=1 SV=2	1	1	1	1	0	0	0	1	0	0	0	1	0	0	0	1	2	2	2	41.401	353	353	1	1		0	6.4987	By matching	By matching	By matching	By MS/MS	0	0	0	2	8352600	0	0	0	8352600	0	0	#DIV/0!	0
sp|Q8TER5|ARH40_HUMAN	sp|Q8TER5|ARH40_HUMAN	4	4	4	>sp|Q8TER5|ARH40_HUMAN Rho guanine nucleotide exchange factor 40 OS=Homo sapiens OX=9606 GN=ARHGEF40 PE=1 SV=3	1	4	4	4	0	0	0	4	0	0	0	4	0	0	0	4	3	3	3	164.66	1519	1519	1	4		0	27.456	By matching	By matching	By matching	By MS/MS	0	0	0	3	37835000	0	0	0	37835000	0	0	#DIV/0!	0
tr|F1T0B3|F1T0B3_HUMAN;tr|A0A087X2G1|A0A087X2G1_HUMAN;sp|Q92499|DDX1_HUMAN	tr|F1T0B3|F1T0B3_HUMAN;tr|A0A087X2G1|A0A087X2G1_HUMAN;sp|Q92499|DDX1_HUMAN	3;3;3	3;3;3	3;3;3	>tr|F1T0B3|F1T0B3_HUMAN ATP-dependent RNA helicase DDX1 OS=Homo sapiens OX=9606 GN=DDX1 PE=1 SV=1;>tr|A0A087X2G1|A0A087X2G1_HUMAN ATP-dependent RNA helicase DDX1 OS=Homo sapiens OX=9606 GN=DDX1 PE=1 SV=1;>sp|Q92499|DDX1_HUMAN ATP-dependent RNA helicase DDX	3	3	3	3	0	0	0	3	0	0	0	3	0	0	0	3	4.6	4.6	4.6	73.915	659	659;659;740	1	3		0	23.186	By matching	By matching	By matching	By MS/MS	0	0	0	4.6	40282000	0	0	0	40282000	0	0	#DIV/0!	0
sp|Q92900|RENT1_HUMAN	sp|Q92900|RENT1_HUMAN	8	8	8	>sp|Q92900|RENT1_HUMAN Regulator of nonsense transcripts 1 OS=Homo sapiens OX=9606 GN=UPF1 PE=1 SV=2	1	8	8	8	0	0	0	8	0	0	0	8	0	0	0	8	9	9	9	124.34	1129	1129	1	8		0	52.727	By matching	By matching	By matching	By MS/MS	0	0	0	9	111590000	0	0	0	111590000	0	0	#DIV/0!	0
sp|Q96AQ6|PBIP1_HUMAN	sp|Q96AQ6|PBIP1_HUMAN	2	2	2	>sp|Q96AQ6|PBIP1_HUMAN Pre-B-cell leukemia transcription factor-interacting protein 1 OS=Homo sapiens OX=9606 GN=PBXIP1 PE=1 SV=1	1	2	2	2	0	0	0	2	0	0	0	2	0	0	0	2	2.9	2.9	2.9	80.642	731	731	1	2		0	11.61	By matching	By matching	By matching	By MS/MS	0	0	0	2.9	14370000	0	0	0	14370000	0	0	#DIV/0!	0
sp|Q96CT7|CC124_HUMAN	sp|Q96CT7|CC124_HUMAN	1	1	1	>sp|Q96CT7|CC124_HUMAN Coiled-coil domain-containing protein 124 OS=Homo sapiens OX=9606 GN=CCDC124 PE=1 SV=1	1	1	1	1	0	0	0	1	0	0	0	1	0	0	0	1	5.8	5.8	5.8	25.835	223	223	1	1		0	12.734	By matching	By matching	By matching	By MS/MS	0	0	0	5.8	0	0	0	0	0	0	0	#DIV/0!	0
tr|H0Y912|H0Y912_HUMAN;tr|A0A087WTT5|A0A087WTT5_HUMAN;sp|Q96NX9|DACH2_HUMAN	tr|H0Y912|H0Y912_HUMAN;tr|A0A087WTT5|A0A087WTT5_HUMAN;sp|Q96NX9|DACH2_HUMAN	1;1;1	1;1;1	1;1;1	>tr|H0Y912|H0Y912_HUMAN Dachshund homolog 2 (Fragment) OS=Homo sapiens OX=9606 GN=DACH2 PE=4 SV=1;>tr|A0A087WTT5|A0A087WTT5_HUMAN Dachshund homolog 2 OS=Homo sapiens OX=9606 GN=DACH2 PE=4 SV=1;>sp|Q96NX9|DACH2_HUMAN Dachshund homolog 2 OS=Homo sapiens OX=9	3	1	1	1	0	0	0	1	0	0	0	1	0	0	0	1	4.8	4.8	4.8	27.796	249	249;427;599	1	1		0.0042283	6.2033	By matching	By matching	By matching	By MS/MS	0	0	0	4.8	23863000	0	0	0	23863000	0	0	#DIV/0!	0
sp|Q96PK6|RBM14_HUMAN	sp|Q96PK6|RBM14_HUMAN	5	5	5	>sp|Q96PK6|RBM14_HUMAN RNA-binding protein 14 OS=Homo sapiens OX=9606 GN=RBM14 PE=1 SV=2	1	5	5	5	0	0	2	5	0	0	2	5	0	0	2	5	8.7	8.7	8.7	69.491	669	669	1	7		0	33.834	By matching	By matching	By matching	By MS/MS	0	0	3.7	8.7	69657000	0	0	1010300	68647000	0	0	#DIV/0!	0
sp|Q96QR8|PURB_HUMAN	sp|Q96QR8|PURB_HUMAN	1	1	1	>sp|Q96QR8|PURB_HUMAN Transcriptional activator protein Pur-beta OS=Homo sapiens OX=9606 GN=PURB PE=1 SV=3	1	1	1	1	0	0	0	1	0	0	0	1	0	0	0	1	9.9	9.9	9.9	33.24	312	312	1	1		0	9.0336	By matching	By matching	By matching	By MS/MS	0	0	0	9.9	15997000	0	0	0	15997000	0	0	#DIV/0!	0
sp|Q96SB3|NEB2_HUMAN;tr|D3DTX6|D3DTX6_HUMAN	sp|Q96SB3|NEB2_HUMAN;tr|D3DTX6|D3DTX6_HUMAN	1;1	1;1	1;1	>sp|Q96SB3|NEB2_HUMAN Neurabin-2 OS=Homo sapiens OX=9606 GN=PPP1R9B PE=1 SV=2;>tr|D3DTX6|D3DTX6_HUMAN Neurabin-2 OS=Homo sapiens OX=9606 GN=PPP1R9B PE=1 SV=1	2	1	1	1	0	0	1	0	0	0	1	0	0	0	1	0	0.7	0.7	0.7	89.191	815	815;817	1	2		1	-2	By matching	By matching	By MS/MS	By matching	0	0	0.7	0	0	0	0	0	0	0	0	#DIV/0!	0
sp|Q99459|CDC5L_HUMAN	sp|Q99459|CDC5L_HUMAN	1	1	1	>sp|Q99459|CDC5L_HUMAN Cell division cycle 5-like protein OS=Homo sapiens OX=9606 GN=CDC5L PE=1 SV=2	1	1	1	1	0	0	0	1	0	0	0	1	0	0	0	1	1.2	1.2	1.2	92.25	802	802	1	1		0.0082474	6.0665	By matching	By matching	By matching	By MS/MS	0	0	0	1.2	13675000	0	0	0	13675000	0	0	#DIV/0!	0
sp|Q99848|EBP2_HUMAN;tr|H7C2Q8|H7C2Q8_HUMAN	sp|Q99848|EBP2_HUMAN;tr|H7C2Q8|H7C2Q8_HUMAN	1;1	1;1	1;1	>sp|Q99848|EBP2_HUMAN Probable rRNA-processing protein EBP2 OS=Homo sapiens OX=9606 GN=EBNA1BP2 PE=1 SV=2;>tr|H7C2Q8|H7C2Q8_HUMAN EBNA1 binding protein 2, isoform CRA_d OS=Homo sapiens OX=9606 GN=EBNA1BP2 PE=1 SV=1	2	1	1	1	0	0	0	1	0	0	0	1	0	0	0	1	3.9	3.9	3.9	34.852	306	306;361	1	2		0.0042105	6.1743	By matching	By matching	By matching	By MS/MS	0	0	0	3.9	17805000	0	0	0	17805000	0	0	#DIV/0!	0
sp|Q9BPX5|ARP5L_HUMAN	sp|Q9BPX5|ARP5L_HUMAN	1	1	1	>sp|Q9BPX5|ARP5L_HUMAN Actin-related protein 2/3 complex subunit 5-like protein OS=Homo sapiens OX=9606 GN=ARPC5L PE=1 SV=1	1	1	1	1	0	0	0	1	0	0	0	1	0	0	0	1	7.8	7.8	7.8	16.941	153	153	1	1		0	6.9517	By matching	By matching	By matching	By MS/MS	0	0	0	7.8	19583000	0	0	0	19583000	0	0	#DIV/0!	0
tr|A0A087WVC1|A0A087WVC1_HUMAN;sp|Q9BQ39|DDX50_HUMAN	tr|A0A087WVC1|A0A087WVC1_HUMAN;sp|Q9BQ39|DDX50_HUMAN	6;6	4;4	4;4	>tr|A0A087WVC1|A0A087WVC1_HUMAN ATP-dependent RNA helicase DDX50 OS=Homo sapiens OX=9606 GN=DDX50 PE=1 SV=1;>sp|Q9BQ39|DDX50_HUMAN ATP-dependent RNA helicase DDX50 OS=Homo sapiens OX=9606 GN=DDX50 PE=1 SV=1	2	6	4	4	0	1	1	6	0	0	0	4	0	0	0	4	9.9	6.2	6.2	82.226	730	730;737	1	4		0	27.746	By matching	By matching	By matching	By MS/MS	0	1.6	1.6	9.9	18805000	0	0	0	18805000	0	0	#DIV/0!	0
tr|E5RFF9|E5RFF9_HUMAN;sp|Q9BRT9|SLD5_HUMAN	tr|E5RFF9|E5RFF9_HUMAN;sp|Q9BRT9|SLD5_HUMAN	1;1	1;1	1;1	>tr|E5RFF9|E5RFF9_HUMAN DNA replication complex GINS protein SLD5 OS=Homo sapiens OX=9606 GN=GINS4 PE=1 SV=1;>sp|Q9BRT9|SLD5_HUMAN DNA replication complex GINS protein SLD5 OS=Homo sapiens OX=9606 GN=GINS4 PE=1 SV=1	2	1	1	1	0	0	0	1	0	0	0	1	0	0	0	1	5.7	5.7	5.7	22.653	192	192;223	1	1		0.0062762	6.1162	By matching	By matching	By matching	By MS/MS	0	0	0	5.7	7130500	0	0	0	7130500	0	0	#DIV/0!	0
sp|Q9BRX5|PSF3_HUMAN	sp|Q9BRX5|PSF3_HUMAN	2	2	2	>sp|Q9BRX5|PSF3_HUMAN DNA replication complex GINS protein PSF3 OS=Homo sapiens OX=9606 GN=GINS3 PE=1 SV=1	1	2	2	2	0	0	0	2	0	0	0	2	0	0	0	2	10.2	10.2	10.2	24.534	216	216	1	2		0	13.518	By matching	By matching	By matching	By MS/MS	0	0	0	10.2	41087000	0	0	0	41087000	0	0	#DIV/0!	0
sp|Q9BUF5|TBB6_HUMAN;tr|K7ESM5|K7ESM5_HUMAN;tr|K7ESQ3|K7ESQ3_HUMAN;tr|K7EQT3|K7EQT3_HUMAN;tr|K7EJ64|K7EJ64_HUMAN;tr|K7ERA8|K7ERA8_HUMAN;tr|K7EJZ4|K7EJZ4_HUMAN;tr|K7EL29|K7EL29_HUMAN;tr|K7EN98|K7EN98_HUMAN;tr|K7EPE5|K7EPE5_HUMAN	sp|Q9BUF5|TBB6_HUMAN;tr|K7ESM5|K7ESM5_HUMAN	5;4;1;1;1;1;1;1;1;1	2;1;1;1;1;1;1;1;1;1	1;0;1;1;1;1;1;1;1;1	>sp|Q9BUF5|TBB6_HUMAN Tubulin beta-6 chain OS=Homo sapiens OX=9606 GN=TUBB6 PE=1 SV=1;>tr|K7ESM5|K7ESM5_HUMAN Tubulin beta chain (Fragment) OS=Homo sapiens OX=9606 GN=TUBB6 PE=1 SV=1	10	5	2	1	0	1	1	5	0	0	0	2	0	0	0	1	10.3	4.7	2.7	49.857	446	446;338;96;104;104;110;115;130;136;141	1	2		0.006263	6.1143	By matching	By matching	By matching	By MS/MS	0	2.2	2.2	10.3	12115000	0	0	0	12115000	0	0	#DIV/0!	0
tr|M0R3F1|M0R3F1_HUMAN;tr|A0A0A0MRA5|A0A0A0MRA5_HUMAN;tr|B7Z4B8|B7Z4B8_HUMAN;sp|Q9BUJ2|HNRL1_HUMAN	tr|M0R3F1|M0R3F1_HUMAN;tr|A0A0A0MRA5|A0A0A0MRA5_HUMAN;tr|B7Z4B8|B7Z4B8_HUMAN;sp|Q9BUJ2|HNRL1_HUMAN	1;1;1;1	1;1;1;1	1;1;1;1	>tr|M0R3F1|M0R3F1_HUMAN Heterogeneous nuclear ribonucleoprotein U-like protein 1 (Fragment) OS=Homo sapiens OX=9606 GN=HNRNPUL1 PE=1 SV=1;>tr|A0A0A0MRA5|A0A0A0MRA5_HUMAN Heterogeneous nuclear ribonucleoprotein U-like protein 1 OS=Homo sapiens OX=9606 GN=HN	4	1	1	1	0	0	0	1	0	0	0	1	0	0	0	1	2.3	2.3	2.3	71.611	641	641;766;767;856	1	1		0	6.7157	By matching	By matching	By matching	By MS/MS	0	0	0	2.3	10907000	0	0	0	10907000	0	0	#DIV/0!	0
sp|Q9BUQ8|DDX23_HUMAN;tr|H0YI52|H0YI52_HUMAN	sp|Q9BUQ8|DDX23_HUMAN;tr|H0YI52|H0YI52_HUMAN	2;1	2;1	2;1	>sp|Q9BUQ8|DDX23_HUMAN Probable ATP-dependent RNA helicase DDX23 OS=Homo sapiens OX=9606 GN=DDX23 PE=1 SV=3;>tr|H0YI52|H0YI52_HUMAN Probable ATP-dependent RNA helicase DDX23 (Fragment) OS=Homo sapiens OX=9606 GN=DDX23 PE=1 SV=1	2	2	2	2	0	0	0	2	0	0	0	2	0	0	0	2	2.2	2.2	2.2	95.581	820	820;152	1	2		0	11.608	By matching	By matching	By matching	By MS/MS	0	0	0	2.2	15021000	0	0	0	15021000	0	0	#DIV/0!	0
tr|H7C190|H7C190_HUMAN;tr|H7C052|H7C052_HUMAN;tr|H7C371|H7C371_HUMAN;tr|H7C3K9|H7C3K9_HUMAN;sp|Q9BV36|MELPH_HUMAN	tr|H7C190|H7C190_HUMAN;tr|H7C052|H7C052_HUMAN;tr|H7C371|H7C371_HUMAN;tr|H7C3K9|H7C3K9_HUMAN;sp|Q9BV36|MELPH_HUMAN	1;1;1;1;1	1;1;1;1;1	1;1;1;1;1	>tr|H7C190|H7C190_HUMAN Melanophilin (Fragment) OS=Homo sapiens OX=9606 GN=MLPH PE=1 SV=1;>tr|H7C052|H7C052_HUMAN Melanophilin (Fragment) OS=Homo sapiens OX=9606 GN=MLPH PE=1 SV=1;>tr|H7C371|H7C371_HUMAN Melanophilin (Fragment) OS=Homo sapiens OX=9606 GN=M	5	1	1	1	0	0	0	1	0	0	0	1	0	0	0	1	6.2	6.2	6.2	15.96	145	145;199;236;360;600	1	1		0.0042017	6.1582	By matching	By matching	By matching	By MS/MS	0	0	0	6.2	7959300	0	0	0	7959300	0	0	#DIV/0!	0
tr|S4R3Z0|S4R3Z0_HUMAN;sp|Q9BZH6|WDR11_HUMAN	tr|S4R3Z0|S4R3Z0_HUMAN;sp|Q9BZH6|WDR11_HUMAN	1;1	1;1	1;1	>tr|S4R3Z0|S4R3Z0_HUMAN WD repeat-containing protein 11 (Fragment) OS=Homo sapiens OX=9606 GN=WDR11 PE=1 SV=1;>sp|Q9BZH6|WDR11_HUMAN WD repeat-containing protein 11 OS=Homo sapiens OX=9606 GN=WDR11 PE=1 SV=1	2	1	1	1	0	0	0	1	0	0	0	1	0	0	0	1	3.8	3.8	3.8	34.326	312	312;1224	1	1		0	12.074	By matching	By matching	By matching	By MS/MS	0	0	0	3.8	12963000	0	0	0	12963000	0	0	#DIV/0!	0
tr|F8WFC6|F8WFC6_HUMAN;sp|Q9H089|LSG1_HUMAN	tr|F8WFC6|F8WFC6_HUMAN;sp|Q9H089|LSG1_HUMAN	1;1	1;1	1;1	>tr|F8WFC6|F8WFC6_HUMAN Large subunit GTPase 1 homolog OS=Homo sapiens OX=9606 GN=LSG1 PE=1 SV=1;>sp|Q9H089|LSG1_HUMAN Large subunit GTPase 1 homolog OS=Homo sapiens OX=9606 GN=LSG1 PE=1 SV=2	2	1	1	1	0	0	0	1	0	0	0	1	0	0	0	1	3.4	3.4	3.4	21.019	178	178;658	1	1		0.0042194	6.1995	By matching	By matching	By matching	By MS/MS	0	0	0	3.4	0	0	0	0	0	0	0	#DIV/0!	0
sp|Q9H0A0|NAT10_HUMAN;tr|A0A087WV29|A0A087WV29_HUMAN;tr|E9PJN6|E9PJN6_HUMAN;tr|E9PMU0|E9PMU0_HUMAN	sp|Q9H0A0|NAT10_HUMAN;tr|A0A087WV29|A0A087WV29_HUMAN	7;5;1;1	7;5;1;1	7;5;1;1	>sp|Q9H0A0|NAT10_HUMAN RNA cytidine acetyltransferase OS=Homo sapiens OX=9606 GN=NAT10 PE=1 SV=2;>tr|A0A087WV29|A0A087WV29_HUMAN RNA cytidine acetyltransferase OS=Homo sapiens OX=9606 GN=NAT10 PE=1 SV=1	4	7	7	7	0	0	0	7	0	0	0	7	0	0	0	7	7.4	7.4	7.4	115.73	1025	1025;834;145;288	1	7		0	47.238	By matching	By matching	By matching	By MS/MS	0	0	0	7.4	110460000	0	0	0	110460000	0	0	#DIV/0!	0
sp|Q9H0U3|MAGT1_HUMAN;tr|A0A087WU53|A0A087WU53_HUMAN	sp|Q9H0U3|MAGT1_HUMAN;tr|A0A087WU53|A0A087WU53_HUMAN	2;2	2;2	2;2	>sp|Q9H0U3|MAGT1_HUMAN Magnesium transporter protein 1 OS=Homo sapiens OX=9606 GN=MAGT1 PE=1 SV=1;>tr|A0A087WU53|A0A087WU53_HUMAN Magnesium transporter protein 1 OS=Homo sapiens OX=9606 GN=MAGT1 PE=1 SV=1	2	2	2	2	0	0	0	2	0	0	0	2	0	0	0	2	5.7	5.7	5.7	38.036	335	335;367	1	2		0	13.312	By matching	By matching	By matching	By MS/MS	0	0	0	5.7	13944000	0	0	0	13944000	0	0	#DIV/0!	0
tr|A0A1B0GVB1|A0A1B0GVB1_HUMAN;tr|B3KXX3|B3KXX3_HUMAN;tr|I3L4N6|I3L4N6_HUMAN;sp|Q9UP95|S12A4_HUMAN;sp|Q9H2X9|S12A5_HUMAN;sp|Q9UHW9|S12A6_HUMAN	tr|A0A1B0GVB1|A0A1B0GVB1_HUMAN;tr|B3KXX3|B3KXX3_HUMAN;tr|I3L4N6|I3L4N6_HUMAN;sp|Q9UP95|S12A4_HUMAN;sp|Q9H2X9|S12A5_HUMAN;sp|Q9UHW9|S12A6_HUMAN	1;1;1;1;1;1	1;1;1;1;1;1	1;1;1;1;1;1	>tr|A0A1B0GVB1|A0A1B0GVB1_HUMAN Solute carrier family 12 member 5 (Fragment) OS=Homo sapiens OX=9606 GN=SLC12A5 PE=4 SV=1;>tr|B3KXX3|B3KXX3_HUMAN cDNA FLJ46254 fis, clone TESTI4023096, highly similar to Solute carrier family 12 member 6 OS=Homo sapiens OX=	6	1	1	1	0	0	0	1	0	0	0	1	0	0	0	1	45.8	45.8	45.8	2.5638	24	24;962;1037;1085;1139;1150	1	1		0	7.355	By matching	By matching	By matching	By MS/MS	0	0	0	45.8	14692000	0	0	0	14692000	0	0	#DIV/0!	0
tr|Q5JW57|Q5JW57_HUMAN;tr|Q5JW53|Q5JW53_HUMAN;tr|Q5JW54|Q5JW54_HUMAN;sp|Q9H410|DSN1_HUMAN	tr|Q5JW57|Q5JW57_HUMAN;tr|Q5JW53|Q5JW53_HUMAN;tr|Q5JW54|Q5JW54_HUMAN;sp|Q9H410|DSN1_HUMAN	1;1;1;1	1;1;1;1	1;1;1;1	>tr|Q5JW57|Q5JW57_HUMAN Kinetochore-associated protein DSN1 homolog (Fragment) OS=Homo sapiens OX=9606 GN=DSN1 PE=1 SV=1;>tr|Q5JW53|Q5JW53_HUMAN Kinetochore-associated protein DSN1 homolog (Fragment) OS=Homo sapiens OX=9606 GN=DSN1 PE=1 SV=1;>tr|Q5JW54|Q5J	4	1	1	1	0	0	1	0	0	0	1	0	0	0	1	0	7.8	7.8	7.8	16.107	141	141;241;284;356	1	1		1	-2	By matching	By matching	By MS/MS	By matching	0	0	7.8	0	0	0	0	0	0	0	0	#DIV/0!	0
sp|Q9H6R4|NOL6_HUMAN;tr|A0A0A0MRW6|A0A0A0MRW6_HUMAN;tr|A0A0C4DFX0|A0A0C4DFX0_HUMAN	sp|Q9H6R4|NOL6_HUMAN;tr|A0A0A0MRW6|A0A0A0MRW6_HUMAN	3;2;1	3;2;1	3;2;1	>sp|Q9H6R4|NOL6_HUMAN Nucleolar protein 6 OS=Homo sapiens OX=9606 GN=NOL6 PE=1 SV=2;>tr|A0A0A0MRW6|A0A0A0MRW6_HUMAN Nucleolar protein 6 OS=Homo sapiens OX=9606 GN=NOL6 PE=1 SV=1	3	3	3	3	0	0	0	3	0	0	0	3	0	0	0	3	3.7	3.7	3.7	127.59	1146	1146;1008;200	1	3		0	18.038	By matching	By matching	By matching	By MS/MS	0	0	0	3.7	10399000	0	0	0	10399000	0	0	#DIV/0!	0
tr|B1AN62|B1AN62_HUMAN;sp|Q9HAN9|NMNA1_HUMAN	tr|B1AN62|B1AN62_HUMAN;sp|Q9HAN9|NMNA1_HUMAN	2;2	2;2	2;2	>tr|B1AN62|B1AN62_HUMAN Nicotinamide/nicotinic acid mononucleotide adenylyltransferase 1 OS=Homo sapiens OX=9606 GN=NMNAT1 PE=1 SV=1;>sp|Q9HAN9|NMNA1_HUMAN Nicotinamide/nicotinic acid mononucleotide adenylyltransferase 1 OS=Homo sapiens OX=9606 GN=NMNAT1 P	2	2	2	2	0	0	0	2	0	0	0	2	0	0	0	2	12.5	12.5	12.5	18.311	160	160;279	1	2		0	13.355	By matching	By matching	By matching	By MS/MS	0	0	0	12.5	25308000	0	0	0	25308000	0	0	#DIV/0!	0
tr|A0JP02|A0JP02_HUMAN;tr|B4DJX4|B4DJX4_HUMAN;sp|Q9HAU0|PKHA5_HUMAN	tr|A0JP02|A0JP02_HUMAN;tr|B4DJX4|B4DJX4_HUMAN;sp|Q9HAU0|PKHA5_HUMAN	1;1;1	1;1;1	1;1;1	>tr|A0JP02|A0JP02_HUMAN PLEKHA5 protein OS=Homo sapiens OX=9606 GN=PLEKHA5 PE=1 SV=1;>tr|B4DJX4|B4DJX4_HUMAN cDNA FLJ59284, highly similar to Pleckstrin homology domain-containing family A member 5 (Fragment) OS=Homo sapiens OX=9606 GN=PLEKHA5 PE=1 SV=1;>s	3	1	1	1	0	0	0	1	0	0	0	1	0	0	0	1	1	1	1	99.692	874	874;977;1116	1	1		1	-2	By matching	By matching	By matching	By MS/MS	0	0	0	1	11378000	0	0	0	11378000	0	0	#DIV/0!	0
tr|Q5JR04|Q5JR04_HUMAN;sp|Q9HCE1|MOV10_HUMAN	tr|Q5JR04|Q5JR04_HUMAN;sp|Q9HCE1|MOV10_HUMAN	6;6	6;6	6;6	>tr|Q5JR04|Q5JR04_HUMAN Helicase MOV-10 OS=Homo sapiens OX=9606 GN=MOV10 PE=1 SV=1;>sp|Q9HCE1|MOV10_HUMAN Helicase MOV-10 OS=Homo sapiens OX=9606 GN=MOV10 PE=1 SV=2	2	6	6	6	0	0	1	6	0	0	1	6	0	0	1	6	7.4	7.4	7.4	107.21	947	947;1003	1	7		0	37.389	By matching	By matching	By matching	By MS/MS	0	0	1	7.4	83239000	0	0	236830	83002000	0	0	#DIV/0!	0
tr|F8W914|F8W914_HUMAN;sp|Q9NQC3|RTN4_HUMAN	tr|F8W914|F8W914_HUMAN;sp|Q9NQC3|RTN4_HUMAN	1;1	1;1	1;1	>tr|F8W914|F8W914_HUMAN Reticulon OS=Homo sapiens OX=9606 GN=RTN4 PE=1 SV=1;>sp|Q9NQC3|RTN4_HUMAN Reticulon-4 OS=Homo sapiens OX=9606 GN=RTN4 PE=1 SV=2	2	1	1	1	0	0	0	1	0	0	0	1	0	0	0	1	3.8	3.8	3.8	37.144	345	345;1192	1	1		0	6.9577	By matching	By matching	By matching	By MS/MS	0	0	0	3.8	8115000	0	0	0	8115000	0	0	#DIV/0!	0
tr|G3XAD9|G3XAD9_HUMAN;sp|Q9NSC7|SIA7A_HUMAN	tr|G3XAD9|G3XAD9_HUMAN;sp|Q9NSC7|SIA7A_HUMAN	1;1	1;1	1;1	>tr|G3XAD9|G3XAD9_HUMAN Alpha-N-acetylgalactosaminide alpha-2,6-sialyltransferase 1 OS=Homo sapiens OX=9606 GN=ST6GALNAC1 PE=1 SV=1;>sp|Q9NSC7|SIA7A_HUMAN Alpha-N-acetylgalactosaminide alpha-2,6-sialyltransferase 1 OS=Homo sapiens OX=9606 GN=ST6GALNAC1 PE=	2	1	1	1	0	0	0	1	0	0	0	1	0	0	0	1	1.5	1.5	1.5	52.178	471	471;600	1	1		1	-2	By matching	By matching	By matching	By MS/MS	0	0	0	1.5	7314600	0	0	0	7314600	0	0	#DIV/0!	0
tr|C9JE21|C9JE21_HUMAN;sp|Q9NW13|RBM28_HUMAN;tr|C9JAA9|C9JAA9_HUMAN	tr|C9JE21|C9JE21_HUMAN;sp|Q9NW13|RBM28_HUMAN;tr|C9JAA9|C9JAA9_HUMAN	2;2;1	2;2;1	2;2;1	>tr|C9JE21|C9JE21_HUMAN RNA-binding protein 28 (Fragment) OS=Homo sapiens OX=9606 GN=RBM28 PE=1 SV=1;>sp|Q9NW13|RBM28_HUMAN RNA-binding protein 28 OS=Homo sapiens OX=9606 GN=RBM28 PE=1 SV=3;>tr|C9JAA9|C9JAA9_HUMAN RNA-binding protein 28 (Fragment) OS=Homo	3	2	2	2	0	0	0	2	0	0	0	2	0	0	0	2	8.3	8.3	8.3	22.737	204	204;759;283	1	2		0	12.167	By matching	By matching	By matching	By MS/MS	0	0	0	8.3	9015900	0	0	0	9015900	0	0	#DIV/0!	0
tr|H0YLW7|H0YLW7_HUMAN;tr|H0YMW8|H0YMW8_HUMAN;tr|H0YNF3|H0YNF3_HUMAN;tr|H0YMR6|H0YMR6_HUMAN;tr|H0YLE6|H0YLE6_HUMAN;tr|H0YL55|H0YL55_HUMAN;tr|H7BXE3|H7BXE3_HUMAN;sp|Q9NWH9|SLTM_HUMAN	tr|H0YLW7|H0YLW7_HUMAN;tr|H0YMW8|H0YMW8_HUMAN;tr|H0YNF3|H0YNF3_HUMAN;tr|H0YMR6|H0YMR6_HUMAN;tr|H0YLE6|H0YLE6_HUMAN;tr|H0YL55|H0YL55_HUMAN;tr|H7BXE3|H7BXE3_HUMAN;sp|Q9NWH9|SLTM_HUMAN	1;1;1;1;1;1;1;1	1;1;1;1;1;1;1;1	1;1;1;1;1;1;1;1	>tr|H0YLW7|H0YLW7_HUMAN SAFB-like transcription modulator OS=Homo sapiens OX=9606 GN=SLTM PE=1 SV=1;>tr|H0YMW8|H0YMW8_HUMAN SAFB-like transcription modulator OS=Homo sapiens OX=9606 GN=SLTM PE=1 SV=1;>tr|H0YNF3|H0YNF3_HUMAN SAFB-like transcription modulato	8	1	1	1	0	0	0	1	0	0	0	1	0	0	0	1	30.6	30.6	30.6	6.6127	62	62;89;161;177;192;229;453;1034	1	1		0	11.994	By matching	By matching	By matching	By MS/MS	0	0	0	30.6	4822800	0	0	0	4822800	0	0	#DIV/0!	0
sp|Q9NZ72|STMN3_HUMAN	sp|Q9NZ72|STMN3_HUMAN	1	1	1	>sp|Q9NZ72|STMN3_HUMAN Stathmin-3 OS=Homo sapiens OX=9606 GN=STMN3 PE=1 SV=3	1	1	1	1	0	0	0	1	0	0	0	1	0	0	0	1	5.6	5.6	5.6	21.017	180	180	1	1		1	-2	By matching	By matching	By matching	By MS/MS	0	0	0	5.6	54461000	0	0	0	54461000	0	0	#DIV/0!	0
sp|Q9NZB2|F120A_HUMAN;tr|A0A0C4DG79|A0A0C4DG79_HUMAN;tr|A0A0C4DH52|A0A0C4DH52_HUMAN	sp|Q9NZB2|F120A_HUMAN;tr|A0A0C4DG79|A0A0C4DG79_HUMAN	3;2;1	3;2;1	3;2;1	>sp|Q9NZB2|F120A_HUMAN Constitutive coactivator of PPAR-gamma-like protein 1 OS=Homo sapiens OX=9606 GN=FAM120A PE=1 SV=2;>tr|A0A0C4DG79|A0A0C4DG79_HUMAN Constitutive coactivator of PPAR-gamma-like protein 1 (Fragment) OS=Homo sapiens OX=9606 GN=FAM120A PE	3	3	3	3	0	0	0	3	0	0	0	3	0	0	0	3	3	3	3	121.89	1118	1118;494;495	1	3		0	18.431	By matching	By matching	By matching	By MS/MS	0	0	0	3	74618000	0	0	0	74618000	0	0	#DIV/0!	0
tr|G5EA42|G5EA42_HUMAN;sp|Q9NZR1|TMOD2_HUMAN	tr|G5EA42|G5EA42_HUMAN;sp|Q9NZR1|TMOD2_HUMAN	1;1	1;1	1;1	>tr|G5EA42|G5EA42_HUMAN Tropomodulin 2 (Neuronal), isoform CRA_a OS=Homo sapiens OX=9606 GN=TMOD2 PE=1 SV=1;>sp|Q9NZR1|TMOD2_HUMAN Tropomodulin-2 OS=Homo sapiens OX=9606 GN=TMOD2 PE=1 SV=1	2	1	1	1	0	0	0	1	0	0	0	1	0	0	0	1	4.6	4.6	4.6	34.492	307	307;351	1	1		0	7.6058	By matching	By matching	By matching	By MS/MS	0	0	0	4.6	9369500	0	0	0	9369500	0	0	#DIV/0!	0
sp|Q9P035|HACD3_HUMAN;tr|H3BMZ1|H3BMZ1_HUMAN;tr|H3BRL8|H3BRL8_HUMAN;tr|H3BPZ1|H3BPZ1_HUMAN;tr|H3BS72|H3BS72_HUMAN	sp|Q9P035|HACD3_HUMAN;tr|H3BMZ1|H3BMZ1_HUMAN;tr|H3BRL8|H3BRL8_HUMAN;tr|H3BPZ1|H3BPZ1_HUMAN;tr|H3BS72|H3BS72_HUMAN	2;1;1;1;1	2;1;1;1;1	2;1;1;1;1	>sp|Q9P035|HACD3_HUMAN Very-long-chain (3R)-3-hydroxyacyl-CoA dehydratase 3 OS=Homo sapiens OX=9606 GN=HACD3 PE=1 SV=2;>tr|H3BMZ1|H3BMZ1_HUMAN Very-long-chain (3R)-3-hydroxyacyl-CoA dehydratase (Fragment) OS=Homo sapiens OX=9606 GN=HACD3 PE=1 SV=1;>tr|H3BR	5	2	2	2	0	0	0	2	0	0	0	2	0	0	0	2	9.7	9.7	9.7	43.159	362	362;139;245;337;400	1	2		0	11.607	By matching	By matching	By matching	By MS/MS	0	0	0	9.7	8159400	0	0	0	8159400	0	0	#DIV/0!	0
sp|Q9UEY8|ADDG_HUMAN	sp|Q9UEY8|ADDG_HUMAN	2	2	2	>sp|Q9UEY8|ADDG_HUMAN Gamma-adducin OS=Homo sapiens OX=9606 GN=ADD3 PE=1 SV=1	1	2	2	2	0	0	0	2	0	0	0	2	0	0	0	2	4.7	4.7	4.7	79.154	706	706	1	2		0	11.734	By matching	By matching	By matching	By MS/MS	0	0	0	4.7	92735000	0	0	0	92735000	0	0	#DIV/0!	0
sp|Q9UG63|ABCF2_HUMAN	sp|Q9UG63|ABCF2_HUMAN	2	2	2	>sp|Q9UG63|ABCF2_HUMAN ATP-binding cassette sub-family F member 2 OS=Homo sapiens OX=9606 GN=ABCF2 PE=1 SV=2	1	2	2	2	0	0	0	2	0	0	0	2	0	0	0	2	4.2	4.2	4.2	71.289	623	623	1	2		0	11.681	By matching	By matching	By matching	By MS/MS	0	0	0	4.2	19935000	0	0	0	19935000	0	0	#DIV/0!	0
tr|H0YCP8|H0YCP8_HUMAN;tr|A0A0J9YVR6|A0A0J9YVR6_HUMAN;tr|E9PQ56|E9PQ56_HUMAN;tr|A0A0J9YWM1|A0A0J9YWM1_HUMAN;tr|H0YEM1|H0YEM1_HUMAN;tr|A0A0J9YYL3|A0A0J9YYL3_HUMAN;tr|A0A0J9YXJ8|A0A0J9YXJ8_HUMAN;tr|A0A0J9YVP6|A0A0J9YVP6_HUMAN;tr|A0A0J9YXX5|A0A0J9YXX5_HUMAN;sp|Q9UHX1|PUF60_HUMAN;tr|E9PL19|E9PL19_HUMAN;tr|E9PMU7|E9PMU7_HUMAN;tr|E9PN18|E9PN18_HUMAN	tr|H0YCP8|H0YCP8_HUMAN;tr|A0A0J9YVR6|A0A0J9YVR6_HUMAN;tr|E9PQ56|E9PQ56_HUMAN;tr|A0A0J9YWM1|A0A0J9YWM1_HUMAN;tr|H0YEM1|H0YEM1_HUMAN;tr|A0A0J9YYL3|A0A0J9YYL3_HUMAN;tr|A0A0J9YXJ8|A0A0J9YXJ8_HUMAN;tr|A0A0J9YVP6|A0A0J9YVP6_HUMAN;tr|A0A0J9YXX5|A0A0J9YXX5_HUMAN;sp|Q9UHX1|PUF60_HUMAN;tr|E9PL19|E9PL19_HUMAN;tr|E9PMU7|E9PMU7_HUMAN;tr|E9PN18|E9PN18_HUMAN	2;2;2;2;2;2;2;2;2;2;1;1;1	2;2;2;2;2;2;2;2;2;2;1;1;1	2;2;2;2;2;2;2;2;2;2;1;1;1	>tr|H0YCP8|H0YCP8_HUMAN Poly(U)-binding-splicing factor PUF60 (Fragment) OS=Homo sapiens OX=9606 GN=PUF60 PE=1 SV=1;>tr|A0A0J9YVR6|A0A0J9YVR6_HUMAN Poly(U)-binding-splicing factor PUF60 (Fragment) OS=Homo sapiens OX=9606 GN=PUF60 PE=1 SV=3;>tr|E9PQ56|E9PQ5	13	2	2	2	0	0	0	2	0	0	0	2	0	0	0	2	7	7	7	28.052	273	273;314;322;329;336;505;522;534;551;559;228;247;263	1	2		0	11.187	By matching	By matching	By matching	By MS/MS	0	0	0	7	24158000	0	0	0	24158000	0	0	#DIV/0!	0
tr|Q5QPM1|Q5QPM1_HUMAN;tr|Q5QPL9|Q5QPL9_HUMAN;sp|Q9UKM9|RALY_HUMAN;tr|Q5QPM0|Q5QPM0_HUMAN;tr|Q5QPM2|Q5QPM2_HUMAN	tr|Q5QPM1|Q5QPM1_HUMAN;tr|Q5QPL9|Q5QPL9_HUMAN;sp|Q9UKM9|RALY_HUMAN;tr|Q5QPM0|Q5QPM0_HUMAN	4;4;4;3;1	4;4;4;3;1	4;4;4;3;1	>tr|Q5QPM1|Q5QPM1_HUMAN RNA-binding protein Raly (Fragment) OS=Homo sapiens OX=9606 GN=RALY PE=1 SV=1;>tr|Q5QPL9|Q5QPL9_HUMAN RNA-binding protein Raly (Fragment) OS=Homo sapiens OX=9606 GN=RALY PE=1 SV=1;>sp|Q9UKM9|RALY_HUMAN RNA-binding protein Raly OS=Ho	5	4	4	4	0	0	1	4	0	0	1	4	0	0	1	4	22.7	22.7	22.7	20.185	181	181;237;306;171;89	1	5		0	24.259	By matching	By matching	By matching	By MS/MS	0	0	6.6	22.7	51478000	0	0	514580	50964000	0	0	#DIV/0!	0
tr|B4E3S0|B4E3S0_HUMAN;sp|Q9ULV4|COR1C_HUMAN	tr|B4E3S0|B4E3S0_HUMAN;sp|Q9ULV4|COR1C_HUMAN	1;1	1;1	1;1	>tr|B4E3S0|B4E3S0_HUMAN Coronin OS=Homo sapiens OX=9606 GN=CORO1C PE=1 SV=1;>sp|Q9ULV4|COR1C_HUMAN Coronin-1C OS=Homo sapiens OX=9606 GN=CORO1C PE=1 SV=1	2	1	1	1	0	0	0	1	0	0	0	1	0	0	0	1	4.3	4.3	4.3	41.603	369	369;474	1	1		0	7.621	By matching	By matching	By matching	By MS/MS	0	0	0	4.3	7759500	0	0	0	7759500	0	0	#DIV/0!	0
sp|Q9UMS4|PRP19_HUMAN;tr|F5GY56|F5GY56_HUMAN	sp|Q9UMS4|PRP19_HUMAN	4;1	4;1	4;1	>sp|Q9UMS4|PRP19_HUMAN Pre-mRNA-processing factor 19 OS=Homo sapiens OX=9606 GN=PRPF19 PE=1 SV=1	2	4	4	4	0	0	0	4	0	0	0	4	0	0	0	4	10.5	10.5	10.5	55.18	504	504;252	1	4		0	27.601	By matching	By matching	By matching	By MS/MS	0	0	0	10.5	55401000	0	0	0	55401000	0	0	#DIV/0!	0
tr|Q5H909|Q5H909_HUMAN;sp|Q9UNF1|MAGD2_HUMAN	tr|Q5H909|Q5H909_HUMAN;sp|Q9UNF1|MAGD2_HUMAN	1;1	1;1	1;1	>tr|Q5H909|Q5H909_HUMAN Melanoma-associated antigen D2 OS=Homo sapiens OX=9606 GN=MAGED2 PE=1 SV=2;>sp|Q9UNF1|MAGD2_HUMAN Melanoma-associated antigen D2 OS=Homo sapiens OX=9606 GN=MAGED2 PE=1 SV=2	2	1	1	1	0	0	0	1	0	0	0	1	0	0	0	1	1.4	1.4	1.4	63.138	588	588;606	1	1		0.0021645	6.3008	By matching	By matching	By matching	By MS/MS	0	0	0	1.4	3426400	0	0	0	3426400	0	0	#DIV/0!	0
sp|Q9UQ80|PA2G4_HUMAN;tr|H0YIN7|H0YIN7_HUMAN;tr|F8W0A3|F8W0A3_HUMAN;tr|F8VR77|F8VR77_HUMAN	sp|Q9UQ80|PA2G4_HUMAN;tr|H0YIN7|H0YIN7_HUMAN;tr|F8W0A3|F8W0A3_HUMAN;tr|F8VR77|F8VR77_HUMAN	2;1;1;1	2;1;1;1	2;1;1;1	>sp|Q9UQ80|PA2G4_HUMAN Proliferation-associated protein 2G4 OS=Homo sapiens OX=9606 GN=PA2G4 PE=1 SV=3;>tr|H0YIN7|H0YIN7_HUMAN Uncharacterized protein (Fragment) OS=Homo sapiens OX=9606 PE=1 SV=2;>tr|F8W0A3|F8W0A3_HUMAN Proliferation-associated protein 2G4	4	2	2	2	0	0	0	2	0	0	0	2	0	0	0	2	6.9	6.9	6.9	43.786	394	394;160;187;284	1	2		0	11.088	By matching	By matching	By matching	By MS/MS	0	0	0	6.9	13188000	0	0	0	13188000	0	0	#DIV/0!	0
sp|Q9Y230|RUVB2_HUMAN;tr|M0R0Y3|M0R0Y3_HUMAN;tr|M0QXI6|M0QXI6_HUMAN;tr|X6R2L4|X6R2L4_HUMAN	sp|Q9Y230|RUVB2_HUMAN;tr|M0R0Y3|M0R0Y3_HUMAN	3;2;1;1	3;2;1;1	3;2;1;1	>sp|Q9Y230|RUVB2_HUMAN RuvB-like 2 OS=Homo sapiens OX=9606 GN=RUVBL2 PE=1 SV=3;>tr|M0R0Y3|M0R0Y3_HUMAN RuvB-like helicase OS=Homo sapiens OX=9606 GN=RUVBL2 PE=1 SV=1	4	3	3	3	0	0	0	3	0	0	0	3	0	0	0	3	7.6	7.6	7.6	51.156	463	463;354;109;259	1	3		0	40.143	By matching	By matching	By matching	By MS/MS	0	0	0	7.6	10057000	0	0	0	10057000	0	0	#DIV/0!	0
tr|B0QY90|B0QY90_HUMAN;sp|Q9Y262|EIF3L_HUMAN;tr|B0QY89|B0QY89_HUMAN;tr|H0Y7E6|H0Y7E6_HUMAN	tr|B0QY90|B0QY90_HUMAN;sp|Q9Y262|EIF3L_HUMAN;tr|B0QY89|B0QY89_HUMAN	3;3;3;1	3;3;3;1	3;3;3;1	>tr|B0QY90|B0QY90_HUMAN Eukaryotic translation initiation factor 3 subunit L OS=Homo sapiens OX=9606 GN=EIF3L PE=1 SV=1;>sp|Q9Y262|EIF3L_HUMAN Eukaryotic translation initiation factor 3 subunit L OS=Homo sapiens OX=9606 GN=EIF3L PE=1 SV=1;>tr|B0QY89|B0QY89	4	3	3	3	0	0	0	3	0	0	0	3	0	0	0	3	6.9	6.9	6.9	55.161	466	466;564;607;109	1	4		0	21.822	By matching	By matching	By matching	By MS/MS	0	0	0	6.9	41356000	0	0	0	41356000	0	0	#DIV/0!	0
tr|K7EK06|K7EK06_HUMAN;tr|K7ER16|K7ER16_HUMAN;sp|Q9Y285|SYFA_HUMAN	tr|K7EK06|K7EK06_HUMAN;tr|K7ER16|K7ER16_HUMAN;sp|Q9Y285|SYFA_HUMAN	1;1;1	1;1;1	1;1;1	>tr|K7EK06|K7EK06_HUMAN Phenylalanine--tRNA ligase alpha subunit (Fragment) OS=Homo sapiens OX=9606 GN=FARSA PE=1 SV=8;>tr|K7ER16|K7ER16_HUMAN Phenylalanine--tRNA ligase alpha subunit OS=Homo sapiens OX=9606 GN=FARSA PE=1 SV=1;>sp|Q9Y285|SYFA_HUMAN Phenyla	3	1	1	1	0	0	0	1	0	0	0	1	0	0	0	1	6.5	6.5	6.5	18.389	168	168;235;508	1	1		0	7.5358	By matching	By matching	By matching	By MS/MS	0	0	0	6.5	6224300	0	0	0	6224300	0	0	#DIV/0!	0
sp|Q9Y295|DRG1_HUMAN;tr|H0YI06|H0YI06_HUMAN	sp|Q9Y295|DRG1_HUMAN	3;1	3;1	3;1	>sp|Q9Y295|DRG1_HUMAN Developmentally-regulated GTP-binding protein 1 OS=Homo sapiens OX=9606 GN=DRG1 PE=1 SV=1	2	3	3	3	0	0	0	3	0	0	0	3	0	0	0	3	11.2	11.2	11.2	40.542	367	367;56	1	3		0	17.579	By matching	By matching	By matching	By MS/MS	0	0	0	11.2	31636000	0	0	0	31636000	0	0	#DIV/0!	0
sp|Q9Y2L9|LRCH1_HUMAN	sp|Q9Y2L9|LRCH1_HUMAN	1	1	1	>sp|Q9Y2L9|LRCH1_HUMAN Leucine-rich repeat and calponin homology domain-containing protein 1 OS=Homo sapiens OX=9606 GN=LRCH1 PE=1 SV=3	1	1	1	1	0	0	0	1	0	0	0	1	0	0	0	1	2.2	2.2	2.2	80.874	728	728	1	1		0.0080972	6.0169	By matching	By matching	By matching	By MS/MS	0	0	0	2.2	4673000	0	0	0	4673000	0	0	#DIV/0!	0
sp|Q9Y3B9|RRP15_HUMAN	sp|Q9Y3B9|RRP15_HUMAN	1	1	1	>sp|Q9Y3B9|RRP15_HUMAN RRP15-like protein OS=Homo sapiens OX=9606 GN=RRP15 PE=1 SV=2	1	1	1	1	0	0	0	1	0	0	0	1	0	0	0	1	3.9	3.9	3.9	31.484	282	282	1	1		0	7.5119	By matching	By matching	By matching	By MS/MS	0	0	0	3.9	12871000	0	0	0	12871000	0	0	#DIV/0!	0
tr|J3KTD3|J3KTD3_HUMAN;tr|J3QSB5|J3QSB5_HUMAN;sp|Q9Y3U8|RL36_HUMAN	tr|J3KTD3|J3KTD3_HUMAN;tr|J3QSB5|J3QSB5_HUMAN;sp|Q9Y3U8|RL36_HUMAN	2;2;2	2;2;2	2;2;2	>tr|J3KTD3|J3KTD3_HUMAN 60S ribosomal protein L36 (Fragment) OS=Homo sapiens OX=9606 GN=RPL36 PE=1 SV=1;>tr|J3QSB5|J3QSB5_HUMAN 60S ribosomal protein L36 OS=Homo sapiens OX=9606 GN=RPL36 PE=1 SV=1;>sp|Q9Y3U8|RL36_HUMAN 60S ribosomal protein L36 OS=Homo sap	3	2	2	2	0	0	0	2	0	0	0	2	0	0	0	2	17.6	17.6	17.6	7.5585	68	68;94;105	1	3		0	13.692	By matching	By matching	By matching	By MS/MS	0	0	0	17.6	62703000	0	0	0	62703000	0	0	#DIV/0!	0
tr|E9PF19|E9PF19_HUMAN;sp|Q9Y4P3|TBL2_HUMAN;tr|A0A087WXC6|A0A087WXC6_HUMAN;tr|F8WDI9|F8WDI9_HUMAN;tr|Q96E41|Q96E41_HUMAN	tr|E9PF19|E9PF19_HUMAN;sp|Q9Y4P3|TBL2_HUMAN;tr|A0A087WXC6|A0A087WXC6_HUMAN;tr|F8WDI9|F8WDI9_HUMAN;tr|Q96E41|Q96E41_HUMAN	2;2;1;1;1	2;2;1;1;1	2;2;1;1;1	>tr|E9PF19|E9PF19_HUMAN Transducin beta-like protein 2 OS=Homo sapiens OX=9606 GN=TBL2 PE=1 SV=1;>sp|Q9Y4P3|TBL2_HUMAN Transducin beta-like protein 2 OS=Homo sapiens OX=9606 GN=TBL2 PE=1 SV=1;>tr|A0A087WXC6|A0A087WXC6_HUMAN Transducin beta-like protein 2 (	5	2	2	2	0	0	0	2	0	0	0	2	0	0	0	2	5.6	5.6	5.6	45.935	411	411;447;96;176;446	1	2		0	13.728	By matching	By matching	By matching	By MS/MS	0	0	0	5.6	21800000	0	0	0	21800000	0	0	#DIV/0!	0
tr|E7EPN9|E7EPN9_HUMAN;sp|Q9Y520|PRC2C_HUMAN	tr|E7EPN9|E7EPN9_HUMAN;sp|Q9Y520|PRC2C_HUMAN	1;1	1;1	1;1	>tr|E7EPN9|E7EPN9_HUMAN Protein PRRC2C OS=Homo sapiens OX=9606 GN=PRRC2C PE=1 SV=1;>sp|Q9Y520|PRC2C_HUMAN Protein PRRC2C OS=Homo sapiens OX=9606 GN=PRRC2C PE=1 SV=4	2	1	1	1	0	0	0	1	0	0	0	1	0	0	0	1	0.4	0.4	0.4	308.77	2819	2819;2896	1	1		0	6.979	By matching	By matching	By matching	By MS/MS	0	0	0	0.4	2694800	0	0	0	2694800	0	0	#DIV/0!	0
sp|Q9Y603|ETV7_HUMAN	sp|Q9Y603|ETV7_HUMAN	1	1	1	>sp|Q9Y603|ETV7_HUMAN Transcription factor ETV7 OS=Homo sapiens OX=9606 GN=ETV7 PE=1 SV=1	1	1	1	1	0	0	1	0	0	0	1	0	0	0	1	0	3.5	3.5	3.5	38.997	341	341	1	1		1	-2	By matching	By matching	By MS/MS	By matching	0	0	3.5	0	48045000	0	0	48045000	0	0	0	#DIV/0!	0
tr|C9JJC9|C9JJC9_HUMAN;tr|C9JC17|C9JC17_HUMAN;tr|C9J321|C9J321_HUMAN;tr|C9J0U5|C9J0U5_HUMAN;tr|C9JSU1|C9JSU1_HUMAN;sp|Q9Y608|LRRF2_HUMAN	tr|C9JJC9|C9JJC9_HUMAN;tr|C9JC17|C9JC17_HUMAN;tr|C9J321|C9J321_HUMAN;tr|C9J0U5|C9J0U5_HUMAN;tr|C9JSU1|C9JSU1_HUMAN;sp|Q9Y608|LRRF2_HUMAN	1;1;1;1;1;1	1;1;1;1;1;1	1;1;1;1;1;1	>tr|C9JJC9|C9JJC9_HUMAN Leucine-rich repeat flightless-interacting protein 2 (Fragment) OS=Homo sapiens OX=9606 GN=LRRFIP2 PE=1 SV=1;>tr|C9JC17|C9JC17_HUMAN Leucine-rich repeat flightless-interacting protein 2 (Fragment) OS=Homo sapiens OX=9606 GN=LRRFIP2	6	1	1	1	0	0	0	1	0	0	0	1	0	0	0	1	22	22	22	6.6965	59	59;59;59;67;225;721	1	1		0	7.5721	By matching	By matching	By matching	By MS/MS	0	0	0	22	18778000	0	0	0	18778000	0	0	#DIV/0!	0
sp|Q9Y6M1|IF2B2_HUMAN;tr|F8W930|F8W930_HUMAN;sp|Q9NZI8|IF2B1_HUMAN	sp|Q9Y6M1|IF2B2_HUMAN;tr|F8W930|F8W930_HUMAN	3;3;1	2;2;0	2;2;0	>sp|Q9Y6M1|IF2B2_HUMAN Insulin-like growth factor 2 mRNA-binding protein 2 OS=Homo sapiens OX=9606 GN=IGF2BP2 PE=1 SV=2;>tr|F8W930|F8W930_HUMAN Insulin-like growth factor 2 mRNA-binding protein 2 OS=Homo sapiens OX=9606 GN=IGF2BP2 PE=1 SV=1	3	3	2	2	0	0	0	3	0	0	0	2	0	0	0	2	6.2	4	4	66.121	599	599;605;577	1	2		0	10.59	By matching	By matching	By matching	By MS/MS	0	0	0	6.2	6821800	0	0	0	6821800	0	0	#DIV/0!	0
tr|A0A0A0MST8|A0A0A0MST8_HUMAN;tr|E9PFN4|E9PFN4_HUMAN;sp|Q9Y6M7|S4A7_HUMAN;tr|C9JRP1|C9JRP1_HUMAN	tr|A0A0A0MST8|A0A0A0MST8_HUMAN;tr|E9PFN4|E9PFN4_HUMAN;sp|Q9Y6M7|S4A7_HUMAN;tr|C9JRP1|C9JRP1_HUMAN	4;4;4;3	4;4;4;3	2;2;2;1	>tr|A0A0A0MST8|A0A0A0MST8_HUMAN Anion exchange protein OS=Homo sapiens OX=9606 GN=SLC4A7 PE=1 SV=1;>tr|E9PFN4|E9PFN4_HUMAN Anion exchange protein OS=Homo sapiens OX=9606 GN=SLC4A7 PE=1 SV=1;>sp|Q9Y6M7|S4A7_HUMAN Sodium bicarbonate cotransporter 3 OS=Homo s	4	4	4	2	0	0	0	4	0	0	0	4	0	0	0	2	4.4	4.4	2.1	134.57	1201	1201;1210;1214;1051	1	5		0	35.212	By matching	By matching	By matching	By MS/MS	0	0	0	4.4	35093000	0	0	0	35093000	0	0	#DIV/0!	0
tr|H3BNP9|H3BNP9_HUMAN;sp|Q9Y6N5|SQOR_HUMAN	tr|H3BNP9|H3BNP9_HUMAN;sp|Q9Y6N5|SQOR_HUMAN	1;1	1;1	1;1	>tr|H3BNP9|H3BNP9_HUMAN Sulfide:quinone oxidoreductase, mitochondrial (Fragment) OS=Homo sapiens OX=9606 GN=SQOR PE=1 SV=1;>sp|Q9Y6N5|SQOR_HUMAN Sulfide:quinone oxidoreductase, mitochondrial OS=Homo sapiens OX=9606 GN=SQOR PE=1 SV=1	2	1	1	1	0	0	0	1	0	0	0	1	0	0	0	1	11.3	11.3	11.3	13.968	124	124;450	1	1		0	13.38	By matching	By matching	By matching	By MS/MS	0	0	0	11.3	11129000	0	0	0	11129000	0	0	#DIV/0!	0
tr|F8W7C6|F8W7C6_HUMAN;tr|A0A087WV22|A0A087WV22_HUMAN	tr|F8W7C6|F8W7C6_HUMAN;tr|A0A087WV22|A0A087WV22_HUMAN	2;2	1;1	1;1	>tr|F8W7C6|F8W7C6_HUMAN 60S ribosomal protein L10 OS=Homo sapiens OX=9606 GN=RPL10 PE=1 SV=2;>tr|A0A087WV22|A0A087WV22_HUMAN 60S ribosomal protein L10 OS=Homo sapiens OX=9606 GN=RPL10 PE=1 SV=1	2	2	1	1	0	0	0	2	0	0	0	1	0	0	0	1	16	7.4	7.4	18.565	163	163;178	1	2		0	7.2021	By matching	By matching	By matching	By MS/MS	0	0	0	16	21557000	0	0	0	21557000	0	0	#DIV/0!	0
tr|A0A087WWU8|A0A087WWU8_HUMAN;tr|Q5HYB6|Q5HYB6_HUMAN;tr|J3KN67|J3KN67_HUMAN;tr|D6R904|D6R904_HUMAN;tr|Q5VU61|Q5VU61_HUMAN;sp|P06753|TPM3_HUMAN;tr|D6RFM2|D6RFM2_HUMAN	tr|A0A087WWU8|A0A087WWU8_HUMAN;tr|Q5HYB6|Q5HYB6_HUMAN;tr|J3KN67|J3KN67_HUMAN;tr|D6R904|D6R904_HUMAN;tr|Q5VU61|Q5VU61_HUMAN;sp|P06753|TPM3_HUMAN	14;13;10;9;9;8;2	8;8;4;4;6;2;2	8;8;4;4;6;2;2	>tr|A0A087WWU8|A0A087WWU8_HUMAN Tropomyosin alpha-3 chain OS=Homo sapiens OX=9606 GN=TPM3 PE=1 SV=1;>tr|Q5HYB6|Q5HYB6_HUMAN Epididymis luminal protein 189 OS=Homo sapiens OX=9606 GN=TPM3 PE=1 SV=1;>tr|J3KN67|J3KN67_HUMAN Tropomyosin alpha-3 chain OS=Homo s	7	14	8	8	0	2	2	14	0	0	0	8	0	0	0	8	57.7	36.1	36.1	26.42	227	227;232;285;95;223;285;49	1	9		0	61.473	By matching	By matching	By matching	By MS/MS	0	6.2	6.2	57.7	151210000	0	0	0	151210000	0	0	#DIV/0!	0
tr|A0A0A0MRM8|A0A0A0MRM8_HUMAN;tr|A0A0D9SGC1|A0A0D9SGC1_HUMAN;sp|Q9UM54|MYO6_HUMAN;tr|E7EW20|E7EW20_HUMAN	tr|A0A0A0MRM8|A0A0A0MRM8_HUMAN;tr|A0A0D9SGC1|A0A0D9SGC1_HUMAN;sp|Q9UM54|MYO6_HUMAN;tr|E7EW20|E7EW20_HUMAN	4;3;3;3	4;3;3;3	4;3;3;3	>tr|A0A0A0MRM8|A0A0A0MRM8_HUMAN Unconventional myosin-VI OS=Homo sapiens OX=9606 GN=MYO6 PE=1 SV=1;>tr|A0A0D9SGC1|A0A0D9SGC1_HUMAN Unconventional myosin-VI OS=Homo sapiens OX=9606 GN=MYO6 PE=1 SV=1;>sp|Q9UM54|MYO6_HUMAN Unconventional myosin-VI OS=Homo sap	4	4	4	4	0	0	0	4	0	0	0	4	0	0	0	4	3.6	3.6	3.6	145.01	1253	1253;1294;1294;1295	1	4		0	24.007	By matching	By matching	By matching	By MS/MS	0	0	0	3.6	14995000	0	0	0	14995000	0	0	#DIV/0!	0
tr|C9J7S3|C9J7S3_HUMAN;tr|C9JQM9|C9JQM9_HUMAN;tr|C9JLC1|C9JLC1_HUMAN;sp|P14868|SYDC_HUMAN	tr|C9J7S3|C9J7S3_HUMAN;tr|C9JQM9|C9JQM9_HUMAN;tr|C9JLC1|C9JLC1_HUMAN;sp|P14868|SYDC_HUMAN	2;1;1;1	2;1;1;1	2;1;1;1	>tr|C9J7S3|C9J7S3_HUMAN Aspartate--tRNA ligase, cytoplasmic (Fragment) OS=Homo sapiens OX=9606 GN=DARS PE=1 SV=8;>tr|C9JQM9|C9JQM9_HUMAN Aspartate--tRNA ligase, cytoplasmic (Fragment) OS=Homo sapiens OX=9606 GN=DARS PE=1 SV=1;>tr|C9JLC1|C9JLC1_HUMAN Aspart	4	2	2	2	0	0	0	2	0	0	0	2	0	0	0	2	12	12	12	19.868	175	175;135;182;501	1	2		0	12.156	By matching	By matching	By matching	By MS/MS	0	0	0	12	6091400	0	0	0	6091400	0	0	#DIV/0!	0
tr|H7C3C4|H7C3C4_HUMAN	tr|H7C3C4|H7C3C4_HUMAN	3	1	1	>tr|H7C3C4|H7C3C4_HUMAN Anion exchange protein (Fragment) OS=Homo sapiens OX=9606 GN=SLC4A7 PE=1 SV=1	1	3	1	1	0	0	0	3	0	0	0	1	0	0	0	1	5.5	2	2	89.843	801	801	1	1		0	7.9316	By matching	By matching	By matching	By MS/MS	0	0	0	5.5	21989000	0	0	0	21989000	0	0	#DIV/0!	0
tr|Q5T0I0|Q5T0I0_HUMAN	tr|Q5T0I0|Q5T0I0_HUMAN	6	2	2	>tr|Q5T0I0|Q5T0I0_HUMAN Gelsolin (Fragment) OS=Homo sapiens OX=9606 GN=GSN PE=1 SV=1	1	6	2	2	0	1	0	6	0	0	0	2	0	0	0	2	18.1	3.8	3.8	28.953	260	260	1	2		0	14.145	By matching	By matching	By matching	By MS/MS	0	3.1	0	18.1	53740000	0	0	0	53740000	0	0	#DIV/0!	0
sp|Q00610|CLH1_HUMAN;tr|A0A087WVQ6|A0A087WVQ6_HUMAN;tr|J3KS13|J3KS13_HUMAN;tr|A0A087WX41|A0A087WX41_HUMAN;sp|P53675|CLH2_HUMAN;tr|J3KSQ2|J3KSQ2_HUMAN;tr|K7EJJ5|K7EJJ5_HUMAN;tr|J3QL20|J3QL20_HUMAN;tr|J3KRF5|J3KRF5_HUMAN;tr|F5H5N6|F5H5N6_HUMAN	sp|Q00610|CLH1_HUMAN;tr|A0A087WVQ6|A0A087WVQ6_HUMAN	38;38;13;8;8;3;3;2;1;1	38;38;13;8;8;3;3;2;1;1	38;38;13;8;8;3;3;2;1;1	>sp|Q00610|CLH1_HUMAN Clathrin heavy chain 1 OS=Homo sapiens OX=9606 GN=CLTC PE=1 SV=5;>tr|A0A087WVQ6|A0A087WVQ6_HUMAN Clathrin heavy chain OS=Homo sapiens OX=9606 GN=CLTC PE=1 SV=1	10	38	38	38	33	5	6	23	33	5	6	23	33	5	6	23	24.8	24.8	24.8	191.61	1675	1675;1679;612;1260;1640;122;222;97;131;169	1	40		0	323.31	By MS/MS	By matching	By matching	By MS/MS	20.3	3.6	4.3	17.2	2058700000	1395700000	6700400	5752700	650510000	0.0709704	0.000275037	258.04	1361100000
sp|P62701|RS4X_HUMAN;sp|Q8TD47|RS4Y2_HUMAN;tr|C9JEH7|C9JEH7_HUMAN;sp|P22090|RS4Y1_HUMAN	sp|P62701|RS4X_HUMAN;sp|Q8TD47|RS4Y2_HUMAN	8;4;3;3	8;4;3;3	8;4;3;3	>sp|P62701|RS4X_HUMAN 40S ribosomal protein S4, X isoform OS=Homo sapiens OX=9606 GN=RPS4X PE=1 SV=2;>sp|Q8TD47|RS4Y2_HUMAN 40S ribosomal protein S4, Y isoform 2 OS=Homo sapiens OX=9606 GN=RPS4Y2 PE=2 SV=3	4	8	8	8	1	1	2	8	1	1	2	8	1	1	2	8	29.3	29.3	29.3	29.597	263	263;263;262;263	1	15		0	59.024	By MS/MS	By matching	By matching	By MS/MS	3.4	3.8	7.2	29.3	737240000	11323000	239270	3156400	722520000	0.000575767	9.8215e-06	58.6231	0
sp|P53680|AP2S1_HUMAN;tr|M0R0N4|M0R0N4_HUMAN;tr|X6R390|X6R390_HUMAN;tr|M0QYZ2|M0QYZ2_HUMAN	sp|P53680|AP2S1_HUMAN;tr|M0R0N4|M0R0N4_HUMAN;tr|X6R390|X6R390_HUMAN;tr|M0QYZ2|M0QYZ2_HUMAN	1;1;1;1	1;1;1;1	1;1;1;1	>sp|P53680|AP2S1_HUMAN AP-2 complex subunit sigma OS=Homo sapiens OX=9606 GN=AP2S1 PE=1 SV=2;>tr|M0R0N4|M0R0N4_HUMAN AP complex subunit sigma OS=Homo sapiens OX=9606 GN=AP2S1 PE=1 SV=1;>tr|X6R390|X6R390_HUMAN AP complex subunit sigma OS=Homo sapiens OX=960	4	1	1	1	1	1	1	1	1	1	1	1	1	1	1	1	4.9	4.9	4.9	17.018	142	142;144;156;158	1	3		0	6.8775	By MS/MS	By matching	By matching	By MS/MS	4.9	4.9	4.9	4.9	26249000	16296000	564750	155840	9231700	0.000828641	2.31817e-05	35.7454	0
sp|Q15393|SF3B3_HUMAN	sp|Q15393|SF3B3_HUMAN	7	7	7	>sp|Q15393|SF3B3_HUMAN Splicing factor 3B subunit 3 OS=Homo sapiens OX=9606 GN=SF3B3 PE=1 SV=4	1	7	7	7	6	1	2	5	6	1	2	5	6	1	2	5	6.6	6.6	6.6	135.58	1217	1217	1	8		0	43.542	By MS/MS	By matching	By matching	By MS/MS	5.5	1.1	2.1	5.1	102370000	42643000	1887600	1210800	56628000	0.00216837	7.74818e-05	27.9855	39266000
sp|Q7Z406|MYH14_HUMAN;tr|M0QY43|M0QY43_HUMAN	sp|Q7Z406|MYH14_HUMAN;tr|M0QY43|M0QY43_HUMAN	9;5	3;3	3;3	>sp|Q7Z406|MYH14_HUMAN Myosin-14 OS=Homo sapiens OX=9606 GN=MYH14 PE=1 SV=2;>tr|M0QY43|M0QY43_HUMAN Myosin-14 (Fragment) OS=Homo sapiens OX=9606 GN=MYH14 PE=1 SV=8	2	9	3	3	3	3	3	9	1	1	1	3	1	1	1	3	4	1.2	1.2	227.87	1995	1995;1002	1	9		0	51.248	By MS/MS	By matching	By matching	By MS/MS	1.9	2.2	2.2	4	4183600000	10853000	562820	599180	4171600000	0.000551868	2.31025e-05	23.8878	0
sp|P40429|RL13A_HUMAN;tr|M0QYS1|M0QYS1_HUMAN;tr|Q8J015|Q8J015_HUMAN;sp|Q6NVV1|R13P3_HUMAN;tr|M0QZU1|M0QZU1_HUMAN;tr|A0A096LPE0|A0A096LPE0_HUMAN	sp|P40429|RL13A_HUMAN;tr|M0QYS1|M0QYS1_HUMAN;tr|Q8J015|Q8J015_HUMAN	9;7;5;4;2;2	9;7;5;4;2;2	9;7;5;4;2;2	>sp|P40429|RL13A_HUMAN 60S ribosomal protein L13a OS=Homo sapiens OX=9606 GN=RPL13A PE=1 SV=2;>tr|M0QYS1|M0QYS1_HUMAN 60S ribosomal protein L13a (Fragment) OS=Homo sapiens OX=9606 GN=RPL13A PE=1 SV=2;>tr|Q8J015|Q8J015_HUMAN 60S ribosomal protein L13a OS=Ho	6	9	9	9	1	1	0	9	1	1	0	9	1	1	0	9	37.9	37.9	37.9	23.577	203	203;210;142;102;46;48	1	11		0	72.47	By MS/MS	By matching	By matching	By MS/MS	5.4	5.9	0	37.9	460240000	1909600	192100	0	458130000	9.71019e-05	7.88528e-06	12.3143	0
sp|P05388|RLA0_HUMAN;tr|F8VWS0|F8VWS0_HUMAN;tr|F8VU65|F8VU65_HUMAN;tr|G3V210|G3V210_HUMAN;tr|F8VW21|F8VW21_HUMAN;sp|Q8NHW5|RLA0L_HUMAN;tr|F8VQY6|F8VQY6_HUMAN;tr|F8VPE8|F8VPE8_HUMAN;tr|F8VRK7|F8VRK7_HUMAN;tr|F8VZS0|F8VZS0_HUMAN;tr|F8W1K8|F8W1K8_HUMAN;tr|F8VS58|F8VS58_HUMAN;tr|F8VWV4|F8VWV4_HUMAN	sp|P05388|RLA0_HUMAN;tr|F8VWS0|F8VWS0_HUMAN;tr|F8VU65|F8VU65_HUMAN;tr|G3V210|G3V210_HUMAN;tr|F8VW21|F8VW21_HUMAN;sp|Q8NHW5|RLA0L_HUMAN	11;10;7;6;6;6;5;5;5;5;4;3;2	11;10;7;6;6;6;5;5;5;5;4;3;2	11;10;7;6;6;6;5;5;5;5;4;3;2	>sp|P05388|RLA0_HUMAN 60S acidic ribosomal protein P0 OS=Homo sapiens OX=9606 GN=RPLP0 PE=1 SV=1;>tr|F8VWS0|F8VWS0_HUMAN 60S acidic ribosomal protein P0 OS=Homo sapiens OX=9606 GN=RPLP0 PE=1 SV=1;>tr|F8VU65|F8VU65_HUMAN 60S acidic ribosomal protein P0 (Fra	13	11	11	11	1	1	0	11	1	1	0	11	1	1	0	11	45.7	45.7	45.7	34.273	317	317;281;247;166;244;317;142;153;156;246;107;121;111	1	17		0	153.34	By MS/MS	By matching	By matching	By MS/MS	3.2	3.2	0	45.7	1564400000	3018600	378570	0	1561000000	0.000153494	1.55395e-05	9.87768	0
sp|P30050|RL12_HUMAN	sp|P30050|RL12_HUMAN	3	3	3	>sp|P30050|RL12_HUMAN 60S ribosomal protein L12 OS=Homo sapiens OX=9606 GN=RPL12 PE=1 SV=1	1	3	3	3	2	1	1	3	2	1	1	3	2	1	1	3	24.2	24.2	24.2	17.818	165	165	1	8		0	50.301	By MS/MS	By MS/MS	By matching	By MS/MS	15.2	5.5	5.5	24.2	779440000	20654000	4837800	2295000	751650000	0.00105024	0.000198581	5.28874	22595000
sp|P19474|RO52_HUMAN	sp|P19474|RO52_HUMAN	2	2	2	>sp|P19474|RO52_HUMAN E3 ubiquitin-protein ligase TRIM21 OS=Homo sapiens OX=9606 GN=TRIM21 PE=1 SV=1	1	2	2	2	2	1	1	1	2	1	1	1	2	1	1	1	2.1	2.1	2.1	54.169	475	475	1	3		0	11.189	By MS/MS	By matching	By matching	By MS/MS	2.1	1.9	1.9	1.9	17425000	8367000	1998200	1005400	6054800	0.000425457	8.20217e-05	5.18712	8367000
sp|P62318|SMD3_HUMAN	sp|P62318|SMD3_HUMAN	2	2	2	>sp|P62318|SMD3_HUMAN Small nuclear ribonucleoprotein Sm D3 OS=Homo sapiens OX=9606 GN=SNRPD3 PE=1 SV=1	1	2	2	2	1	1	1	2	1	1	1	2	1	1	1	2	15.1	15.1	15.1	13.916	126	126	1	4		0	12.182	By MS/MS	By matching	By matching	By MS/MS	7.9	7.9	7.9	15.1	38679000	8164700	2068900	906670	27538000	0.00041517	8.49238e-05	4.88873	0
sp|Q14764|MVP_HUMAN;tr|H3BQK6|H3BQK6_HUMAN;tr|H3BP76|H3BP76_HUMAN;tr|H3BUK7|H3BUK7_HUMAN;tr|H3BNF6|H3BNF6_HUMAN;tr|H3BRL2|H3BRL2_HUMAN;tr|H3BPZ2|H3BPZ2_HUMAN;tr|H3BNF2|H3BNF2_HUMAN;tr|H3BUP3|H3BUP3_HUMAN;tr|H3BQE7|H3BQE7_HUMAN;tr|I3L155|I3L155_HUMAN	sp|Q14764|MVP_HUMAN	23;6;5;5;5;5;2;2;2;2;1	23;6;5;5;5;5;2;2;2;2;1	23;6;5;5;5;5;2;2;2;2;1	>sp|Q14764|MVP_HUMAN Major vault protein OS=Homo sapiens OX=9606 GN=MVP PE=1 SV=4	11	23	23	23	4	7	5	22	4	7	5	22	4	7	5	22	31.6	31.6	31.6	99.326	893	893;220;94;107;144;148;39;42;57;81;61	1	39		0	239	By MS/MS	By matching	By matching	By MS/MS	3.6	9.9	5.8	30.7	442880000	19627000	5171900	2211200	415870000	0.00099802	0.000212295	4.7011	19925000
tr|C9J9K3|C9J9K3_HUMAN;sp|P08865|RSSA_HUMAN;tr|A0A0C4DG17|A0A0C4DG17_HUMAN;tr|F8WD59|F8WD59_HUMAN	tr|C9J9K3|C9J9K3_HUMAN;sp|P08865|RSSA_HUMAN;tr|A0A0C4DG17|A0A0C4DG17_HUMAN;tr|F8WD59|F8WD59_HUMAN	12;12;12;8	12;12;12;8	12;12;12;8	>tr|C9J9K3|C9J9K3_HUMAN 40S ribosomal protein SA (Fragment) OS=Homo sapiens OX=9606 GN=RPSA PE=1 SV=8;>sp|P08865|RSSA_HUMAN 40S ribosomal protein SA OS=Homo sapiens OX=9606 GN=RPSA PE=1 SV=4;>tr|A0A0C4DG17|A0A0C4DG17_HUMAN 40S ribosomal protein SA OS=Homo	4	12	12	12	2	1	4	12	2	1	4	12	2	1	4	12	44.1	44.1	44.1	29.404	263	263;295;300;116	1	25		0	159.97	By MS/MS	By MS/MS	By MS/MS	By MS/MS	8	6.5	16	44.1	2759200000	18665000	5263600	9470200	2725800000	0.000949103	0.000216059	4.39279	17600000
sp|P18124|RL7_HUMAN;tr|A8MUD9|A8MUD9_HUMAN;tr|C9JIJ5|C9JIJ5_HUMAN;tr|C9JZ88|C9JZ88_HUMAN	sp|P18124|RL7_HUMAN;tr|A8MUD9|A8MUD9_HUMAN	15;14;7;5	15;14;7;5	15;14;7;5	>sp|P18124|RL7_HUMAN 60S ribosomal protein L7 OS=Homo sapiens OX=9606 GN=RPL7 PE=1 SV=1;>tr|A8MUD9|A8MUD9_HUMAN 60S ribosomal protein L7 OS=Homo sapiens OX=9606 GN=RPL7 PE=1 SV=1	4	15	15	15	1	2	2	15	1	2	2	15	1	2	2	15	39.5	39.5	39.5	29.225	248	248;208;99;88	1	29		0	168.82	By MS/MS	By MS/MS	By MS/MS	By MS/MS	4.4	8.1	7.7	39.5	2517900000	29281000	8865900	5690700	2474000000	0.00148892	0.000363926	4.09128	0
sp|P63244|RACK1_HUMAN;tr|J3KPE3|J3KPE3_HUMAN;tr|H0YAF8|H0YAF8_HUMAN;tr|D6RHH4|D6RHH4_HUMAN;tr|D6RAU2|D6RAU2_HUMAN;tr|E9PD14|E9PD14_HUMAN;tr|D6RAC2|D6RAC2_HUMAN;tr|H0Y8W2|H0Y8W2_HUMAN;tr|D6RFX4|D6RFX4_HUMAN;tr|D6RFZ9|D6RFZ9_HUMAN;tr|D6R9Z1|D6R9Z1_HUMAN;tr|D6R9L0|D6R9L0_HUMAN;tr|D6REE5|D6REE5_HUMAN;tr|H0YAM7|H0YAM7_HUMAN;tr|D6RBD0|D6RBD0_HUMAN;tr|D6RGK8|D6RGK8_HUMAN;tr|D6RF23|D6RF23_HUMAN;tr|D6R909…	sp|P63244|RACK1_HUMAN;tr|J3KPE3|J3KPE3_HUMAN;tr|H0YAF8|H0YAF8_HUMAN;tr|D6RHH4|D6RHH4_HUMAN;tr|D6RAU2|D6RAU2_HUMAN;tr|E9PD14|E9PD14_HUMAN;tr|D6RAC2|D6RAC2_HUMAN;tr|H0Y8W2|H0Y8W2_HUMAN;tr|D6RFX4|D6RFX4_HUMAN;tr|D6RFZ9|D6RFZ9_HUMAN;tr|D6R9Z1|D6R9Z1_HUMAN;tr|D6R9L0|D6R9L0_HUMAN;tr|D6REE5|D6REE5_HUMAN;tr|H0YAM7|H0YAM7_HUMAN	14;11;10;10;9;9;9;9;8;8;8;8;8;7;5;4;4;4;3;3;2;1	14;11;10;10;9;9;9;9;8;8;8;8;8;7;5;4;4;4;3;3;2;1	14;11;10;10;9;9;9;9;8;8;8;8;8;7;5;4;4;4;3;3;2;1	>sp|P63244|RACK1_HUMAN Receptor of activated protein C kinase 1 OS=Homo sapiens OX=9606 GN=RACK1 PE=1 SV=3;>tr|J3KPE3|J3KPE3_HUMAN Receptor of-activated protein C kinase 1 OS=Homo sapiens OX=9606 GN=RACK1 PE=1 SV=1;>tr|H0YAF8|H0YAF8_HUMAN Receptor of-activ	22	14	14	14	4	4	5	14	4	4	5	14	4	4	5	14	39.4	39.4	39.4	35.076	317	317;273;198;233;147;153;269;274;194;197;236;300;321;247;160;71;101;116;83;138;86;39	1	31		0	131.69	By MS/MS	By matching	By matching	By MS/MS	12.3	11.7	15.5	39.4	1716200000	9608000	3688600	3375300	1699500000	0.000488561	0.000151409	3.22676	11551000
tr|A0A1X7SBZ2|A0A1X7SBZ2_HUMAN;sp|Q92841|DDX17_HUMAN;tr|A0A1W2PQ51|A0A1W2PQ51_HUMAN;tr|A0A0U1RQJ0|A0A0U1RQJ0_HUMAN	tr|A0A1X7SBZ2|A0A1X7SBZ2_HUMAN;sp|Q92841|DDX17_HUMAN;tr|A0A1W2PQ51|A0A1W2PQ51_HUMAN	10;10;10;2	10;10;10;2	9;9;9;1	>tr|A0A1X7SBZ2|A0A1X7SBZ2_HUMAN Probable ATP-dependent RNA helicase DDX17 OS=Homo sapiens OX=9606 GN=DDX17 PE=1 SV=1;>sp|Q92841|DDX17_HUMAN Probable ATP-dependent RNA helicase DDX17 OS=Homo sapiens OX=9606 GN=DDX17 PE=1 SV=2;>tr|A0A1W2PQ51|A0A1W2PQ51_HUMAN	4	10	10	9	1	1	2	10	1	1	2	10	0	0	1	9	15.6	15.6	15.6	80.253	729	729;729;731;56	1.07	13	1	0	62.195	By MS/MS	By MS/MS	By MS/MS	By MS/MS	1.6	1.6	3.2	15.6	143830000	2995500	1190700	2080800	137560000	0.000152319	4.88756e-05	3.11647	0
tr|Q5VVC8|Q5VVC8_HUMAN;sp|P62913|RL11_HUMAN	tr|Q5VVC8|Q5VVC8_HUMAN;sp|P62913|RL11_HUMAN	4;4	4;4	4;4	>tr|Q5VVC8|Q5VVC8_HUMAN 60S ribosomal protein L11 OS=Homo sapiens OX=9606 GN=RPL11 PE=1 SV=2;>sp|P62913|RL11_HUMAN 60S ribosomal protein L11 OS=Homo sapiens OX=9606 GN=RPL11 PE=1 SV=2	2	4	4	4	2	2	1	4	2	2	1	4	2	2	1	4	18.6	18.6	18.6	19.024	167	167;178	1	11		0	30.931	By MS/MS	By MS/MS	By matching	By MS/MS	13.8	13.8	8.4	18.6	1285600000	21912000	8748500	5742000	1249200000	0.00111421	0.000359107	3.10273	28039000
tr|E9PLL6|E9PLL6_HUMAN;sp|P46776|RL27A_HUMAN;tr|E9PJD9|E9PJD9_HUMAN;tr|E9PLX7|E9PLX7_HUMAN	tr|E9PLL6|E9PLL6_HUMAN;sp|P46776|RL27A_HUMAN;tr|E9PJD9|E9PJD9_HUMAN;tr|E9PLX7|E9PLX7_HUMAN	3;3;2;2	3;3;2;2	3;3;2;2	>tr|E9PLL6|E9PLL6_HUMAN 60S ribosomal protein L27a OS=Homo sapiens OX=9606 GN=RPL27A PE=1 SV=1;>sp|P46776|RL27A_HUMAN 60S ribosomal protein L27a OS=Homo sapiens OX=9606 GN=RPL27A PE=1 SV=2;>tr|E9PJD9|E9PJD9_HUMAN 60S ribosomal protein L27a OS=Homo sapiens	4	3	3	3	1	1	1	3	1	1	1	3	1	1	1	3	24.1	24.1	24.1	12.201	108	108;148;91;113	1	7		0	22.698	By MS/MS	By matching	By matching	By MS/MS	10.2	10.2	10.2	24.1	127080000	3009600	1399700	864530	121810000	0.000153036	5.74546e-05	2.6636	0
sp|P26373|RL13_HUMAN;tr|J3QSB4|J3QSB4_HUMAN;tr|H3BTH3|H3BTH3_HUMAN;tr|H3BUK8|H3BUK8_HUMAN;tr|J3KS98|J3KS98_HUMAN	sp|P26373|RL13_HUMAN;tr|J3QSB4|J3QSB4_HUMAN	13;8;3;1;1	13;8;3;1;1	13;8;3;1;1	>sp|P26373|RL13_HUMAN 60S ribosomal protein L13 OS=Homo sapiens OX=9606 GN=RPL13 PE=1 SV=4;>tr|J3QSB4|J3QSB4_HUMAN 60S ribosomal protein L13 (Fragment) OS=Homo sapiens OX=9606 GN=RPL13 PE=1 SV=1	5	13	13	13	1	1	2	13	1	1	2	13	1	1	2	13	44.5	44.5	44.5	24.261	211	211;126;63;54;78	1	20		0	93.985	By MS/MS	By matching	By matching	By MS/MS	3.8	3.8	9	44.5	1007300000	1551400	732030	1313900	1003700000	7.88877e-05	3.00482e-05	2.62537	0
sp|P39019|RS19_HUMAN;tr|M0R2L9|M0R2L9_HUMAN;tr|M0QXK4|M0QXK4_HUMAN;tr|M0QYF7|M0QYF7_HUMAN;tr|M0R140|M0R140_HUMAN;tr|A0A075B6E2|A0A075B6E2_HUMAN	sp|P39019|RS19_HUMAN;tr|M0R2L9|M0R2L9_HUMAN;tr|M0QXK4|M0QXK4_HUMAN;tr|M0QYF7|M0QYF7_HUMAN;tr|M0R140|M0R140_HUMAN	10;7;7;7;7;3	10;7;7;7;7;3	10;7;7;7;7;3	>sp|P39019|RS19_HUMAN 40S ribosomal protein S19 OS=Homo sapiens OX=9606 GN=RPS19 PE=1 SV=2;>tr|M0R2L9|M0R2L9_HUMAN 40S ribosomal protein S19 (Fragment) OS=Homo sapiens OX=9606 GN=RPS19 PE=1 SV=1;>tr|M0QXK4|M0QXK4_HUMAN 40S ribosomal protein S19 (Fragment)	6	10	10	10	3	3	3	10	3	3	3	10	3	3	3	10	50.3	50.3	50.3	16.06	145	145;71;76;100;102;71	1.05	20	1	0	105.83	By MS/MS	By MS/MS	By matching	By MS/MS	13.1	22.8	16.6	50.3	734250000	9473000	4762400	2118400	717900000	0.000481696	0.000195486	2.46409	11222000
sp|P62249|RS16_HUMAN;tr|M0R210|M0R210_HUMAN;tr|M0R3H0|M0R3H0_HUMAN;tr|M0R1M5|M0R1M5_HUMAN;tr|M0QX76|M0QX76_HUMAN;tr|Q6IPX4|Q6IPX4_HUMAN	sp|P62249|RS16_HUMAN;tr|M0R210|M0R210_HUMAN;tr|M0R3H0|M0R3H0_HUMAN;tr|M0R1M5|M0R1M5_HUMAN;tr|M0QX76|M0QX76_HUMAN;tr|Q6IPX4|Q6IPX4_HUMAN	13;12;10;8;7;7	13;12;10;8;7;7	13;12;10;8;7;7	>sp|P62249|RS16_HUMAN 40S ribosomal protein S16 OS=Homo sapiens OX=9606 GN=RPS16 PE=1 SV=2;>tr|M0R210|M0R210_HUMAN 40S ribosomal protein S16 OS=Homo sapiens OX=9606 GN=RPS16 PE=1 SV=1;>tr|M0R3H0|M0R3H0_HUMAN 40S ribosomal protein S16 OS=Homo sapiens OX=960	6	13	13	13	2	5	1	13	2	5	1	13	2	5	1	13	61	61	61	16.445	146	146;129;100;85;50;152	1	27		0	116.01	By MS/MS	By matching	By matching	By MS/MS	10.3	30.1	7.5	61	1067200000	5597800	2969300	369370	1058300000	0.000284645	0.000121883	2.33539	3378500
sp|P60866|RS20_HUMAN;tr|E5RJX2|E5RJX2_HUMAN;tr|E5RIP1|E5RIP1_HUMAN;tr|G3XAN0|G3XAN0_HUMAN	sp|P60866|RS20_HUMAN;tr|E5RJX2|E5RJX2_HUMAN;tr|E5RIP1|E5RIP1_HUMAN	8;5;4;3	8;5;4;3	8;5;4;3	>sp|P60866|RS20_HUMAN 40S ribosomal protein S20 OS=Homo sapiens OX=9606 GN=RPS20 PE=1 SV=1;>tr|E5RJX2|E5RJX2_HUMAN 40S ribosomal protein S20 OS=Homo sapiens OX=9606 GN=RPS20 PE=1 SV=1;>tr|E5RIP1|E5RIP1_HUMAN 40S ribosomal protein S20 OS=Homo sapiens OX=960	4	8	8	8	1	3	1	8	1	3	1	8	1	3	1	8	45.4	45.4	45.4	13.373	119	119;61;46;64	1	18		0	82.918	By MS/MS	By MS/MS	By matching	By MS/MS	10.1	31.9	10.1	45.4	521520000	9122500	4853400	1419000	506120000	0.000463873	0.000199221	2.32843	8543500
sp|Q86U42|PABP2_HUMAN	sp|Q86U42|PABP2_HUMAN	1	1	1	>sp|Q86U42|PABP2_HUMAN Polyadenylate-binding protein 2 OS=Homo sapiens OX=9606 GN=PABPN1 PE=1 SV=3	1	1	1	1	1	1	1	0	1	1	1	0	1	1	1	0	5.2	5.2	5.2	32.749	306	306	1.33	2	1	0	8.8635	By MS/MS	By MS/MS	By MS/MS	By matching	5.2	5.2	5.2	0	4683600	1981900	1093500	1608200	0	0.000100778	4.48858e-05	2.24522	0
sp|P38646|GRP75_HUMAN;tr|D6RA73|D6RA73_HUMAN;tr|D6RJI2|D6RJI2_HUMAN;tr|H0YBG6|H0YBG6_HUMAN;tr|A0A3B3ITI4|A0A3B3ITI4_HUMAN	sp|P38646|GRP75_HUMAN	4;1;1;1;1	4;1;1;1;1	4;1;1;1;1	>sp|P38646|GRP75_HUMAN Stress-70 protein, mitochondrial OS=Homo sapiens OX=9606 GN=HSPA9 PE=1 SV=2	5	4	4	4	1	1	2	3	1	1	2	3	1	1	2	3	7.2	7.2	7.2	73.68	679	679;62;95;163;180	1	6		0	24.113	By MS/MS	By matching	By matching	By MS/MS	1.8	1.6	3.7	5.4	28878000	2603300	1570400	1818300	22886000	0.000132376	6.44614e-05	2.05357	0
sp|Q68DL7|CR063_HUMAN	sp|Q68DL7|CR063_HUMAN	1	1	1	>sp|Q68DL7|CR063_HUMAN Uncharacterized protein C18orf63 OS=Homo sapiens OX=9606 GN=C18orf63 PE=2 SV=2	1	1	1	1	1	1	1	0	1	1	1	0	1	1	1	0	1	1	1	77.23	685	685	1.75	1	3	0.0042553	6.2357	By MS/MS	By MS/MS	By matching	By matching	1	1	1	0	31837000	17646000	11086000	3104600	0	0.000897288	0.000455056	1.97182	0
tr|G3V203|G3V203_HUMAN;tr|H0YHA7|H0YHA7_HUMAN;sp|Q07020|RL18_HUMAN;tr|J3QQ67|J3QQ67_HUMAN;tr|F8VYV2|F8VYV2_HUMAN;tr|A0A075B7A0|A0A075B7A0_HUMAN;tr|F8VUA6|F8VUA6_HUMAN	tr|G3V203|G3V203_HUMAN;tr|H0YHA7|H0YHA7_HUMAN;sp|Q07020|RL18_HUMAN;tr|J3QQ67|J3QQ67_HUMAN;tr|F8VYV2|F8VYV2_HUMAN;tr|A0A075B7A0|A0A075B7A0_HUMAN;tr|F8VUA6|F8VUA6_HUMAN	6;6;6;6;5;5;4	6;6;6;6;5;5;4	6;6;6;6;5;5;4	>tr|G3V203|G3V203_HUMAN 60S ribosomal protein L18 OS=Homo sapiens OX=9606 GN=RPL18 PE=1 SV=1;>tr|H0YHA7|H0YHA7_HUMAN 60S ribosomal protein L18 (Fragment) OS=Homo sapiens OX=9606 GN=RPL18 PE=1 SV=1;>sp|Q07020|RL18_HUMAN 60S ribosomal protein L18 OS=Homo sap	7	6	6	6	1	2	2	6	1	2	2	6	1	2	2	6	32.9	32.9	32.9	18.756	164	164;167;188;190;133;138;130	1	15		0	143.55	By MS/MS	By matching	By matching	By MS/MS	7.9	14	15.2	32.9	314010000	4979600	3191700	2168500	303670000	0.000253209	0.000131012	1.93272	0
sp|P04792|HSPB1_HUMAN;tr|F8WE04|F8WE04_HUMAN;tr|C9J3N8|C9J3N8_HUMAN	sp|P04792|HSPB1_HUMAN;tr|F8WE04|F8WE04_HUMAN	3;2;1	3;2;1	3;2;1	>sp|P04792|HSPB1_HUMAN Heat shock protein beta-1 OS=Homo sapiens OX=9606 GN=HSPB1 PE=1 SV=2;>tr|F8WE04|F8WE04_HUMAN Heat shock protein beta-1 OS=Homo sapiens OX=9606 GN=HSPB1 PE=1 SV=1	3	3	3	3	1	1	1	3	1	1	1	3	1	1	1	3	21	21	21	22.782	205	205;186;37	1.33	4	2	0	27.064	By MS/MS	By MS/MS	By MS/MS	By MS/MS	4.9	4.9	4.9	21	73663000	2198000	1539200	2087800	67838000	0.000111767	6.31808e-05	1.769	0
sp|Q02878|RL6_HUMAN;tr|F8VR69|F8VR69_HUMAN;tr|F8VZ45|F8VZ45_HUMAN;tr|U3KQR5|U3KQR5_HUMAN	sp|Q02878|RL6_HUMAN	9;2;2;2	9;2;2;2	9;2;2;2	>sp|Q02878|RL6_HUMAN 60S ribosomal protein L6 OS=Homo sapiens OX=9606 GN=RPL6 PE=1 SV=3	4	9	9	9	1	2	1	9	1	2	1	9	1	2	1	9	27.4	27.4	27.4	32.728	288	288;63;159;160	1	19		0	65.879	By MS/MS	By matching	By matching	By MS/MS	3.5	6.2	3.5	27.4	533970000	2369100	1699200	961970	528940000	0.000120467	6.97484e-05	1.72717	0
sp|P62851|RS25_HUMAN	sp|P62851|RS25_HUMAN	5	5	5	>sp|P62851|RS25_HUMAN 40S ribosomal protein S25 OS=Homo sapiens OX=9606 GN=RPS25 PE=1 SV=1	1	5	5	5	2	5	3	5	2	5	3	5	2	5	3	5	28.8	28.8	28.8	13.742	125	125	1	15		0	34.986	By MS/MS	By MS/MS	By MS/MS	By MS/MS	15.2	28.8	20	28.8	605150000	34235000	25215000	9787900	535910000	0.00174083	0.00103502	1.68193	36253000
sp|P35579|MYH9_HUMAN;tr|Q5BKV1|Q5BKV1_HUMAN;tr|B1AH99|B1AH99_HUMAN;tr|A0A0C4DFM8|A0A0C4DFM8_HUMAN;tr|A1L2Z2|A1L2Z2_HUMAN;tr|E7ERA5|E7ERA5_HUMAN;tr|A0A2R8Y4C3|A0A2R8Y4C3_HUMAN;sp|P12883|MYH7_HUMAN;sp|P13535|MYH8_HUMAN;sp|Q9UKX3|MYH13_HUMAN;sp|Q9Y623|MYH4_HUMAN;sp|P13533|MYH6_HUMAN;sp|P12882|MYH1_HUMAN;sp|P11055|MYH3_HUMAN;sp|Q9UKX2|MYH2_HUMAN;tr|A0A087X0T3|A0A087X0T3_HUMAN;sp|A7E2Y1|MYH7B_HUMAN	sp|P35579|MYH9_HUMAN	136;15;9;3;2;1;1;1;1;1;1;1;1;1;1;1;1	136;15;9;3;2;1;1;1;1;1;1;1;1;1;1;1;1	116;14;8;0;0;0;0;0;0;0;0;0;0;0;0;0;0	>sp|P35579|MYH9_HUMAN Myosin-9 OS=Homo sapiens OX=9606 GN=MYH9 PE=1 SV=4	17	136	136	116	17	31	28	135	17	31	28	135	15	26	25	115	56.1	56.1	49.7	226.53	1960	1960;218;103;508;638;187;371;1935;1937;1938;1939;1939;1939;1940;1941;1982;1983	1.03	411	13	0	323.31	By MS/MS	By MS/MS	By MS/MS	By MS/MS	10.6	17	13.8	56.1	84609000000	176870000	154780000	58118000	84220000000	0.00899373	0.00635338	1.41558	195700000
tr|A0A0A0MS07|A0A0A0MS07_HUMAN;sp|P01857|IGHG1_HUMAN;sp|P01860|IGHG3_HUMAN;tr|A0A0A0MS08|A0A0A0MS08_HUMAN;tr|A0A286YES1|A0A286YES1_HUMAN;sp|P01859|IGHG2_HUMAN;tr|A0A286YEY4|A0A286YEY4_HUMAN	tr|A0A0A0MS07|A0A0A0MS07_HUMAN;sp|P01857|IGHG1_HUMAN;sp|P01860|IGHG3_HUMAN;tr|A0A0A0MS08|A0A0A0MS08_HUMAN;tr|A0A286YES1|A0A286YES1_HUMAN	3;3;3;3;3;1;1	3;3;3;3;3;1;1	2;2;2;2;2;0;0	>tr|A0A0A0MS07|A0A0A0MS07_HUMAN Immunoglobulin heavy constant gamma 1 (Fragment) OS=Homo sapiens OX=9606 GN=IGHG1 PE=1 SV=1;>sp|P01857|IGHG1_HUMAN Immunoglobulin heavy constant gamma 1 OS=Homo sapiens OX=9606 GN=IGHG1 PE=1 SV=1;>sp|P01860|IGHG3_HUMAN Immun	7	3	3	2	3	3	3	3	3	3	3	3	2	2	2	2	6.4	6.4	4.1	31.983	295	295;330;377;399;446;326;395	1.46	28	24	0	72.195	By MS/MS	By MS/MS	By MS/MS	By MS/MS	6.4	6.4	6.4	6.4	32254000000	13861000000	12865000000	4216300000	1311400000	0.704823	0.52808	1.33469	10413000000
sp|P60709|ACTB_HUMAN;tr|A0A2R8Y793|A0A2R8Y793_HUMAN;tr|G5E9R0|G5E9R0_HUMAN;tr|A0A2R8YGF8|A0A2R8YGF8_HUMAN;tr|C9JUM1|C9JUM1_HUMAN;tr|C9JZR7|C9JZR7_HUMAN;tr|C9JTX5|C9JTX5_HUMAN	sp|P60709|ACTB_HUMAN;tr|A0A2R8Y793|A0A2R8Y793_HUMAN	26;18;8;8;6;6;5	26;18;8;8;6;6;5	0;0;0;0;0;0;0	>sp|P60709|ACTB_HUMAN Actin, cytoplasmic 1 OS=Homo sapiens OX=9606 GN=ACTB PE=1 SV=1;>tr|A0A2R8Y793|A0A2R8Y793_HUMAN Actin, cytoplasmic 1 (Fragment) OS=Homo sapiens OX=9606 GN=ACTB PE=1 SV=1	7	26	26	0	12	15	15	26	12	15	15	26	0	0	0	0	56.5	56.5	0	41.736	375	375;309;125;165;96;102;80	1.06	179	11	0	323.31	By MS/MS	By MS/MS	By MS/MS	By MS/MS	30.7	30.4	36	56.5	73001000000	587290000	550850000	387060000	71476000000	0.0298633	0.0226112	1.32073	590990000
sp|P05387|RLA2_HUMAN;tr|H0YDD8|H0YDD8_HUMAN	sp|P05387|RLA2_HUMAN;tr|H0YDD8|H0YDD8_HUMAN	4;2	4;2	4;2	>sp|P05387|RLA2_HUMAN 60S acidic ribosomal protein P2 OS=Homo sapiens OX=9606 GN=RPLP2 PE=1 SV=1;>tr|H0YDD8|H0YDD8_HUMAN 60S acidic ribosomal protein P2 (Fragment) OS=Homo sapiens OX=9606 GN=RPLP2 PE=1 SV=1	2	4	4	4	1	2	1	4	1	2	1	4	1	2	1	4	69.6	69.6	69.6	11.665	115	115;92	1	8		0	36.41	By MS/MS	By matching	By matching	By MS/MS	10.4	24.3	13.9	69.6	199490000	3413100	3280800	560420	192230000	0.000173554	0.00013467	1.28874	0
tr|K7EMV3|K7EMV3_HUMAN;tr|B4DEB1|B4DEB1_HUMAN;tr|K7EK07|K7EK07_HUMAN;sp|Q71DI3|H32_HUMAN;sp|Q16695|H31T_HUMAN;sp|P84243|H33_HUMAN;sp|P68431|H31_HUMAN;tr|K7ES00|K7ES00_HUMAN;tr|K7EP01|K7EP01_HUMAN;sp|Q6NXT2|H3C_HUMAN;tr|Q5TEC6|Q5TEC6_HUMAN	tr|K7EMV3|K7EMV3_HUMAN;tr|B4DEB1|B4DEB1_HUMAN;tr|K7EK07|K7EK07_HUMAN;sp|Q71DI3|H32_HUMAN;sp|Q16695|H31T_HUMAN;sp|P84243|H33_HUMAN;sp|P68431|H31_HUMAN;tr|K7ES00|K7ES00_HUMAN;tr|K7EP01|K7EP01_HUMAN;sp|Q6NXT2|H3C_HUMAN;tr|Q5TEC6|Q5TEC6_HUMAN	3;3;3;3;3;3;3;3;2;2;2	3;3;3;3;3;3;3;3;2;2;2	3;3;3;3;3;3;3;3;2;2;2	>tr|K7EMV3|K7EMV3_HUMAN Histone H3 OS=Homo sapiens OX=9606 GN=H3F3B PE=1 SV=1;>tr|B4DEB1|B4DEB1_HUMAN Histone H3 OS=Homo sapiens OX=9606 GN=H3F3A PE=1 SV=1;>tr|K7EK07|K7EK07_HUMAN Histone H3 (Fragment) OS=Homo sapiens OX=9606 GN=H3F3B PE=1 SV=1;>sp|Q71DI3|	11	3	3	3	2	3	3	2	2	3	3	2	2	3	3	2	29.3	29.3	29.3	10.334	92	92;123;132;136;136;136;136;151;113;135;136	1.44	5	4	0	19.223	By MS/MS	By MS/MS	By MS/MS	By MS/MS	17.4	29.3	29.3	19.6	63995000	8298900	8343900	3969100	43383000	0.000421994	0.000342499	1.2321	8910100
tr|A0A2R8Y619|A0A2R8Y619_HUMAN;sp|Q99880|H2B1L_HUMAN;sp|Q99879|H2B1M_HUMAN;sp|Q99877|H2B1N_HUMAN;sp|Q93079|H2B1H_HUMAN;sp|Q8N257|H2B3B_HUMAN;sp|Q5QNW6|H2B2F_HUMAN;sp|Q16778|H2B2E_HUMAN;sp|P62807|H2B1C_HUMAN;sp|P58876|H2B1D_HUMAN;sp|P57053|H2BFS_HUMAN;sp|P33778|H2B1B_HUMAN;sp|P23527|H2B1O_HUMAN;sp|P06899|H2B1J_HUMAN;sp|O60814|H2B1K_HUMAN;sp|Q96A08|H2B1A_HUMAN;tr|U3KQK0|U3KQK0_HUMAN	tr|A0A2R8Y619|A0A2R8Y619_HUMAN;sp|Q99880|H2B1L_HUMAN;sp|Q99879|H2B1M_HUMAN;sp|Q99877|H2B1N_HUMAN;sp|Q93079|H2B1H_HUMAN;sp|Q8N257|H2B3B_HUMAN;sp|Q5QNW6|H2B2F_HUMAN;sp|Q16778|H2B2E_HUMAN;sp|P62807|H2B1C_HUMAN;sp|P58876|H2B1D_HUMAN;sp|P57053|H2BFS_HUMAN;sp|P33778|H2B1B_HUMAN;sp|P23527|H2B1O_HUMAN;sp|P06899|H2B1J_HUMAN;sp|O60814|H2B1K_HUMAN;sp|Q96A08|H2B1A_HUMAN;tr|U3KQK0|U3KQK0_HUMAN	1;1;1;1;1;1;1;1;1;1;1;1;1;1;1;1;1	1;1;1;1;1;1;1;1;1;1;1;1;1;1;1;1;1	1;1;1;1;1;1;1;1;1;1;1;1;1;1;1;1;1	>tr|A0A2R8Y619|A0A2R8Y619_HUMAN Histone H2B OS=Homo sapiens OX=9606 PE=1 SV=1;>sp|Q99880|H2B1L_HUMAN Histone H2B type 1-L OS=Homo sapiens OX=9606 GN=HIST1H2BL PE=1 SV=3;>sp|Q99879|H2B1M_HUMAN Histone H2B type 1-M OS=Homo sapiens OX=9606 GN=HIST1H2BM PE=1 S	17	1	1	1	1	1	1	1	1	1	1	1	1	1	1	1	7.4	7.4	7.4	13.491	122	122;126;126;126;126;126;126;126;126;126;126;126;126;126;126;127;166	1.4	3	2	0.0021459	6.2702	By MS/MS	By MS/MS	By MS/MS	By MS/MS	7.4	7.4	7.4	7.4	418650000	46372000	52469000	39215000	280590000	0.00235799	0.00215374	1.09484	0
tr|E9PKZ0|E9PKZ0_HUMAN;sp|P62917|RL8_HUMAN;tr|G3V1A1|G3V1A1_HUMAN;tr|E9PKU4|E9PKU4_HUMAN;tr|E9PP36|E9PP36_HUMAN	tr|E9PKZ0|E9PKZ0_HUMAN;sp|P62917|RL8_HUMAN;tr|G3V1A1|G3V1A1_HUMAN;tr|E9PKU4|E9PKU4_HUMAN	8;8;6;6;3	8;8;6;6;3	8;8;6;6;3	>tr|E9PKZ0|E9PKZ0_HUMAN 60S ribosomal protein L8 (Fragment) OS=Homo sapiens OX=9606 GN=RPL8 PE=1 SV=1;>sp|P62917|RL8_HUMAN 60S ribosomal protein L8 OS=Homo sapiens OX=9606 GN=RPL8 PE=1 SV=2;>tr|G3V1A1|G3V1A1_HUMAN 60S ribosomal protein L8 OS=Homo sapiens O	5	8	8	8	1	1	1	8	1	1	1	8	1	1	1	8	32.2	32.2	32.2	22.389	205	205;257;167;235;148	1	17		0	62.251	By MS/MS	By matching	By matching	By MS/MS	5.4	8.8	3.9	32.2	459300000	956530	1098000	187090	457060000	4.86389e-05	4.50705e-05	1.07918	0
tr|A0A0A0MRQ5|A0A0A0MRQ5_HUMAN;tr|A0A0A0MSI0|A0A0A0MSI0_HUMAN;sp|P32119|PRDX2_HUMAN;sp|Q06830|PRDX1_HUMAN	tr|A0A0A0MRQ5|A0A0A0MRQ5_HUMAN;tr|A0A0A0MSI0|A0A0A0MSI0_HUMAN;sp|P32119|PRDX2_HUMAN;sp|Q06830|PRDX1_HUMAN	1;1;1;1	1;1;1;1	1;1;1;1	>tr|A0A0A0MRQ5|A0A0A0MRQ5_HUMAN Peroxiredoxin-1 OS=Homo sapiens OX=9606 GN=PRDX1 PE=1 SV=1;>tr|A0A0A0MSI0|A0A0A0MSI0_HUMAN Peroxiredoxin-1 (Fragment) OS=Homo sapiens OX=9606 GN=PRDX1 PE=1 SV=1;>sp|P32119|PRDX2_HUMAN Peroxiredoxin-2 OS=Homo sapiens OX=9606	4	1	1	1	1	1	1	1	1	1	1	1	1	1	1	1	11.3	11.3	11.3	10.676	97	97;171;198;199	1	3		0.0042463	6.2349	By MS/MS	By MS/MS	By matching	By MS/MS	11.3	11.3	11.3	11.3	50846000	8894100	10449000	2440500	29062000	0.000452259	0.000428908	1.05444	0
sp|P61353|RL27_HUMAN;tr|K7ELC7|K7ELC7_HUMAN;tr|K7EQQ9|K7EQQ9_HUMAN;tr|K7ERY7|K7ERY7_HUMAN	sp|P61353|RL27_HUMAN;tr|K7ELC7|K7ELC7_HUMAN	8;7;1;1	8;7;1;1	8;7;1;1	>sp|P61353|RL27_HUMAN 60S ribosomal protein L27 OS=Homo sapiens OX=9606 GN=RPL27 PE=1 SV=2;>tr|K7ELC7|K7ELC7_HUMAN 60S ribosomal protein L27 (Fragment) OS=Homo sapiens OX=9606 GN=RPL27 PE=1 SV=1	4	8	8	8	1	1	2	8	1	1	2	8	1	1	2	8	54.4	54.4	54.4	15.798	136	136;144;38;40	1	17		0	62.675	By MS/MS	By matching	By matching	By MS/MS	5.9	5.9	12.5	54.4	588550000	3180100	4314000	2405200	578650000	0.000161706	0.00017708	0.91318	0
tr|K7ELC4|K7ELC4_HUMAN;tr|K7EMH1|K7EMH1_HUMAN;tr|K7ERI7|K7ERI7_HUMAN;sp|P35268|RL22_HUMAN;tr|K7EP65|K7EP65_HUMAN;tr|K7EKS7|K7EKS7_HUMAN;tr|K7EJT5|K7EJT5_HUMAN	tr|K7ELC4|K7ELC4_HUMAN;tr|K7EMH1|K7EMH1_HUMAN;tr|K7ERI7|K7ERI7_HUMAN;sp|P35268|RL22_HUMAN;tr|K7EP65|K7EP65_HUMAN;tr|K7EKS7|K7EKS7_HUMAN	3;3;3;3;2;2;1	3;3;3;3;2;2;1	2;2;2;2;2;2;1	>tr|K7ELC4|K7ELC4_HUMAN 60S ribosomal protein L22 (Fragment) OS=Homo sapiens OX=9606 GN=RPL22 PE=1 SV=1;>tr|K7EMH1|K7EMH1_HUMAN 60S ribosomal protein L22 (Fragment) OS=Homo sapiens OX=9606 GN=RPL22 PE=1 SV=1;>tr|K7ERI7|K7ERI7_HUMAN 60S ribosomal protein L2	7	3	3	2	1	2	1	3	1	2	1	3	1	2	1	2	41.8	41.8	31.6	9.0984	79	79;89;95;128;48;53;47	1	7		0	22.384	By MS/MS	By matching	By matching	By MS/MS	16.5	31.6	16.5	41.8	399560000	4631400	6398500	1883900	386650000	0.000235504	0.000262644	0.896664	0
sp|P14923|PLAK_HUMAN	sp|P14923|PLAK_HUMAN	2	2	2	>sp|P14923|PLAK_HUMAN Junction plakoglobin OS=Homo sapiens OX=9606 GN=JUP PE=1 SV=3	1	2	2	2	1	2	0	1	1	2	0	1	1	2	0	1	2.4	2.4	2.4	81.744	745	745	1	3		0	12.547	By MS/MS	By MS/MS	By matching	By MS/MS	0.9	2.4	0	0.9	17314000	4658900	7330500	0	5324700	0.000236902	0.000300901	0.78731	0
sp|P62805|H4_HUMAN	sp|P62805|H4_HUMAN	8	8	8	>sp|P62805|H4_HUMAN Histone H4 OS=Homo sapiens OX=9606 GN=HIST1H4A PE=1 SV=2	1	8	8	8	3	3	4	8	3	3	4	8	3	3	4	8	53.4	53.4	53.4	11.367	103	103	1.13	20	3	0	59.603	By MS/MS	By MS/MS	By MS/MS	By MS/MS	24.3	28.2	35.9	53.4	540120000	38924000	61916000	54070000	385210000	0.00197926	0.00254151	0.778772	51928000
sp|P19338|NUCL_HUMAN;tr|H7BY16|H7BY16_HUMAN	sp|P19338|NUCL_HUMAN;tr|H7BY16|H7BY16_HUMAN	7;4	7;4	7;4	>sp|P19338|NUCL_HUMAN Nucleolin OS=Homo sapiens OX=9606 GN=NCL PE=1 SV=3;>tr|H7BY16|H7BY16_HUMAN Nucleolin (Fragment) OS=Homo sapiens OX=9606 GN=NCL PE=1 SV=8	2	7	7	7	1	3	3	7	1	3	3	7	1	3	3	7	11.3	11.3	11.3	76.613	710	710;296	1.07	13	1	0	50.015	By MS/MS	By matching	By MS/MS	By MS/MS	2	4.5	4.5	11.3	104740000	4751800	7900400	11321000	80765000	0.000241626	0.000324294	0.745083	0
sp|P11142|HSP7C_HUMAN;tr|E9PKE3|E9PKE3_HUMAN;tr|E9PI65|E9PI65_HUMAN;tr|E9PQQ4|E9PQQ4_HUMAN;tr|E9PQK7|E9PQK7_HUMAN;tr|E9PK54|E9PK54_HUMAN;tr|E9PLF4|E9PLF4_HUMAN;tr|E9PN89|E9PN89_HUMAN;tr|E9PNE6|E9PNE6_HUMAN;sp|P54652|HSP72_HUMAN;tr|E9PN25|E9PN25_HUMAN;tr|E9PPY6|E9PPY6_HUMAN;sp|P48741|HSP77_HUMAN;tr|A8K7Q2|A8K7Q2_HUMAN;tr|Q53FA3|Q53FA3_HUMAN;sp|P34931|HS71L_HUMAN;sp|P0DMV9|HS71B_HUMAN;sp|P0DMV8|HS7…	sp|P11142|HSP7C_HUMAN;tr|E9PKE3|E9PKE3_HUMAN;tr|E9PI65|E9PI65_HUMAN;tr|E9PQQ4|E9PQQ4_HUMAN;tr|E9PQK7|E9PQK7_HUMAN;tr|E9PK54|E9PK54_HUMAN;tr|E9PLF4|E9PLF4_HUMAN;tr|E9PN89|E9PN89_HUMAN;tr|E9PNE6|E9PNE6_HUMAN;sp|P54652|HSP72_HUMAN	6;5;4;4;4;4;4;4;3;3;2;2;1;1;1;1;1;1;1;1	6;5;4;4;4;4;4;4;3;3;2;2;1;1;1;1;1;1;1;1	6;5;4;4;4;4;4;4;3;3;2;2;1;1;1;1;1;1;1;1	>sp|P11142|HSP7C_HUMAN Heat shock cognate 71 kDa protein OS=Homo sapiens OX=9606 GN=HSPA8 PE=1 SV=1;>tr|E9PKE3|E9PKE3_HUMAN Heat shock cognate 71 kDa protein OS=Homo sapiens OX=9606 GN=HSPA8 PE=1 SV=1;>tr|E9PI65|E9PI65_HUMAN Heat shock cognate 71 kDa prote	20	6	6	6	2	3	4	5	2	3	4	5	2	3	4	5	13.5	13.5	13.5	70.897	646	646;627;168;171;178;183;187;312;500;639;132;137;367;410;641;641;641;641;642;643	1	12		0	42.622	By MS/MS	By MS/MS	By MS/MS	By MS/MS	4.5	6.2	9	10.8	148240000	6143500	10354000	6006400	125740000	0.000312393	0.000425009	0.735027	0
sp|Q5VSP4|LC1L1_HUMAN;sp|P31025|LCN1_HUMAN	sp|Q5VSP4|LC1L1_HUMAN;sp|P31025|LCN1_HUMAN	1;1	1;1	1;1	>sp|Q5VSP4|LC1L1_HUMAN Putative lipocalin 1-like protein 1 OS=Homo sapiens OX=9606 GN=LCN1P1 PE=5 SV=1;>sp|P31025|LCN1_HUMAN Lipocalin-1 OS=Homo sapiens OX=9606 GN=LCN1 PE=1 SV=1	2	1	1	1	1	1	1	1	1	1	1	1	1	1	1	1	6.8	6.8	6.8	17.918	162	162;176	1	3		0	7.0244	By MS/MS	By MS/MS	By matching	By matching	6.8	6.8	6.8	6.8	22727000	5364600	9357400	4197200	3807700	0.000272786	0.000384101	0.710195	0
tr|E7EPB3|E7EPB3_HUMAN;sp|P50914|RL14_HUMAN	tr|E7EPB3|E7EPB3_HUMAN;sp|P50914|RL14_HUMAN	4;4	4;4	4;4	>tr|E7EPB3|E7EPB3_HUMAN 60S ribosomal protein L14 OS=Homo sapiens OX=9606 GN=RPL14 PE=1 SV=1;>sp|P50914|RL14_HUMAN 60S ribosomal protein L14 OS=Homo sapiens OX=9606 GN=RPL14 PE=1 SV=4	2	4	4	4	1	1	2	4	1	1	2	4	1	1	2	4	25.8	25.8	25.8	14.558	124	124;215	1.17	10	2	0	43.909	By MS/MS	By MS/MS	By MS/MS	By MS/MS	9.7	9.7	19.4	25.8	811820000	7912500	14606000	8731200	780570000	0.000402346	0.000599544	0.671086	0
tr|J3QS39|J3QS39_HUMAN;tr|J3QTR3|J3QTR3_HUMAN;tr|F5H6Q2|F5H6Q2_HUMAN;sp|P62987|RL40_HUMAN;tr|F5GYU3|F5GYU3_HUMAN;tr|F5H2Z3|F5H2Z3_HUMAN;tr|F5H265|F5H265_HUMAN;tr|B4DV12|B4DV12_HUMAN;tr|F5H388|F5H388_HUMAN;sp|P62979|RS27A_HUMAN;tr|F5H747|F5H747_HUMAN;tr|F5GXK7|F5GXK7_HUMAN;tr|J3QKN0|J3QKN0_HUMAN;tr|Q5PY61|Q5PY61_HUMAN;sp|P0CG47|UBB_HUMAN;tr|Q96C32|Q96C32_HUMAN;sp|P0CG48|UBC_HUMAN;tr|M0R1V7|M0R1V7_…	tr|J3QS39|J3QS39_HUMAN;tr|J3QTR3|J3QTR3_HUMAN;tr|F5H6Q2|F5H6Q2_HUMAN;sp|P62987|RL40_HUMAN;tr|F5GYU3|F5GYU3_HUMAN;tr|F5H2Z3|F5H2Z3_HUMAN;tr|F5H265|F5H265_HUMAN;tr|B4DV12|B4DV12_HUMAN;tr|F5H388|F5H388_HUMAN;sp|P62979|RS27A_HUMAN;tr|F5H747|F5H747_HUMAN;tr|F5GXK7|F5GXK7_HUMAN;tr|J3QKN0|J3QKN0_HUMAN;tr|Q5PY61|Q5PY61_HUMAN;sp|P0CG47|UBB_HUMAN;tr|Q96C32|Q96C32_HUMAN;sp|P0CG48|UBC_HUMAN;tr|M0R1V7|M0R1V7_…	7;7;7;7;7;7;7;7;7;7;7;7;7;7;7;7;7;5;5;5;4;4;4;3	7;7;7;7;7;7;7;7;7;7;7;7;7;7;7;7;7;5;5;5;4;4;4;3	7;7;7;7;7;7;7;7;7;7;7;7;7;7;7;7;7;5;5;5;4;4;4;3	>tr|J3QS39|J3QS39_HUMAN Polyubiquitin-B (Fragment) OS=Homo sapiens OX=9606 GN=UBB PE=1 SV=1;>tr|J3QTR3|J3QTR3_HUMAN Ubiquitin-40S ribosomal protein S27a (Fragment) OS=Homo sapiens OX=9606 GN=RPS27A PE=1 SV=1;>tr|F5H6Q2|F5H6Q2_HUMAN Polyubiquitin-C (Fragmen	24	7	7	7	3	5	4	5	3	5	4	5	3	5	4	5	64.5	64.5	64.5	10.469	93	93;106;122;128;134;136;149;153;155;156;160;169;206;229;229;305;685;63;95;156;61;114;138;43	1	17		0	52.338	By MS/MS	By MS/MS	By MS/MS	By MS/MS	32.3	51.6	45.2	38.7	336190000	14467000	29096000	8181700	284450000	0.000735638	0.00119433	0.615944	18136000
sp|P68032|ACTC_HUMAN;sp|P62736|ACTA_HUMAN;sp|P68133|ACTS_HUMAN;sp|P63267|ACTH_HUMAN;tr|A6NL76|A6NL76_HUMAN;tr|C9JFL5|C9JFL5_HUMAN;tr|F6UVQ4|F6UVQ4_HUMAN;tr|F6QUT6|F6QUT6_HUMAN;tr|F8WB63|F8WB63_HUMAN;tr|B8ZZJ2|B8ZZJ2_HUMAN;tr|F8WCH0|F8WCH0_HUMAN	sp|P68032|ACTC_HUMAN;sp|P62736|ACTA_HUMAN;sp|P68133|ACTS_HUMAN;sp|P63267|ACTH_HUMAN;tr|A6NL76|A6NL76_HUMAN	25;24;23;22;16;7;7;7;6;6;4	11;11;9;9;5;3;3;3;2;2;0	11;11;9;9;5;3;3;3;2;2;0	>sp|P68032|ACTC_HUMAN Actin, alpha cardiac muscle 1 OS=Homo sapiens OX=9606 GN=ACTC1 PE=1 SV=1;>sp|P62736|ACTA_HUMAN Actin, aortic smooth muscle OS=Homo sapiens OX=9606 GN=ACTA2 PE=1 SV=1;>sp|P68133|ACTS_HUMAN Actin, alpha skeletal muscle OS=Homo sapiens O	11	25	11	11	8	12	11	25	1	2	2	11	1	2	2	11	55.4	32.6	32.6	42.019	377	377;377;377;376;254;144;151;151;105;119;52	1	30		0	249.19	By MS/MS	By MS/MS	By MS/MS	By MS/MS	19.9	27.1	27.1	55.4	2853400000	7043500	14754000	6737000	2824900000	0.000358157	0.000605619	0.591391	0
tr|A0A087WVQ9|A0A087WVQ9_HUMAN;sp|Q5VTE0|EF1A3_HUMAN;sp|P68104|EF1A1_HUMAN;sp|Q05639|EF1A2_HUMAN;tr|A0A2U3TZH3|A0A2U3TZH3_HUMAN;tr|A0A087WV01|A0A087WV01_HUMAN;tr|A6PW80|A6PW80_HUMAN;tr|A0A2R8YDN5|A0A2R8YDN5_HUMAN;tr|Q5JR01|Q5JR01_HUMAN;tr|A0A2R8Y660|A0A2R8Y660_HUMAN;tr|A0A2R8Y488|A0A2R8Y488_HUMAN	tr|A0A087WVQ9|A0A087WVQ9_HUMAN;sp|Q5VTE0|EF1A3_HUMAN;sp|P68104|EF1A1_HUMAN;sp|Q05639|EF1A2_HUMAN;tr|A0A2U3TZH3|A0A2U3TZH3_HUMAN;tr|A0A087WV01|A0A087WV01_HUMAN	4;4;4;3;3;2;1;1;1;1;1	4;4;4;3;3;2;1;1;1;1;1	4;4;4;3;3;2;1;1;1;1;1	>tr|A0A087WVQ9|A0A087WVQ9_HUMAN Elongation factor 1-alpha 1 OS=Homo sapiens OX=9606 GN=EEF1A1 PE=1 SV=1;>sp|Q5VTE0|EF1A3_HUMAN Putative elongation factor 1-alpha-like 3 OS=Homo sapiens OX=9606 GN=EEF1A1P5 PE=5 SV=1;>sp|P68104|EF1A1_HUMAN Elongation factor	11	4	4	4	2	2	2	3	2	2	2	3	2	2	2	3	13.2	13.2	13.2	47.883	441	441;462;462;463;496;426;106;106;145;152;173	1.29	10	4	0	28.893	By MS/MS	By MS/MS	By MS/MS	By MS/MS	4.3	5.9	5.9	11.3	149170000	11564000	25355000	9205900	103050000	0.000588022	0.00104077	0.564989	0
sp|P19105|ML12A_HUMAN;sp|O14950|ML12B_HUMAN;tr|J3QRS3|J3QRS3_HUMAN;tr|J3KTJ1|J3KTJ1_HUMAN	sp|P19105|ML12A_HUMAN;sp|O14950|ML12B_HUMAN;tr|J3QRS3|J3QRS3_HUMAN	9;9;9;3	9;9;9;3	5;5;5;0	>sp|P19105|ML12A_HUMAN Myosin regulatory light chain 12A OS=Homo sapiens OX=9606 GN=MYL12A PE=1 SV=2;>sp|O14950|ML12B_HUMAN Myosin regulatory light chain 12B OS=Homo sapiens OX=9606 GN=MYL12B PE=1 SV=2;>tr|J3QRS3|J3QRS3_HUMAN Myosin regulatory light chain	4	9	9	5	1	4	3	9	1	4	3	9	1	2	2	5	57.3	57.3	29.8	19.794	171	171;172;177;114	1.22	18	5	0	137.78	By MS/MS	By MS/MS	By MS/MS	By MS/MS	5.8	24	17.5	57.3	4889400000	41319000	93235000	36504000	4718300000	0.00210104	0.00382709	0.548993	0
tr|Q5JR95|Q5JR95_HUMAN;sp|P62241|RS8_HUMAN	tr|Q5JR95|Q5JR95_HUMAN;sp|P62241|RS8_HUMAN	7;7	7;7	7;7	>tr|Q5JR95|Q5JR95_HUMAN 40S ribosomal protein S8 OS=Homo sapiens OX=9606 GN=RPS8 PE=1 SV=1;>sp|P62241|RS8_HUMAN 40S ribosomal protein S8 OS=Homo sapiens OX=9606 GN=RPS8 PE=1 SV=2	2	7	7	7	1	3	4	7	1	3	4	7	1	3	4	7	36.7	36.7	36.7	21.879	188	188;208	1	19		0	72.053	By MS/MS	By matching	By matching	By MS/MS	8	18.6	24.5	36.7	718940000	2401500	5474200	4561200	706500000	0.000122115	0.000224704	0.543448	0
sp|Q99878|H2A1J_HUMAN;sp|Q96KK5|H2A1H_HUMAN;sp|Q9BTM1|H2AJ_HUMAN;sp|Q16777|H2A2C_HUMAN;sp|Q93077|H2A1C_HUMAN;sp|Q7L7L0|H2A3_HUMAN;sp|Q6FI13|H2A2A_HUMAN;sp|P20671|H2A1D_HUMAN;sp|P0C0S8|H2A1_HUMAN;sp|P04908|H2A1B_HUMAN;tr|A0A0U1RR32|A0A0U1RR32_HUMAN;tr|A0A0U1RRH7|A0A0U1RRH7_HUMAN;tr|H0YFX9|H0YFX9_HUMAN;tr|C9J0D1|C9J0D1_HUMAN;sp|Q71UI9|H2AV_HUMAN;sp|P0C0S5|H2AZ_HUMAN;sp|Q8IUE6|H2A2B_HUMAN;sp|Q96QV6|…	sp|Q99878|H2A1J_HUMAN;sp|Q96KK5|H2A1H_HUMAN;sp|Q9BTM1|H2AJ_HUMAN;sp|Q16777|H2A2C_HUMAN;sp|Q93077|H2A1C_HUMAN;sp|Q7L7L0|H2A3_HUMAN;sp|Q6FI13|H2A2A_HUMAN;sp|P20671|H2A1D_HUMAN;sp|P0C0S8|H2A1_HUMAN;sp|P04908|H2A1B_HUMAN;tr|A0A0U1RR32|A0A0U1RR32_HUMAN;tr|A0A0U1RRH7|A0A0U1RRH7_HUMAN;tr|H0YFX9|H0YFX9_HUMAN;tr|C9J0D1|C9J0D1_HUMAN;sp|Q71UI9|H2AV_HUMAN;sp|P0C0S5|H2AZ_HUMAN;sp|Q8IUE6|H2A2B_HUMAN;sp|Q96QV6|…	2;2;2;2;2;2;2;2;2;2;2;2;1;1;1;1;1;1;1;1	2;2;2;2;2;2;2;2;2;2;2;2;1;1;1;1;1;1;1;1	2;2;2;2;2;2;2;2;2;2;2;2;1;1;1;1;1;1;1;1	>sp|Q99878|H2A1J_HUMAN Histone H2A type 1-J OS=Homo sapiens OX=9606 GN=HIST1H2AJ PE=1 SV=3;>sp|Q96KK5|H2A1H_HUMAN Histone H2A type 1-H OS=Homo sapiens OX=9606 GN=HIST1H2AH PE=1 SV=3;>sp|Q9BTM1|H2AJ_HUMAN Histone H2A.J OS=Homo sapiens OX=9606 GN=H2AFJ PE=1	20	2	2	2	1	2	1	1	1	2	1	1	1	2	1	1	21.9	21.9	21.9	13.936	128	128;128;129;129;130;130;130;130;130;130;169;170;92;122;128;128;130;131;140;143	1.29	5	2	0	13.622	By MS/MS	By MS/MS	By MS/MS	By MS/MS	7	21.9	7	7	339500000	21761000	53265000	27683000	236790000	0.00110653	0.00218641	0.506096	0
sp|P02768|ALBU_HUMAN;CON__P02768-1;tr|A0A0C4DGB6|A0A0C4DGB6_HUMAN;tr|A0A087WWT3|A0A087WWT3_HUMAN;tr|H0YA55|H0YA55_HUMAN;tr|C9JKR2|C9JKR2_HUMAN;tr|B7WNR0|B7WNR0_HUMAN;tr|D6RHD5|D6RHD5_HUMAN;tr|H7C013|H7C013_HUMAN	sp|P02768|ALBU_HUMAN;CON__P02768-1;tr|A0A0C4DGB6|A0A0C4DGB6_HUMAN;tr|A0A087WWT3|A0A087WWT3_HUMAN;tr|H0YA55|H0YA55_HUMAN;tr|C9JKR2|C9JKR2_HUMAN;tr|B7WNR0|B7WNR0_HUMAN;tr|D6RHD5|D6RHD5_HUMAN	9;9;8;7;7;6;6;5;4	5;5;4;5;3;4;4;3;2	5;5;4;5;3;4;4;3;2	>sp|P02768|ALBU_HUMAN Serum albumin OS=Homo sapiens OX=9606 GN=ALB PE=1 SV=2;>P02768-1 SWISS-PROT:P02768-1 Tax_Id=9606 Gene_Symbol=ALB Isoform 1 of Serum albumin precursor;>tr|A0A0C4DGB6|A0A0C4DGB6_HUMAN Serum albumin OS=Homo sapiens OX=9606 GN=ALB PE=1 SV	9	9	5	5	7	9	8	7	4	5	5	4	4	5	5	4	11.7	7.9	7.9	69.366	609	609;609;604;396;454;417;494;459;197	1.33	14	7	0	32.959	By MS/MS	By MS/MS	By MS/MS	By MS/MS	9.9	11.7	11.5	9.9	278870000	49340000	121960000	68227000	39335000	0.00250891	0.00500619	0.501161	63291000
sp|P01861|IGHG4_HUMAN;tr|A0A286YFJ8|A0A286YFJ8_HUMAN	sp|P01861|IGHG4_HUMAN;tr|A0A286YFJ8|A0A286YFJ8_HUMAN	2;2	1;1	1;1	>sp|P01861|IGHG4_HUMAN Immunoglobulin heavy constant gamma 4 OS=Homo sapiens OX=9606 GN=IGHG4 PE=1 SV=1;>tr|A0A286YFJ8|A0A286YFJ8_HUMAN Immunoglobulin heavy constant gamma 4 (Fragment) OS=Homo sapiens OX=9606 GN=IGHG4 PE=1 SV=1	2	2	1	1	2	2	2	2	1	1	1	1	1	1	1	1	11.6	9.5	9.5	35.94	327	327;396	1.5	2	2	0	6.9005	By MS/MS	By MS/MS	By matching	By MS/MS	11.6	11.6	11.6	11.6	46961000	6118200	15901000	1528600	23413000	0.000311107	0.000652701	0.476645	0
sp|Q02413|DSG1_HUMAN	sp|Q02413|DSG1_HUMAN	2	2	2	>sp|Q02413|DSG1_HUMAN Desmoglein-1 OS=Homo sapiens OX=9606 GN=DSG1 PE=1 SV=2	1	2	2	2	1	2	1	2	1	2	1	2	1	2	1	2	3.3	3.3	3.3	113.75	1049	1049	1	5		0	19.305	By MS/MS	By MS/MS	By MS/MS	By MS/MS	1.8	3.3	1.8	3.3	31028000	4024000	11639000	1614900	13750000	0.000204618	0.000477755	0.42829	0
sp|P02533|K1C14_HUMAN;CON__P02533;sp|Q04695|K1C17_HUMAN;CON__Q04695;tr|F5GWP8|F5GWP8_HUMAN;CON__Q9QWL7;CON__Q6IFX2;tr|K7EPJ9|K7EPJ9_HUMAN;sp|P08727|K1C19_HUMAN;CON__P08727;CON__P19001;tr|C9JM50|C9JM50_HUMAN;CON__Q61782;tr|K7ESE1|K7ESE1_HUMAN;tr|A8MT21|A8MT21_HUMAN;tr|K7ENV3|K7ENV3_HUMAN;tr|A0A3B3IS58|A0A3B3IS58_HUMAN;tr|K7EMS3|K7EMS3_HUMAN;tr|C9JTG5|C9JTG5_HUMAN;sp|Q8N1A0|KT222_HUMAN;CON__Q8N1A0;…	sp|P02533|K1C14_HUMAN;CON__P02533	13;13;6;6;5;5;5;4;4;4;4;3;2;2;2;1;1;1;1;1;1;1	9;9;4;4;4;3;4;2;2;2;2;1;2;2;2;1;1;1;1;1;1;1	5;5;2;2;2;1;1;1;0;0;0;0;1;2;0;0;0;0;0;0;0;0	>sp|P02533|K1C14_HUMAN Keratin, type I cytoskeletal 14 OS=Homo sapiens OX=9606 GN=KRT14 PE=1 SV=4;>P02533 SWISS-PROT:P02533 Tax_Id=9606 Gene_Symbol=KRT14 Keratin, type I cytoskeletal 14	22	13	9	5	4	9	7	11	2	6	5	8	2	3	2	4	30.9	25.6	16.9	51.561	472	472;472;432;432;349;433;452;231;400;400;403;196;93;95;291;48;98;181;220;295;295;431	1	20		0	81.701	By MS/MS	By MS/MS	By MS/MS	By MS/MS	9.3	22.2	18	26.7	335150000	19653000	60868000	12081000	242550000	0.000999342	0.0024985	0.399977	0
tr|H0Y4R1|H0Y4R1_HUMAN;sp|P12268|IMDH2_HUMAN;tr|E7ETK5|E7ETK5_HUMAN	tr|H0Y4R1|H0Y4R1_HUMAN;sp|P12268|IMDH2_HUMAN	16;16;7	16;16;7	16;16;7	>tr|H0Y4R1|H0Y4R1_HUMAN Inosine-5-monophosphate dehydrogenase 2 (Fragment) OS=Homo sapiens OX=9606 GN=IMPDH2 PE=1 SV=1;>sp|P12268|IMDH2_HUMAN Inosine-5-monophosphate dehydrogenase 2 OS=Homo sapiens OX=9606 GN=IMPDH2 PE=1 SV=2	3	16	16	16	1	2	1	16	1	2	1	16	1	2	1	16	35.7	35.7	35.7	50.957	470	470;514;279	1.04	24	1	0	152.95	By MS/MS	By MS/MS	By matching	By MS/MS	2.3	5.1	2.3	35.7	572400000	1707300	5401400	2613400	562680000	8.68151e-05	0.000221716	0.391561	0
sp|Q01469|FABP5_HUMAN	sp|Q01469|FABP5_HUMAN	1	1	1	>sp|Q01469|FABP5_HUMAN Fatty acid-binding protein 5 OS=Homo sapiens OX=9606 GN=FABP5 PE=1 SV=3	1	1	1	1	1	1	1	0	1	1	1	0	1	1	1	0	6.7	6.7	6.7	15.164	135	135	1	2		0	7.4475	By MS/MS	By MS/MS	By MS/MS	By matching	6.7	6.7	6.7	0	15458000	2937100	9354400	3166800	0	0.00014935	0.000383977	0.388954	0
sp|P13645|K1C10_HUMAN;CON__P13645;CON__P02535-1;sp|Q7Z3Y7|K1C28_HUMAN;CON__Q148H6;CON__Q7Z3Y7;sp|Q2M2I5|K1C24_HUMAN;CON__Q2M2I5;sp|Q7Z3Z0|K1C25_HUMAN;CON__Q7Z3Z0;sp|Q7Z3Y8|K1C27_HUMAN;CON__Q7Z3Y8;tr|A0A3B3ITG2|A0A3B3ITG2_HUMAN;tr|F8VZY9|F8VZY9_HUMAN;CON__P05784;sp|P05783|K1C18_HUMAN;CON__A2AB72;sp|Q7Z3Y9|K1C26_HUMAN;CON__Q7Z3Y9;sp|Q99456|K1C12_HUMAN;CON__Q99456	sp|P13645|K1C10_HUMAN;CON__P13645	25;25;10;4;4;4;3;3;2;2;2;2;1;1;1;1;1;1;1;1;1	25;25;10;4;4;4;3;3;2;2;2;2;1;1;1;1;1;1;1;1;1	18;18;5;1;1;1;0;0;1;1;1;1;0;0;0;0;0;0;0;0;0	>sp|P13645|K1C10_HUMAN Keratin, type I cytoskeletal 10 OS=Homo sapiens OX=9606 GN=KRT10 PE=1 SV=6;>P13645 SWISS-PROT:P13645 Tax_Id=9606 Gene_Symbol=KRT10 Keratin, type I cytoskeletal 10	21	25	25	18	17	20	16	19	17	20	16	19	13	15	12	14	35.8	35.8	29.6	58.826	584	584;593;570;464;464;486;525;525;450;450;459;459;206;391;423;430;453;468;468;494;494	1.23	72	21	0	323.31	By MS/MS	By MS/MS	By MS/MS	By MS/MS	24.7	32	26.9	30.8	4331500000	429310000	1474400000	304800000	2123000000	0.0218301	0.0605209	0.360704	650550000
sp|P36957|ODO2_HUMAN;tr|H0YJF9|H0YJF9_HUMAN;tr|G3V5M3|G3V5M3_HUMAN;tr|G3V3F0|G3V3F0_HUMAN;tr|Q86SW4|Q86SW4_HUMAN	sp|P36957|ODO2_HUMAN	5;1;1;1;1	5;1;1;1;1	5;1;1;1;1	>sp|P36957|ODO2_HUMAN Dihydrolipoyllysine-residue succinyltransferase component of 2-oxoglutarate dehydrogenase complex, mitochondrial OS=Homo sapiens OX=9606 GN=DLST PE=1 SV=4	5	5	5	5	1	3	2	5	1	3	2	5	1	3	2	5	14.8	14.8	14.8	48.755	453	453;74;83;104;279	1.13	13	2	0	41.79	By MS/MS	By MS/MS	By MS/MS	By MS/MS	1.8	6	3.3	14.8	207640000	3306600	11989000	7295800	185040000	0.000168138	0.000492122	0.34166	0
tr|F8W1R7|F8W1R7_HUMAN;sp|P60660|MYL6_HUMAN;tr|J3KND3|J3KND3_HUMAN;tr|G8JLA2|G8JLA2_HUMAN;tr|G3V1V0|G3V1V0_HUMAN;tr|B7Z6Z4|B7Z6Z4_HUMAN;tr|F8VPF3|F8VPF3_HUMAN;tr|G3V1Y7|G3V1Y7_HUMAN;tr|F8VZU9|F8VZU9_HUMAN;tr|F8W180|F8W180_HUMAN;tr|F8W1I5|F8W1I5_HUMAN;sp|P14649|MYL6B_HUMAN;tr|H0YI43|H0YI43_HUMAN;tr|F8VXL3|F8VXL3_HUMAN	tr|F8W1R7|F8W1R7_HUMAN;sp|P60660|MYL6_HUMAN;tr|J3KND3|J3KND3_HUMAN;tr|G8JLA2|G8JLA2_HUMAN;tr|G3V1V0|G3V1V0_HUMAN;tr|B7Z6Z4|B7Z6Z4_HUMAN;tr|F8VPF3|F8VPF3_HUMAN	12;12;12;12;12;12;9;5;4;4;3;3;2;1	12;12;12;12;12;12;9;5;4;4;3;3;2;1	12;12;12;12;12;12;9;5;4;4;3;3;2;1	>tr|F8W1R7|F8W1R7_HUMAN Myosin light polypeptide 6 OS=Homo sapiens OX=9606 GN=MYL6 PE=1 SV=1;>sp|P60660|MYL6_HUMAN Myosin light polypeptide 6 OS=Homo sapiens OX=9606 GN=MYL6 PE=1 SV=2;>tr|J3KND3|J3KND3_HUMAN Myosin light polypeptide 6 OS=Homo sapiens OX=96	14	12	12	12	3	5	4	12	3	5	4	12	3	5	4	12	62.1	62.1	62.1	16.29	145	145;151;152;152;161;238;130;115;103;196;175;208;83;47	1.24	28	9	0	168.11	By MS/MS	By MS/MS	By MS/MS	By MS/MS	20.7	38.6	28.3	62.1	5149900000	41592000	158040000	31017000	4919200000	0.00211493	0.00648719	0.326016	54442000
sp|P08670|VIME_HUMAN;tr|B0YJC4|B0YJC4_HUMAN;tr|B0YJC5|B0YJC5_HUMAN;tr|A0A1B0GTT5|A0A1B0GTT5_HUMAN;tr|A0A1B0GVG8|A0A1B0GVG8_HUMAN;sp|P17661|DESM_HUMAN;tr|H7C5W5|H7C5W5_HUMAN;tr|F8W835|F8W835_HUMAN;sp|P41219|PERI_HUMAN;sp|Q16352|AINX_HUMAN;tr|E7EMV2|E7EMV2_HUMAN;tr|E7ESP9|E7ESP9_HUMAN;sp|P07197|NFM_HUMAN;sp|P07196|NFL_HUMAN;sp|P12036|NFH_HUMAN	sp|P08670|VIME_HUMAN;tr|B0YJC4|B0YJC4_HUMAN	29;27;13;9;4;4;2;2;2;2;2;2;2;1;1	29;27;13;9;4;4;2;2;2;2;2;2;2;1;1	29;27;13;9;4;4;2;2;2;2;2;2;2;1;1	>sp|P08670|VIME_HUMAN Vimentin OS=Homo sapiens OX=9606 GN=VIM PE=1 SV=4;>tr|B0YJC4|B0YJC4_HUMAN Vimentin variant 3 OS=Homo sapiens OX=9606 GN=VIM PE=1 SV=1	15	29	29	29	3	12	11	28	3	12	11	28	3	12	11	28	56.7	56.7	56.7	53.651	466	466;431;228;149;109;470;200;207;470;499;698;877;916;543;1026	1.21	75	20	0	323.31	By MS/MS	By MS/MS	By MS/MS	By MS/MS	9.4	27.7	24.7	55.8	3024000000	44456000	176580000	164490000	2638400000	0.00226056	0.00724822	0.311878	65609000
sp|P04264|K2C1_HUMAN;CON__P04264	sp|P04264|K2C1_HUMAN;CON__P04264	32;32	32;32	23;23	>sp|P04264|K2C1_HUMAN Keratin, type II cytoskeletal 1 OS=Homo sapiens OX=9606 GN=KRT1 PE=1 SV=6;>P04264 SWISS-PROT:P04264 Tax_Id=9606 Gene_Symbol=KRT1 Keratin, type II cytoskeletal 1	2	32	32	23	15	24	22	29	15	24	22	29	8	16	15	21	49.4	49.4	41.5	66.038	644	644;644	1.19	114	27	0	323.31	By MS/MS	By MS/MS	By MS/MS	By MS/MS	26.2	38.2	37.9	48	8442300000	576770000	2351700000	559130000	4954800000	0.0293284	0.0965321	0.30382	515780000
sp|P15924|DESP_HUMAN	sp|P15924|DESP_HUMAN	6	6	6	>sp|P15924|DESP_HUMAN Desmoplakin OS=Homo sapiens OX=9606 GN=DSP PE=1 SV=3	1	6	6	6	1	3	3	5	1	3	3	5	1	3	3	5	2.2	2.2	2.2	331.77	2871	2871	1	11		0	35.748	By MS/MS	By MS/MS	By matching	By MS/MS	0.2	1.1	1.1	2	56058000	2860500	11665000	4349600	37184000	0.000145455	0.000478822	0.303776	0
tr|E7EUT5|E7EUT5_HUMAN;sp|P04406|G3P_HUMAN;sp|O14556|G3PT_HUMAN	tr|E7EUT5|E7EUT5_HUMAN;sp|P04406|G3P_HUMAN	6;6;1	6;6;1	6;6;1	>tr|E7EUT5|E7EUT5_HUMAN Glyceraldehyde-3-phosphate dehydrogenase OS=Homo sapiens OX=9606 GN=GAPDH PE=1 SV=1;>sp|P04406|G3P_HUMAN Glyceraldehyde-3-phosphate dehydrogenase OS=Homo sapiens OX=9606 GN=GAPDH PE=1 SV=3	3	6	6	6	1	5	4	4	1	5	4	4	1	5	4	4	33.8	33.8	33.8	27.87	260	260;335;408	1.15	11	2	0	39.094	By MS/MS	By MS/MS	By MS/MS	By MS/MS	5.8	28.5	25.8	15	86303000	5501900	22485000	9448200	48868000	0.000279768	0.000922959	0.303121	0
sp|P16403|H12_HUMAN;sp|P10412|H14_HUMAN;sp|P16402|H13_HUMAN;sp|Q02539|H11_HUMAN;sp|P22492|H1T_HUMAN	sp|P16403|H12_HUMAN;sp|P10412|H14_HUMAN;sp|P16402|H13_HUMAN;sp|Q02539|H11_HUMAN	6;6;6;3;2	6;6;6;3;2	5;5;5;2;2	>sp|P16403|H12_HUMAN Histone H1.2 OS=Homo sapiens OX=9606 GN=HIST1H1C PE=1 SV=2;>sp|P10412|H14_HUMAN Histone H1.4 OS=Homo sapiens OX=9606 GN=HIST1H1E PE=1 SV=2;>sp|P16402|H13_HUMAN Histone H1.3 OS=Homo sapiens OX=9606 GN=HIST1H1D PE=1 SV=2;>sp|Q02539|H11_H	5	6	6	5	4	6	6	6	4	6	6	6	4	5	5	5	23.5	23.5	17.8	21.364	213	213;219;221;215;207	1.19	34	8	0	62.78	By MS/MS	By MS/MS	By MS/MS	By MS/MS	17.8	23.5	23.5	23.5	1046300000	55414000	232220000	95804000	662900000	0.00281777	0.00953212	0.295608	76129000
tr|A0A0A0MTC8|A0A0A0MTC8_HUMAN;sp|Q9NQ36|SCUB2_HUMAN;tr|A0A3B3ISZ7|A0A3B3ISZ7_HUMAN	tr|A0A0A0MTC8|A0A0A0MTC8_HUMAN;sp|Q9NQ36|SCUB2_HUMAN;tr|A0A3B3ISZ7|A0A3B3ISZ7_HUMAN	1;1;1	1;1;1	1;1;1	>tr|A0A0A0MTC8|A0A0A0MTC8_HUMAN Signal peptide, CUB and EGF-like domain-containing protein 2 OS=Homo sapiens OX=9606 GN=SCUBE2 PE=1 SV=1;>sp|Q9NQ36|SCUB2_HUMAN Signal peptide, CUB and EGF-like domain-containing protein 2 OS=Homo sapiens OX=9606 GN=SCUBE2 P	3	1	1	1	1	1	1	1	1	1	1	1	1	1	1	1	0.6	0.6	0.6	106.76	971	971;999;1028	1.33	6	3	0.0081633	6.0245	By MS/MS	By MS/MS	By MS/MS	By matching	0.6	0.6	0.6	0.6	3688600000	631390000	2887700000	136300000	33137000	0.0321058	0.118534	0.270858	0
sp|P62424|RL7A_HUMAN;tr|Q5T8U3|Q5T8U3_HUMAN;tr|Q5T8U2|Q5T8U2_HUMAN	sp|P62424|RL7A_HUMAN;tr|Q5T8U3|Q5T8U3_HUMAN;tr|Q5T8U2|Q5T8U2_HUMAN	10;7;6	10;7;6	10;7;6	>sp|P62424|RL7A_HUMAN 60S ribosomal protein L7a OS=Homo sapiens OX=9606 GN=RPL7A PE=1 SV=2;>tr|Q5T8U3|Q5T8U3_HUMAN 60S ribosomal protein L7a (Fragment) OS=Homo sapiens OX=9606 GN=RPL7A PE=1 SV=1;>tr|Q5T8U2|Q5T8U2_HUMAN 60S ribosomal protein L7a OS=Homo sap	3	10	10	10	1	3	3	10	1	3	3	10	1	3	3	10	38.7	38.7	38.7	29.995	266	266;191;151	1	20		0	90.781	By MS/MS	By MS/MS	By matching	By MS/MS	4.9	12.4	12.4	38.7	1306500000	1940300	9998800	4753500	1289800000	9.8663e-05	0.000410429	0.24039	0
sp|P04899|GNAI2_HUMAN	sp|P04899|GNAI2_HUMAN	6	6	4	>sp|P04899|GNAI2_HUMAN Guanine nucleotide-binding protein G(i) subunit alpha-2 OS=Homo sapiens OX=9606 GN=GNAI2 PE=1 SV=3	1	6	6	4	1	2	2	6	1	2	2	6	0	1	1	4	23.4	23.4	18	40.45	355	355	1	12		0	46.777	By MS/MS	By MS/MS	By MS/MS	By MS/MS	3.1	7.3	7.3	23.4	411600000	2916200	17016000	10885000	380780000	0.000148287	0.000698469	0.212303	0
sp|Q14344|GNA13_HUMAN	sp|Q14344|GNA13_HUMAN	1	1	1	>sp|Q14344|GNA13_HUMAN Guanine nucleotide-binding protein subunit alpha-13 OS=Homo sapiens OX=9606 GN=GNA13 PE=1 SV=2	1	1	1	1	1	1	1	1	1	1	1	1	1	1	1	1	1.9	1.9	1.9	44.049	377	377	1.44	5	4	0.0080808	6.015	By MS/MS	By MS/MS	By MS/MS	By MS/MS	1.9	1.9	1.9	1.9	126010000	3788000	26479000	20218000	75525000	0.000192617	0.0010869	0.177216	0
sp|P13647|K2C5_HUMAN;CON__P13647;tr|F8VV57|F8VV57_HUMAN;tr|H0YI76|H0YI76_HUMAN;tr|F8VU69|F8VU69_HUMAN	sp|P13647|K2C5_HUMAN;CON__P13647	15;15;4;3;1	10;10;4;1;1	3;3;2;0;0	>sp|P13647|K2C5_HUMAN Keratin, type II cytoskeletal 5 OS=Homo sapiens OX=9606 GN=KRT5 PE=1 SV=3;>P13647 SWISS-PROT:P13647 Tax_Id=9606 Gene_Symbol=KRT5 Keratin, type II cytoskeletal 5	5	15	10	3	6	10	9	13	4	7	6	8	1	3	3	2	24.2	18	5.1	62.378	590	590;590;132;201;147	1.11	24	3	0	80.181	By MS/MS	By MS/MS	By MS/MS	By MS/MS	11	16.1	16.1	22.2	704930000	33325000	250320000	57278000	364010000	0.00169455	0.0102751	0.164919	41596000
sp|P12956|XRCC6_HUMAN;tr|B1AHC9|B1AHC9_HUMAN	sp|P12956|XRCC6_HUMAN;tr|B1AHC9|B1AHC9_HUMAN	29;28	29;28	29;28	>sp|P12956|XRCC6_HUMAN X-ray repair cross-complementing protein 6 OS=Homo sapiens OX=9606 GN=XRCC6 PE=1 SV=2;>tr|B1AHC9|B1AHC9_HUMAN X-ray repair cross-complementing protein 6 OS=Homo sapiens OX=9606 GN=XRCC6 PE=1 SV=1	2	29	29	29	1	7	8	29	1	7	8	29	1	7	8	29	42	42	42	69.842	609	609;559	1	63		0	323.31	By MS/MS	By MS/MS	By MS/MS	By MS/MS	2.8	12.8	11.7	42	4405500000	2808800	25902000	18034000	4358700000	0.000142826	0.00106322	0.134333	0
tr|M0QXB0|M0QXB0_HUMAN;sp|Q9Y4Z0|LSM4_HUMAN;tr|V9GZ56|V9GZ56_HUMAN	tr|M0QXB0|M0QXB0_HUMAN;sp|Q9Y4Z0|LSM4_HUMAN;tr|V9GZ56|V9GZ56_HUMAN	1;1;1	1;1;1	1;1;1	>tr|M0QXB0|M0QXB0_HUMAN U6 snRNA-associated Sm-like protein LSm4 OS=Homo sapiens OX=9606 GN=LSM4 PE=1 SV=1;>sp|Q9Y4Z0|LSM4_HUMAN U6 snRNA-associated Sm-like protein LSm4 OS=Homo sapiens OX=9606 GN=LSM4 PE=1 SV=1;>tr|V9GZ56|V9GZ56_HUMAN U6 snRNA-associated	3	1	1	1	1	1	1	1	1	1	1	1	1	1	1	1	10.1	10.1	10.1	7.8299	69	69;139;238	1.25	3	1	0	6.8783	By MS/MS	By MS/MS	By matching	By MS/MS	10.1	10.1	10.1	10.1	199680000	13574000	153590000	10901000	21618000	0.000690229	0.00630453	0.109481	42728000
sp|P35527|K1C9_HUMAN;CON__P35527;tr|K7EQQ3|K7EQQ3_HUMAN	sp|P35527|K1C9_HUMAN;CON__P35527;tr|K7EQQ3|K7EQQ3_HUMAN	19;18;11	19;18;11	19;18;11	>sp|P35527|K1C9_HUMAN Keratin, type I cytoskeletal 9 OS=Homo sapiens OX=9606 GN=KRT9 PE=1 SV=3;>P35527 SWISS-PROT:P35527 Tax_Id=9606 Gene_Symbol=KRT9 Keratin, type I cytoskeletal 9;>tr|K7EQQ3|K7EQQ3_HUMAN Keratin, type I cytoskeletal 9 OS=Homo sapiens OX=9	3	19	19	19	6	15	10	15	6	15	10	15	6	15	10	15	38.7	38.7	38.7	62.064	623	623;623;390	1.12	53	7	0	311.52	By MS/MS	By MS/MS	By MS/MS	By MS/MS	10.8	29.5	21.5	31.3	2516400000	51529000	589790000	158470000	1716600000	0.00262022	0.0242096	0.108231	79920000
sp|Q6NZI2|CAVN1_HUMAN	sp|Q6NZI2|CAVN1_HUMAN	13	13	13	>sp|Q6NZI2|CAVN1_HUMAN Caveolae-associated protein 1 OS=Homo sapiens OX=9606 GN=CAVIN1 PE=1 SV=1	1	13	13	13	1	12	9	11	1	12	9	11	1	12	9	11	33.3	33.3	33.3	43.476	390	390	1.45	31	25	0	180.76	By MS/MS	By MS/MS	By MS/MS	By MS/MS	2.8	33.3	26.9	26.9	944810000	437400	222400000	113420000	608550000	2.22415e-05	0.00912903	0.00243635	0
sp|P02538|K2C6A_HUMAN;CON__P02538;CON__Q8VED5	sp|P02538|K2C6A_HUMAN;CON__P02538	14;14;5	5;5;1	1;1;0	>sp|P02538|K2C6A_HUMAN Keratin, type II cytoskeletal 6A OS=Homo sapiens OX=9606 GN=KRT6A PE=1 SV=3;>P02538 SWISS-PROT:P02538 Tax_Id=9606 Gene_Symbol=KRT6A Keratin, type II cytoskeletal 6A	3	14	5	1	4	9	6	12	0	4	1	4	0	1	0	1	25.2	10.8	1.8	60.044	564	564;564;531	1	9		0	34.68	By matching	By MS/MS	By matching	By MS/MS	6.9	16.7	12.1	21.8	96016000	0	20158000	5398600	70460000	0	0.000827441	0	0
sp|P08779|K1C16_HUMAN;CON__P08779	sp|P08779|K1C16_HUMAN;CON__P08779	10;10	2;2	2;2	>sp|P08779|K1C16_HUMAN Keratin, type I cytoskeletal 16 OS=Homo sapiens OX=9606 GN=KRT16 PE=1 SV=4;>P08779 SWISS-PROT:P08779 Tax_Id=9606 Gene_Symbol=KRT16 Keratin, type I cytoskeletal 16	2	10	2	2	2	7	6	9	0	1	1	2	0	1	1	2	20.9	7	7	51.267	473	473;473	1	4		0	21.394	By matching	By MS/MS	By matching	By MS/MS	3.4	15	13.1	19.5	55880000	0	5866900	416880	49596000	0	0.000240823	0	0
sp|Q3SY84|K2C71_HUMAN;CON__Q3SY84;sp|Q86Y46|K2C73_HUMAN;CON__Q32MB2;sp|Q14CN4|K2C72_HUMAN;CON__Q14CN4-1;CON__Q6IME9;sp|Q7RTS7|K2C74_HUMAN;CON__Q7RTS7;tr|F8W1S1|F8W1S1_HUMAN;tr|H0YIG3|H0YIG3_HUMAN	sp|Q3SY84|K2C71_HUMAN;CON__Q3SY84;sp|Q86Y46|K2C73_HUMAN;CON__Q32MB2;sp|Q14CN4|K2C72_HUMAN;CON__Q14CN4-1;CON__Q6IME9;sp|Q7RTS7|K2C74_HUMAN;CON__Q7RTS7;tr|F8W1S1|F8W1S1_HUMAN	4;4;4;4;3;3;3;3;3;3;1	2;2;2;2;1;1;1;1;1;1;1	1;1;1;1;1;1;1;1;1;1;1	>sp|Q3SY84|K2C71_HUMAN Keratin, type II cytoskeletal 71 OS=Homo sapiens OX=9606 GN=KRT71 PE=1 SV=3;>Q3SY84 SWISS-PROT:Q3SY84 Tax_Id=9606 Gene_Symbol=KRT71 Keratin, type II cytoskeletal 71;>sp|Q86Y46|K2C73_HUMAN Keratin, type II cytoskeletal 73 OS=Homo sapi	11	4	2	1	1	3	1	2	0	2	0	0	0	1	0	0	5.9	4.2	2.3	57.291	523	523;523;540;540;511;511;520;529;529;543;192	1	2		0	6.3891	By matching	By MS/MS	By matching	By matching	1.7	5.9	1.7	1.7	17957000	0	17957000	0	0	0	0.000737095	0	0
sp|A0A0C4DH67|KV108_HUMAN;sp|A0A0C4DH69|KV109_HUMAN;sp|A0A075B6S5|KV127_HUMAN	sp|A0A0C4DH67|KV108_HUMAN;sp|A0A0C4DH69|KV109_HUMAN;sp|A0A075B6S5|KV127_HUMAN	1;1;1	1;1;1	1;1;1	>sp|A0A0C4DH67|KV108_HUMAN Immunoglobulin kappa variable 1-8 OS=Homo sapiens OX=9606 GN=IGKV1-8 PE=3 SV=1;>sp|A0A0C4DH69|KV109_HUMAN Immunoglobulin kappa variable 1-9 OS=Homo sapiens OX=9606 GN=IGKV1-9 PE=3 SV=1;>sp|A0A075B6S5|KV127_HUMAN Immunoglobulin ka	3	1	1	1	0	1	1	0	0	1	1	0	0	1	1	0	13.9	13.9	13.9	12.537	115	115;117;117	1.5	4	4	0	7.4822	By matching	By MS/MS	By MS/MS	By matching	0	13.9	13.9	0	93102000	0	53272000	39830000	0	0	0.0021867	0	0
sp|P0DP09|KV113_HUMAN;sp|A0A0B4J2D9|KVD13_HUMAN	sp|P0DP09|KV113_HUMAN;sp|A0A0B4J2D9|KVD13_HUMAN	1;1	1;1	1;1	>sp|P0DP09|KV113_HUMAN Immunoglobulin kappa variable 1-13 OS=Homo sapiens OX=9606 GN=IGKV1-13 PE=3 SV=1;>sp|A0A0B4J2D9|KVD13_HUMAN Immunoglobulin kappa variable 1D-13 OS=Homo sapiens OX=9606 GN=IGKV1D-13 PE=3 SV=1	2	1	1	1	0	1	1	0	0	1	1	0	0	1	1	0	13.7	13.7	13.7	12.569	117	117;117	1.5	2	2	0	7.8129	By matching	By MS/MS	By MS/MS	By matching	0	13.7	13.7	0	28676000	0	15286000	13390000	0	0	0.000627456	0	0
tr|H0Y400|H0Y400_HUMAN;tr|A0A140T9X3|A0A140T9X3_HUMAN;tr|A0A0G2JJZ9|A0A0G2JJZ9_HUMAN;tr|Q5STU3|Q5STU3_HUMAN;sp|O00148|DX39A_HUMAN;sp|Q13838|DX39B_HUMAN	tr|H0Y400|H0Y400_HUMAN;tr|A0A140T9X3|A0A140T9X3_HUMAN;tr|A0A0G2JJZ9|A0A0G2JJZ9_HUMAN;tr|Q5STU3|Q5STU3_HUMAN;sp|O00148|DX39A_HUMAN;sp|Q13838|DX39B_HUMAN	1;1;1;1;1;1	1;1;1;1;1;1	1;1;1;1;1;1	>tr|H0Y400|H0Y400_HUMAN Spliceosome RNA helicase DDX39B (Fragment) OS=Homo sapiens OX=9606 GN=DDX39B PE=1 SV=1;>tr|A0A140T9X3|A0A140T9X3_HUMAN Spliceosome RNA helicase DDX39B (Fragment) OS=Homo sapiens OX=9606 GN=DDX39B PE=1 SV=1;>tr|A0A0G2JJZ9|A0A0G2JJZ9_	6	1	1	1	0	1	0	1	0	1	0	1	0	1	0	1	5.3	5.3	5.3	21.679	187	187;325;328;425;427;428	1	2		0	6.4429	By matching	By matching	By matching	By MS/MS	0	5.3	0	5.3	5548500	0	488240	0	5060300	0	2.00412e-05	0	0
tr|F5H6E2|F5H6E2_HUMAN;sp|O00159|MYO1C_HUMAN;tr|I3L501|I3L501_HUMAN	tr|F5H6E2|F5H6E2_HUMAN;sp|O00159|MYO1C_HUMAN	45;45;7	45;45;7	35;35;1	>tr|F5H6E2|F5H6E2_HUMAN Unconventional myosin-Ic OS=Homo sapiens OX=9606 GN=MYO1C PE=1 SV=1;>sp|O00159|MYO1C_HUMAN Unconventional myosin-Ic OS=Homo sapiens OX=9606 GN=MYO1C PE=1 SV=4	3	45	45	35	0	13	8	45	0	13	8	45	0	11	7	35	37.4	37.4	27.3	118.99	1039	1039;1063;168	1	93		0	323.31	By matching	By MS/MS	By matching	By MS/MS	0	10.3	5.6	37.4	5046100000	0	35854000	7980400	5002300000	0	0.00147173	0	0
sp|O00567|NOP56_HUMAN;tr|H0Y653|H0Y653_HUMAN;tr|H0YDU4|H0YDU4_HUMAN;tr|Q5JXT2|Q5JXT2_HUMAN	sp|O00567|NOP56_HUMAN;tr|H0Y653|H0Y653_HUMAN;tr|H0YDU4|H0YDU4_HUMAN	4;3;3;1	4;3;3;1	4;3;3;1	>sp|O00567|NOP56_HUMAN Nucleolar protein 56 OS=Homo sapiens OX=9606 GN=NOP56 PE=1 SV=4;>tr|H0Y653|H0Y653_HUMAN Nucleolar protein 56 (Fragment) OS=Homo sapiens OX=9606 GN=NOP56 PE=1 SV=1;>tr|H0YDU4|H0YDU4_HUMAN Nucleolar protein 56 (Fragment) OS=Homo sapien	4	4	4	4	0	1	1	4	0	1	1	4	0	1	1	4	9.1	9.1	9.1	66.049	594	594;219;252;281	1	6		0	23.862	By matching	By matching	By matching	By MS/MS	0	1.9	1.9	9.1	24039000	0	519610	1960500	21559000	0	2.13288e-05	0	0
sp|O14974|MYPT1_HUMAN;tr|H0YIM2|H0YIM2_HUMAN;tr|A0A0U1RQZ1|A0A0U1RQZ1_HUMAN;tr|H0YIS3|H0YIS3_HUMAN;tr|H0YIS4|H0YIS4_HUMAN;tr|H0YHI8|H0YHI8_HUMAN;tr|A0A3B3ISH4|A0A3B3ISH4_HUMAN;tr|F8VZN8|F8VZN8_HUMAN	sp|O14974|MYPT1_HUMAN;tr|H0YIM2|H0YIM2_HUMAN;tr|A0A0U1RQZ1|A0A0U1RQZ1_HUMAN;tr|H0YIS3|H0YIS3_HUMAN	4;3;2;2;1;1;1;1	4;3;2;2;1;1;1;1	4;3;2;2;1;1;1;1	>sp|O14974|MYPT1_HUMAN Protein phosphatase 1 regulatory subunit 12A OS=Homo sapiens OX=9606 GN=PPP1R12A PE=1 SV=1;>tr|H0YIM2|H0YIM2_HUMAN Protein phosphatase 1 regulatory subunit 12A (Fragment) OS=Homo sapiens OX=9606 GN=PPP1R12A PE=1 SV=1;>tr|A0A0U1RQZ1|A	8	4	4	4	0	1	1	4	0	1	1	4	0	1	1	4	4.5	4.5	4.5	115.28	1030	1030;188;100;234;299;367;381;692	1	6		0	25.683	By matching	By matching	By matching	By MS/MS	0	1	1	4.5	54411000	0	1564300	900010	51946000	0	6.4211e-05	0	0
tr|A0A0A0MT98|A0A0A0MT98_HUMAN;tr|A0A0G2JKZ1|A0A0G2JKZ1_HUMAN;sp|O15533|TPSN_HUMAN;tr|A2AB90|A2AB90_HUMAN;tr|A0A0G2JH37|A0A0G2JH37_HUMAN;tr|A0A0A0MSV9|A0A0A0MSV9_HUMAN	tr|A0A0A0MT98|A0A0A0MT98_HUMAN;tr|A0A0G2JKZ1|A0A0G2JKZ1_HUMAN;sp|O15533|TPSN_HUMAN;tr|A2AB90|A2AB90_HUMAN;tr|A0A0G2JH37|A0A0G2JH37_HUMAN;tr|A0A0A0MSV9|A0A0A0MSV9_HUMAN	1;1;1;1;1;1	1;1;1;1;1;1	1;1;1;1;1;1	>tr|A0A0A0MT98|A0A0A0MT98_HUMAN Tapasin OS=Homo sapiens OX=9606 GN=TAPBP PE=1 SV=1;>tr|A0A0G2JKZ1|A0A0G2JKZ1_HUMAN Tapasin OS=Homo sapiens OX=9606 GN=TAPBP PE=1 SV=1;>sp|O15533|TPSN_HUMAN Tapasin OS=Homo sapiens OX=9606 GN=TAPBP PE=1 SV=1;>tr|A2AB90|A2AB90	6	1	1	1	0	1	0	0	0	1	0	0	0	1	0	0	7.2	7.2	7.2	38.309	361	361;448;448;466;466;504	1	2		0	20.67	By matching	By MS/MS	By matching	By matching	0	7.2	0	0	12532000	0	12532000	0	0	0	0.000514411	0	0
sp|O43390|HNRPR_HUMAN;tr|B4DT28|B4DT28_HUMAN	sp|O43390|HNRPR_HUMAN;tr|B4DT28|B4DT28_HUMAN	6;4	6;4	2;2	>sp|O43390|HNRPR_HUMAN Heterogeneous nuclear ribonucleoprotein R OS=Homo sapiens OX=9606 GN=HNRNPR PE=1 SV=1;>tr|B4DT28|B4DT28_HUMAN Heterogeneous nuclear ribonucleoprotein R, isoform CRA_a OS=Homo sapiens OX=9606 GN=HNRNPR PE=1 SV=1	2	6	6	2	0	3	4	6	0	3	4	6	0	0	0	2	8.4	8.4	3.8	70.942	633	633;494	1	13		0	37.223	By matching	By matching	By matching	By MS/MS	0	4.4	4.6	8.4	138480000	0	2834800	1468400	134180000	0	0.000116362	0	0
sp|O43707|ACTN4_HUMAN;tr|H7C144|H7C144_HUMAN;tr|F5GXS2|F5GXS2_HUMAN;tr|G3V2E8|G3V2E8_HUMAN;tr|G3V5M4|G3V5M4_HUMAN;tr|G3V2X9|G3V2X9_HUMAN;tr|G3V2W4|G3V2W4_HUMAN;tr|H0YJW3|H0YJW3_HUMAN;tr|G3V2N5|G3V2N5_HUMAN;sp|Q08043|ACTN3_HUMAN;tr|A0A087WSZ2|A0A087WSZ2_HUMAN;sp|P35609|ACTN2_HUMAN;tr|M0QZQ3|M0QZQ3_HUMAN;tr|C9JY79|C9JY79_HUMAN;sp|Q9H254|SPTN4_HUMAN	sp|O43707|ACTN4_HUMAN	7;3;3;2;2;2;2;2;2;2;2;1;1;1;1	7;3;3;2;2;2;2;2;2;2;2;1;1;1;1	3;1;1;0;0;0;0;0;0;0;0;0;1;1;1	>sp|O43707|ACTN4_HUMAN Alpha-actinin-4 OS=Homo sapiens OX=9606 GN=ACTN4 PE=1 SV=2	15	7	7	3	0	2	2	7	0	2	2	7	0	0	0	3	9.1	9.1	4.1	104.85	911	911;342;521;85;126;144;238;251;260;901;944;894;2002;2564;2564	1	14		0	56.123	By matching	By matching	By matching	By MS/MS	0	2.2	2.2	9.1	97126000	0	2845900	2215900	92064000	0	0.000116818	0	0
tr|E9PDF6|E9PDF6_HUMAN;sp|O43795|MYO1B_HUMAN;tr|H7C2Y7|H7C2Y7_HUMAN;tr|E7EQD9|E7EQD9_HUMAN;tr|C9JYW1|C9JYW1_HUMAN;tr|C9JUP5|C9JUP5_HUMAN;tr|A0A0U1RRI3|A0A0U1RRI3_HUMAN;sp|Q9UBC5|MYO1A_HUMAN;tr|C9K0I9|C9K0I9_HUMAN;tr|G3V342|G3V342_HUMAN	tr|E9PDF6|E9PDF6_HUMAN;sp|O43795|MYO1B_HUMAN	33;33;8;8;5;3;3;2;1;1	33;33;8;8;5;3;3;2;1;1	33;33;8;8;5;3;3;2;1;1	>tr|E9PDF6|E9PDF6_HUMAN Unconventional myosin-Ib OS=Homo sapiens OX=9606 GN=MYO1B PE=1 SV=1;>sp|O43795|MYO1B_HUMAN Unconventional myosin-Ib OS=Homo sapiens OX=9606 GN=MYO1B PE=1 SV=3	10	33	33	33	0	10	9	33	0	10	9	33	0	10	9	33	29.9	29.9	29.9	128.48	1107	1107;1136;192;303;163;149;189;1043;83;688	1	64		0	323.31	By matching	By MS/MS	By matching	By MS/MS	0	9.3	8.7	29.9	3192000000	0	35529000	15597000	3140900000	0	0.00145839	0	0
sp|O43809|CPSF5_HUMAN;tr|H3BND3|H3BND3_HUMAN;tr|H3BV41|H3BV41_HUMAN	sp|O43809|CPSF5_HUMAN;tr|H3BND3|H3BND3_HUMAN	4;3;1	4;3;1	4;3;1	>sp|O43809|CPSF5_HUMAN Cleavage and polyadenylation specificity factor subunit 5 OS=Homo sapiens OX=9606 GN=NUDT21 PE=1 SV=1;>tr|H3BND3|H3BND3_HUMAN Cleavage and polyadenylation-specificity factor subunit 5 (Fragment) OS=Homo sapiens OX=9606 GN=NUDT21 PE=1	3	4	4	4	0	1	0	4	0	1	0	4	0	1	0	4	15.9	15.9	15.9	26.227	227	227;149;71	1	6		0	23.942	By matching	By matching	By matching	By MS/MS	0	3.1	0	15.9	106060000	0	1503900	0	104550000	0	6.17318e-05	0	0
sp|O75643|U520_HUMAN;tr|B4E0P5|B4E0P5_HUMAN	sp|O75643|U520_HUMAN;tr|B4E0P5|B4E0P5_HUMAN	6;3	6;3	6;3	>sp|O75643|U520_HUMAN U5 small nuclear ribonucleoprotein 200 kDa helicase OS=Homo sapiens OX=9606 GN=SNRNP200 PE=1 SV=2;>tr|B4E0P5|B4E0P5_HUMAN U5 small nuclear ribonucleoprotein 200 kDa helicase OS=Homo sapiens OX=9606 GN=SNRNP200 PE=1 SV=1	2	6	6	6	0	1	0	6	0	1	0	6	0	1	0	6	3.3	3.3	3.3	244.5	2136	2136;595	1	7		0	37.915	By matching	By matching	By matching	By MS/MS	0	0.4	0	3.3	46614000	0	1548100	0	45066000	0	6.35461e-05	0	0
sp|O75822|EIF3J_HUMAN;tr|H0YGJ7|H0YGJ7_HUMAN;tr|H0YLP3|H0YLP3_HUMAN	sp|O75822|EIF3J_HUMAN	6;1;1	6;1;1	6;1;1	>sp|O75822|EIF3J_HUMAN Eukaryotic translation initiation factor 3 subunit J OS=Homo sapiens OX=9606 GN=EIF3J PE=1 SV=2	3	6	6	6	0	1	1	6	0	1	1	6	0	1	1	6	25.6	25.6	25.6	29.062	258	258;106;117	1	9		0	64.382	By matching	By matching	By matching	By MS/MS	0	4.3	4.3	25.6	188140000	0	8242000	3469900	176430000	0	0.000338316	0	0
tr|I3L3U9|I3L3U9_HUMAN;tr|J3QSV6|J3QSV6_HUMAN;sp|O76021|RL1D1_HUMAN;tr|I3L3C4|I3L3C4_HUMAN;tr|I3L234|I3L234_HUMAN;tr|J3KPU7|J3KPU7_HUMAN;tr|I3L2F2|I3L2F2_HUMAN;tr|I3L4T8|I3L4T8_HUMAN;tr|I3L1Y4|I3L1Y4_HUMAN	tr|I3L3U9|I3L3U9_HUMAN;tr|J3QSV6|J3QSV6_HUMAN;sp|O76021|RL1D1_HUMAN;tr|I3L3C4|I3L3C4_HUMAN;tr|I3L234|I3L234_HUMAN	7;7;7;5;4;1;1;1;1	7;7;7;5;4;1;1;1;1	7;7;7;5;4;1;1;1;1	>tr|I3L3U9|I3L3U9_HUMAN Ribosomal L1 domain-containing protein 1 (Fragment) OS=Homo sapiens OX=9606 GN=RSL1D1 PE=1 SV=1;>tr|J3QSV6|J3QSV6_HUMAN Ribosomal L1 domain-containing protein 1 (Fragment) OS=Homo sapiens OX=9606 GN=RSL1D1 PE=1 SV=1;>sp|O76021|RL1D1	9	7	7	7	0	2	1	7	0	2	1	7	0	2	1	7	26.4	26.4	26.4	33.9	296	296;430;490;158;98;39;43;46;47	1	10		0	51.19	By matching	By matching	By matching	By MS/MS	0	6.8	4.1	26.4	50112000	0	965820	1298500	47848000	0	3.96448e-05	0	0
sp|O94808|GFPT2_HUMAN;tr|E5RJP4|E5RJP4_HUMAN;sp|Q06210|GFPT1_HUMAN	sp|O94808|GFPT2_HUMAN;tr|E5RJP4|E5RJP4_HUMAN	5;3;1	5;3;1	5;3;1	>sp|O94808|GFPT2_HUMAN Glutamine--fructose-6-phosphate aminotransferase [isomerizing] 2 OS=Homo sapiens OX=9606 GN=GFPT2 PE=1 SV=3;>tr|E5RJP4|E5RJP4_HUMAN Glutamine--fructose-6-phosphate aminotransferase [isomerizing] 2 (Fragment) OS=Homo sapiens OX=9606 G	3	5	5	5	0	1	0	5	0	1	0	5	0	1	0	5	8.8	8.8	8.8	76.93	682	682;216;699	1	6		0	30.186	By matching	By matching	By matching	By MS/MS	0	1.3	0	8.8	36111000	0	276610	0	35834000	0	1.13542e-05	0	0
tr|E5RHW4|E5RHW4_HUMAN;sp|O94905|ERLN2_HUMAN;tr|B0QZ43|B0QZ43_HUMAN;sp|O75477|ERLN1_HUMAN	tr|E5RHW4|E5RHW4_HUMAN;sp|O94905|ERLN2_HUMAN;tr|B0QZ43|B0QZ43_HUMAN;sp|O75477|ERLN1_HUMAN	3;3;2;2	3;3;2;2	3;3;2;2	>tr|E5RHW4|E5RHW4_HUMAN Erlin-2 (Fragment) OS=Homo sapiens OX=9606 GN=ERLIN2 PE=1 SV=1;>sp|O94905|ERLN2_HUMAN Erlin-2 OS=Homo sapiens OX=9606 GN=ERLIN2 PE=1 SV=1;>tr|B0QZ43|B0QZ43_HUMAN Erlin-1 (Fragment) OS=Homo sapiens OX=9606 GN=ERLIN1 PE=1 SV=1;>sp|O75	4	3	3	3	0	1	1	3	0	1	1	3	0	1	1	3	10.1	10.1	10.1	37.725	338	338;339;275;346	1	5		0	22.554	By matching	By matching	By matching	By MS/MS	0	3.6	3.6	10.1	91200000	0	1888000	4067300	85244000	0	7.74982e-05	0	0
sp|O95831|AIFM1_HUMAN	sp|O95831|AIFM1_HUMAN	1	1	1	>sp|O95831|AIFM1_HUMAN Apoptosis-inducing factor 1, mitochondrial OS=Homo sapiens OX=9606 GN=AIFM1 PE=1 SV=1	1	1	1	1	0	1	0	0	0	1	0	0	0	1	0	0	1.1	1.1	1.1	66.9	613	613	1	1		0.00818	6.0291	By matching	By MS/MS	By matching	By matching	0	1.1	0	0	152490000	0	152490000	0	0	0	0.00625938	0	0
sp|P00367|DHE3_HUMAN;sp|P49448|DHE4_HUMAN	sp|P00367|DHE3_HUMAN;sp|P49448|DHE4_HUMAN	15;10	15;10	15;10	>sp|P00367|DHE3_HUMAN Glutamate dehydrogenase 1, mitochondrial OS=Homo sapiens OX=9606 GN=GLUD1 PE=1 SV=2;>sp|P49448|DHE4_HUMAN Glutamate dehydrogenase 2, mitochondrial OS=Homo sapiens OX=9606 GN=GLUD2 PE=1 SV=2	2	15	15	15	0	1	0	15	0	1	0	15	0	1	0	15	27.4	27.4	27.4	61.397	558	558;558	1	19		0	113.97	By matching	By matching	By matching	By MS/MS	0	1.8	0	27.4	444160000	0	242060	0	443920000	0	9.93603e-06	0	0
tr|A0A2Q2TTZ9|A0A2Q2TTZ9_HUMAN;sp|P01594|KV133_HUMAN;sp|P01593|KVD33_HUMAN	tr|A0A2Q2TTZ9|A0A2Q2TTZ9_HUMAN;sp|P01594|KV133_HUMAN;sp|P01593|KVD33_HUMAN	1;1;1	1;1;1	1;1;1	>tr|A0A2Q2TTZ9|A0A2Q2TTZ9_HUMAN Immunoglobulin kappa variable 1-33 OS=Homo sapiens OX=9606 GN=IGKV1D-33 PE=1 SV=1;>sp|P01594|KV133_HUMAN Immunoglobulin kappa variable 1-33 OS=Homo sapiens OX=9606 GN=IGKV1-33 PE=1 SV=2;>sp|P01593|KVD33_HUMAN Immunoglobulin	3	1	1	1	0	1	1	0	0	1	1	0	0	1	1	0	14.8	14.8	14.8	11.842	108	108;117;117	1.5	2	2	0	8.802	By matching	By MS/MS	By MS/MS	By matching	0	14.8	14.8	0	17234000	0	9433900	7800500	0	0	0.000387241	0	0
sp|P01619|KV320_HUMAN	sp|P01619|KV320_HUMAN	1	1	1	>sp|P01619|KV320_HUMAN Immunoglobulin kappa variable 3-20 OS=Homo sapiens OX=9606 GN=IGKV3-20 PE=1 SV=2	1	1	1	1	0	1	0	0	0	1	0	0	0	1	0	0	13.8	13.8	13.8	12.557	116	116	2		1	0	6.8599	By matching	By MS/MS	By matching	By matching	0	13.8	0	0	20981000	0	20981000	0	0	0	0.000861224	0	0
sp|P02545|LMNA_HUMAN;tr|Q3BDU5|Q3BDU5_HUMAN;tr|Q5TCI8|Q5TCI8_HUMAN;tr|H0YAB0|H0YAB0_HUMAN;tr|A0A0C4DGC5|A0A0C4DGC5_HUMAN	sp|P02545|LMNA_HUMAN;tr|Q3BDU5|Q3BDU5_HUMAN;tr|Q5TCI8|Q5TCI8_HUMAN	25;21;18;8;5	25;21;18;8;5	25;21;18;8;5	>sp|P02545|LMNA_HUMAN Prelamin-A/C OS=Homo sapiens OX=9606 GN=LMNA PE=1 SV=1;>tr|Q3BDU5|Q3BDU5_HUMAN Prelamin-A/C OS=Homo sapiens OX=9606 GN=LMNA PE=1 SV=1;>tr|Q5TCI8|Q5TCI8_HUMAN Prelamin-A/C OS=Homo sapiens OX=9606 GN=LMNA PE=1 SV=1	5	25	25	25	0	7	5	25	0	7	5	25	0	7	5	25	38.7	38.7	38.7	74.139	664	664;487;491;182;260	1	46		0	225.98	By matching	By MS/MS	By matching	By MS/MS	0	13	9.3	38.7	1152400000	0	12331000	8101400	1132000000	0	0.00050616	0	0
sp|P02751|FINC_HUMAN;tr|H0Y7Z1|H0Y7Z1_HUMAN;tr|H0Y4K8|H0Y4K8_HUMAN	sp|P02751|FINC_HUMAN;tr|H0Y7Z1|H0Y7Z1_HUMAN	11;8;2	11;8;2	11;8;2	>sp|P02751|FINC_HUMAN Fibronectin OS=Homo sapiens OX=9606 GN=FN1 PE=1 SV=4;>tr|H0Y7Z1|H0Y7Z1_HUMAN Fibronectin (Fragment) OS=Homo sapiens OX=9606 GN=FN1 PE=1 SV=1	3	11	11	11	0	2	4	11	0	2	4	11	0	2	4	11	7.2	7.2	7.2	262.62	2386	2386;1103;241	1	19		0	103.83	By matching	By matching	By matching	By MS/MS	0	1.4	2.6	7.2	226060000	0	1477800	2941400	221640000	0	6.06604e-05	0	0
sp|P05141|ADT2_HUMAN;sp|P12236|ADT3_HUMAN;sp|P12235|ADT1_HUMAN;tr|V9GYG0|V9GYG0_HUMAN	sp|P05141|ADT2_HUMAN	5;2;2;1	5;2;2;1	5;2;2;1	>sp|P05141|ADT2_HUMAN ADP/ATP translocase 2 OS=Homo sapiens OX=9606 GN=SLC25A5 PE=1 SV=7	4	5	5	5	0	2	2	5	0	2	2	5	0	2	2	5	17.4	17.4	17.4	32.852	298	298;298;298;208	1	9		0	36.642	By matching	By matching	By matching	By MS/MS	0	8.1	8.1	17.4	88548000	0	1637900	2118700	84791000	0	6.72322e-05	0	0
tr|S4R3A2|S4R3A2_HUMAN;tr|S4R371|S4R371_HUMAN;sp|P05413|FABPH_HUMAN	tr|S4R3A2|S4R3A2_HUMAN;tr|S4R371|S4R371_HUMAN;sp|P05413|FABPH_HUMAN	2;2;2	2;2;2	2;2;2	>tr|S4R3A2|S4R3A2_HUMAN Fatty acid-binding protein, heart OS=Homo sapiens OX=9606 GN=FABP3 PE=1 SV=1;>tr|S4R371|S4R371_HUMAN Fatty acid-binding protein, heart (Fragment) OS=Homo sapiens OX=9606 GN=FABP3 PE=1 SV=1;>sp|P05413|FABPH_HUMAN Fatty acid-binding p	3	2	2	2	0	2	0	0	0	2	0	0	0	2	0	0	23.6	23.6	23.6	10.17	89	89;132;133	1.33	2	1	0	12.193	By matching	By MS/MS	By matching	By matching	0	23.6	0	0	23944000	0	23944000	0	0	0	0.000982848	0	0
sp|P05976|MYL1_HUMAN;sp|P08590|MYL3_HUMAN	sp|P05976|MYL1_HUMAN;sp|P08590|MYL3_HUMAN	2;2	2;2	2;2	>sp|P05976|MYL1_HUMAN Myosin light chain 1/3, skeletal muscle isoform OS=Homo sapiens OX=9606 GN=MYL1 PE=2 SV=3;>sp|P08590|MYL3_HUMAN Myosin light chain 3 OS=Homo sapiens OX=9606 GN=MYL3 PE=1 SV=3	2	2	2	2	0	1	1	2	0	1	1	2	0	1	1	2	8.2	8.2	8.2	21.145	194	194;195	1	5		0	21.724	By matching	By matching	By matching	By MS/MS	0	8.2	8.2	8.2	236410000	0	1612100	365890	234430000	0	6.61731e-05	0	0
tr|A0A0A0MS51|A0A0A0MS51_HUMAN;tr|A0A0A0MT01|A0A0A0MT01_HUMAN;sp|P06396|GELS_HUMAN;CON__Q3SX14;tr|A0A0U1RQL8|A0A0U1RQL8_HUMAN	tr|A0A0A0MS51|A0A0A0MS51_HUMAN;tr|A0A0A0MT01|A0A0A0MT01_HUMAN;sp|P06396|GELS_HUMAN;CON__Q3SX14	13;13;13;7;4	13;13;13;7;4	9;9;9;3;0	>tr|A0A0A0MS51|A0A0A0MS51_HUMAN Gelsolin OS=Homo sapiens OX=9606 GN=GSN PE=1 SV=1;>tr|A0A0A0MT01|A0A0A0MT01_HUMAN Gelsolin OS=Homo sapiens OX=9606 GN=GSN PE=1 SV=1;>sp|P06396|GELS_HUMAN Gelsolin OS=Homo sapiens OX=9606 GN=GSN PE=1 SV=1;>Q3SX14 TREMBL:Q3SX1	5	13	13	9	0	1	0	13	0	1	0	13	0	0	0	9	31.8	31.8	26.9	82.525	748	748;767;782;781;232	1	19		0	274.74	By matching	By matching	By matching	By MS/MS	0	1.1	0	31.8	1147700000	0	317270	0	1147400000	0	1.30232e-05	0	0
sp|P06748|NPM_HUMAN;tr|E5RGW4|E5RGW4_HUMAN;tr|E5RI98|E5RI98_HUMAN	sp|P06748|NPM_HUMAN	6;1;1	6;1;1	6;1;1	>sp|P06748|NPM_HUMAN Nucleophosmin OS=Homo sapiens OX=9606 GN=NPM1 PE=1 SV=2	3	6	6	6	0	1	0	6	0	1	0	6	0	1	0	6	30.6	30.6	30.6	32.575	294	294;59;111	1	9		0	96.99	By matching	By matching	By matching	By MS/MS	0	4.4	0	30.6	235610000	0	458290	0	235150000	0	1.88118e-05	0	0
sp|P06858|LIPL_HUMAN	sp|P06858|LIPL_HUMAN	2	2	2	>sp|P06858|LIPL_HUMAN Lipoprotein lipase OS=Homo sapiens OX=9606 GN=LPL PE=1 SV=1	1	2	2	2	0	2	0	1	0	2	0	1	0	2	0	1	7.6	7.6	7.6	53.162	475	475	1	4		0	16.883	By matching	By MS/MS	By matching	By matching	0	7.6	0	4	14425000	0	13279000	0	1146700	0	0.000545074	0	0
sp|P07305|H10_HUMAN	sp|P07305|H10_HUMAN	1	1	1	>sp|P07305|H10_HUMAN Histone H1.0 OS=Homo sapiens OX=9606 GN=H1F0 PE=1 SV=3	1	1	1	1	0	1	0	0	0	1	0	0	0	1	0	0	5.7	5.7	5.7	20.863	194	194	1	1		0	7.5955	By matching	By MS/MS	By matching	By matching	0	5.7	0	0	3319400	0	3319400	0	0	0	0.000136254	0	0
sp|P07355|ANXA2_HUMAN;tr|H0YMD0|H0YMD0_HUMAN;tr|H0YMU9|H0YMU9_HUMAN;tr|H0YN42|H0YN42_HUMAN;tr|H0YKS4|H0YKS4_HUMAN;tr|H0YMM1|H0YMM1_HUMAN;sp|A6NMY6|AXA2L_HUMAN;tr|H0YKZ7|H0YKZ7_HUMAN;tr|H0YLV6|H0YLV6_HUMAN;tr|H0YMT9|H0YMT9_HUMAN;tr|H0YKX9|H0YKX9_HUMAN;tr|H0YKV8|H0YKV8_HUMAN;tr|H0YKL9|H0YKL9_HUMAN;tr|H0YMW4|H0YMW4_HUMAN;tr|H0YM50|H0YM50_HUMAN;tr|H0YNP5|H0YNP5_HUMAN;tr|H0YMD9|H0YMD9_HUMAN;tr|H0YN28|…	sp|P07355|ANXA2_HUMAN;tr|H0YMD0|H0YMD0_HUMAN;tr|H0YMU9|H0YMU9_HUMAN;tr|H0YN42|H0YN42_HUMAN;tr|H0YKS4|H0YKS4_HUMAN;tr|H0YMM1|H0YMM1_HUMAN;sp|A6NMY6|AXA2L_HUMAN;tr|H0YKZ7|H0YKZ7_HUMAN;tr|H0YLV6|H0YLV6_HUMAN;tr|H0YMT9|H0YMT9_HUMAN;tr|H0YKX9|H0YKX9_HUMAN;tr|H0YKV8|H0YKV8_HUMAN;tr|H0YKL9|H0YKL9_HUMAN;tr|H0YMW4|H0YMW4_HUMAN;tr|H0YM50|H0YM50_HUMAN	12;10;10;10;9;8;8;7;7;7;7;6;6;6;6;5;4;3;3;2;2;2;2;1	12;10;10;10;9;8;8;7;7;7;7;6;6;6;6;5;4;3;3;2;2;2;2;1	12;10;10;10;9;8;8;7;7;7;7;6;6;6;6;5;4;3;3;2;2;2;2;1	>sp|P07355|ANXA2_HUMAN Annexin A2 OS=Homo sapiens OX=9606 GN=ANXA2 PE=1 SV=2;>tr|H0YMD0|H0YMD0_HUMAN Annexin (Fragment) OS=Homo sapiens OX=9606 GN=ANXA2 PE=1 SV=1;>tr|H0YMU9|H0YMU9_HUMAN Annexin OS=Homo sapiens OX=9606 GN=ANXA2 PE=1 SV=1;>tr|H0YN42|H0YN42_	24	12	12	12	0	7	2	12	0	7	2	12	0	7	2	12	32.2	32.2	32.2	38.604	339	339;227;230;256;176;149;339;119;132;133;134;81;110;146;248;175;65;139;142;47;59;69;79;45	1	24		0	94.913	By matching	By MS/MS	By matching	By MS/MS	0	22.1	8	32.2	328870000	0	21341000	2442400	305090000	0	0.000876001	0	0
tr|Q5JP53|Q5JP53_HUMAN;sp|P07437|TBB5_HUMAN;tr|Q5ST81|Q5ST81_HUMAN;sp|Q9BVA1|TBB2B_HUMAN;sp|Q13885|TBB2A_HUMAN;tr|A0A075B736|A0A075B736_HUMAN;tr|Q5SQY0|Q5SQY0_HUMAN;sp|A6NNZ2|TBB8L_HUMAN;sp|Q9H4B7|TBB1_HUMAN;CON__ENSEMBL:ENSBTAP00000025008	tr|Q5JP53|Q5JP53_HUMAN;sp|P07437|TBB5_HUMAN;tr|Q5ST81|Q5ST81_HUMAN;sp|Q9BVA1|TBB2B_HUMAN;sp|Q13885|TBB2A_HUMAN	11;11;8;6;6;2;2;2;2;2	11;11;8;6;6;2;2;2;2;2	3;3;1;0;0;0;0;0;0;0	>tr|Q5JP53|Q5JP53_HUMAN Tubulin beta chain OS=Homo sapiens OX=9606 GN=TUBB PE=1 SV=1;>sp|P07437|TBB5_HUMAN Tubulin beta chain OS=Homo sapiens OX=9606 GN=TUBB PE=1 SV=2;>tr|Q5ST81|Q5ST81_HUMAN Tubulin beta chain OS=Homo sapiens OX=9606 GN=TUBB PE=1 SV=1;>sp	10	11	11	3	0	3	4	11	0	3	4	11	0	1	2	3	26.8	26.8	7.3	47.766	426	426;444;372;445;445;407;410;444;451;536	1.05	18	1	0	96.479	By matching	By MS/MS	By matching	By MS/MS	0	9.6	8.2	26.8	322050000	0	6908300	2839600	312310000	0	0.00028357	0	0
sp|P07900|HS90A_HUMAN;sp|Q14568|HS902_HUMAN;sp|Q58FF8|H90B2_HUMAN	sp|P07900|HS90A_HUMAN	4;1;1	4;1;1	2;0;0	>sp|P07900|HS90A_HUMAN Heat shock protein HSP 90-alpha OS=Homo sapiens OX=9606 GN=HSP90AA1 PE=1 SV=5	3	4	4	2	0	3	2	3	0	3	2	3	0	2	1	1	6.7	6.7	3.1	84.659	732	732;343;381	1.29	10	4	0	56.152	By matching	By MS/MS	By matching	By MS/MS	0	5.1	4.1	4.5	95427000	0	63171000	8692800	23564000	0	0.00259303	0	0
sp|P08238|HS90B_HUMAN	sp|P08238|HS90B_HUMAN	4	2	2	>sp|P08238|HS90B_HUMAN Heat shock protein HSP 90-beta OS=Homo sapiens OX=9606 GN=HSP90AB1 PE=1 SV=4	1	4	2	2	0	2	1	4	0	1	0	2	0	1	0	2	6.4	2.8	2.8	83.263	724	724	1	3		0	11.258	By matching	By matching	By matching	By MS/MS	0	2.9	1.9	6.4	14158000	0	663620	0	13494000	0	2.72401e-05	0	0
sp|P08754|GNAI3_HUMAN;sp|P11488|GNAT1_HUMAN;sp|P63096|GNAI1_HUMAN;sp|P19087|GNAT2_HUMAN;sp|A8MTJ3|GNAT3_HUMAN;tr|A0A1W2PRE1|A0A1W2PRE1_HUMAN;tr|A2A2R6|A2A2R6_HUMAN;tr|A0A1W2PQK2|A0A1W2PQK2_HUMAN;tr|A0A087WTB6|A0A087WTB6_HUMAN;tr|Q5JWD1|Q5JWD1_HUMAN;tr|H0Y7E8|H0Y7E8_HUMAN;tr|A0A1W2PRJ7|A0A1W2PRJ7_HUMAN;tr|A0A087WZE5|A0A087WZE5_HUMAN;tr|A0A1W2PS82|A0A1W2PS82_HUMAN;tr|A0A3B3IUA8|A0A3B3IUA8_HUMAN;tr|…	sp|P08754|GNAI3_HUMAN;sp|P11488|GNAT1_HUMAN;sp|P63096|GNAI1_HUMAN;sp|P19087|GNAT2_HUMAN;sp|A8MTJ3|GNAT3_HUMAN	3;2;2;2;2;1;1;1;1;1;1;1;1;1;1;1;1;1;1;1	1;0;0;0;0;0;0;0;0;0;0;0;0;0;0;0;0;0;0;0	1;0;0;0;0;0;0;0;0;0;0;0;0;0;0;0;0;0;0;0	>sp|P08754|GNAI3_HUMAN Guanine nucleotide-binding protein G(k) subunit alpha OS=Homo sapiens OX=9606 GN=GNAI3 PE=1 SV=3;>sp|P11488|GNAT1_HUMAN Guanine nucleotide-binding protein G(t) subunit alpha-1 OS=Homo sapiens OX=9606 GN=GNAT1 PE=1 SV=5;>sp|P63096|GNA	20	3	1	1	1	2	2	3	0	1	1	1	0	1	1	1	9.6	4.2	4.2	40.532	354	354;350;354;354;354;54;61;61;84;87;93;104;123;146;148;168;193;199;354;381	1	3		0	8.5138	By matching	By matching	By matching	By MS/MS	3.1	7.3	7.3	9.6	46164000	0	1132900	1101200	43930000	0	4.6503e-05	0	0
tr|M0R0G9|M0R0G9_HUMAN;tr|M0QXK2|M0QXK2_HUMAN;tr|M0R221|M0R221_HUMAN;tr|M0R2B8|M0R2B8_HUMAN;tr|M0R268|M0R268_HUMAN;sp|P09012|SNRPA_HUMAN	tr|M0R0G9|M0R0G9_HUMAN;tr|M0QXK2|M0QXK2_HUMAN;tr|M0R221|M0R221_HUMAN;tr|M0R2B8|M0R2B8_HUMAN;tr|M0R268|M0R268_HUMAN;sp|P09012|SNRPA_HUMAN	1;1;1;1;1;1	1;1;1;1;1;1	1;1;1;1;1;1	>tr|M0R0G9|M0R0G9_HUMAN U1 small nuclear ribonucleoprotein A OS=Homo sapiens OX=9606 GN=SNRPA PE=1 SV=1;>tr|M0QXK2|M0QXK2_HUMAN U1 small nuclear ribonucleoprotein A (Fragment) OS=Homo sapiens OX=9606 GN=SNRPA PE=1 SV=8;>tr|M0R221|M0R221_HUMAN U1 small nucl	6	1	1	1	0	1	0	1	0	1	0	1	0	1	0	1	21.8	21.8	21.8	10.083	87	87;128;142;148;256;282	1	2		0	7.5981	By matching	By matching	By matching	By MS/MS	0	21.8	0	21.8	12184000	0	514560	0	11669000	0	2.11215e-05	0	0
sp|P09874|PARP1_HUMAN	sp|P09874|PARP1_HUMAN	12	12	12	>sp|P09874|PARP1_HUMAN Poly [ADP-ribose] polymerase 1 OS=Homo sapiens OX=9606 GN=PARP1 PE=1 SV=4	1	12	12	12	0	3	2	12	0	3	2	12	0	3	2	12	14.8	14.8	14.8	113.08	1014	1014	1	17		0	86.333	By matching	By matching	By matching	By MS/MS	0	3.6	2.1	14.8	328230000	0	2918300	1403200	323910000	0	0.00011979	0	0
tr|M0R1N7|M0R1N7_HUMAN;sp|P0DL12|SIM17_HUMAN	tr|M0R1N7|M0R1N7_HUMAN;sp|P0DL12|SIM17_HUMAN	1;1	1;1	1;1	>tr|M0R1N7|M0R1N7_HUMAN Small integral membrane protein 17 OS=Homo sapiens OX=9606 GN=SMIM17 PE=4 SV=1;>sp|P0DL12|SIM17_HUMAN Small integral membrane protein 17 OS=Homo sapiens OX=9606 GN=SMIM17 PE=4 SV=1	2	1	1	1	0	1	1	0	0	1	1	0	0	1	1	0	6.8	6.8	6.8	11.303	103	103;118	1.33	2	1	1	-2	By matching	By MS/MS	By matching	By matching	0	6.8	6.8	0	19715000	0	15009000	4706100	0	0	0.000616086	0	0
sp|P0DP25|CALM3_HUMAN;sp|P0DP24|CALM2_HUMAN;sp|P0DP23|CALM1_HUMAN;tr|H0Y7A7|H0Y7A7_HUMAN;tr|F8WBR5|F8WBR5_HUMAN;tr|M0QZ52|M0QZ52_HUMAN;tr|G3V479|G3V479_HUMAN;tr|E7ETZ0|E7ETZ0_HUMAN;tr|E7EMB3|E7EMB3_HUMAN;tr|G3V361|G3V361_HUMAN;tr|Q96HY3|Q96HY3_HUMAN	sp|P0DP25|CALM3_HUMAN;sp|P0DP24|CALM2_HUMAN;sp|P0DP23|CALM1_HUMAN;tr|H0Y7A7|H0Y7A7_HUMAN;tr|F8WBR5|F8WBR5_HUMAN;tr|M0QZ52|M0QZ52_HUMAN;tr|G3V479|G3V479_HUMAN;tr|E7ETZ0|E7ETZ0_HUMAN;tr|E7EMB3|E7EMB3_HUMAN	3;3;3;3;2;2;2;2;2;1;1	3;3;3;3;2;2;2;2;2;1;1	3;3;3;3;2;2;2;2;2;1;1	>sp|P0DP25|CALM3_HUMAN Calmodulin-3 OS=Homo sapiens OX=9606 GN=CALM3 PE=1 SV=1;>sp|P0DP24|CALM2_HUMAN Calmodulin-2 OS=Homo sapiens OX=9606 GN=CALM2 PE=1 SV=1;>sp|P0DP23|CALM1_HUMAN Calmodulin-1 OS=Homo sapiens OX=9606 GN=CALM1 PE=1 SV=1;>tr|H0Y7A7|H0Y7A7_H	11	3	3	3	0	2	1	3	0	2	1	3	0	2	1	3	30.9	30.9	30.9	16.837	149	149;149;149;187;65;83;83;150;196;98;113	1	10		0	27.794	By matching	By matching	By matching	By MS/MS	0	22.1	10.7	30.9	253880000	0	5824800	1788400	246260000	0	0.000239095	0	0
sp|P10809|CH60_HUMAN;tr|C9JL25|C9JL25_HUMAN;tr|E7EXB4|E7EXB4_HUMAN;tr|E7ESH4|E7ESH4_HUMAN;tr|C9JL19|C9JL19_HUMAN;tr|C9JCQ4|C9JCQ4_HUMAN	sp|P10809|CH60_HUMAN;tr|C9JL25|C9JL25_HUMAN;tr|E7EXB4|E7EXB4_HUMAN;tr|E7ESH4|E7ESH4_HUMAN	4;2;2;2;1;1	4;2;2;2;1;1	4;2;2;2;1;1	>sp|P10809|CH60_HUMAN 60 kDa heat shock protein, mitochondrial OS=Homo sapiens OX=9606 GN=HSPD1 PE=1 SV=2;>tr|C9JL25|C9JL25_HUMAN 60 kDa heat shock protein, mitochondrial (Fragment) OS=Homo sapiens OX=9606 GN=HSPD1 PE=1 SV=1;>tr|E7EXB4|E7EXB4_HUMAN 60 kDa	6	4	4	4	0	3	1	4	0	3	1	4	0	3	1	4	10.6	10.6	10.6	61.054	573	573;175;221;234;83;94	1	8		0	24.454	By matching	By matching	By matching	By MS/MS	0	6.3	2.1	10.6	29108000	0	2966500	877280	25264000	0	0.000121768	0	0
sp|P11021|BIP_HUMAN	sp|P11021|BIP_HUMAN	5	5	5	>sp|P11021|BIP_HUMAN Endoplasmic reticulum chaperone BiP OS=Homo sapiens OX=9606 GN=HSPA5 PE=1 SV=2	1	5	5	5	0	4	3	5	0	4	3	5	0	4	3	5	11.5	11.5	11.5	72.332	654	654	1	12		0	35.578	By matching	By matching	By matching	By MS/MS	0	8.9	6.3	11.5	88089000	0	8337500	2077300	77674000	0	0.000342236	0	0
sp|P11387|TOP1_HUMAN;tr|E5RIC7|E5RIC7_HUMAN;sp|Q969P6|TOP1M_HUMAN	sp|P11387|TOP1_HUMAN	4;1;1	4;1;1	4;1;1	>sp|P11387|TOP1_HUMAN DNA topoisomerase 1 OS=Homo sapiens OX=9606 GN=TOP1 PE=1 SV=2	3	4	4	4	0	1	1	4	0	1	1	4	0	1	1	4	6.3	6.3	6.3	90.725	765	765;376;601	1	6		0	24.932	By matching	By matching	By matching	By MS/MS	0	1.3	1.3	6.3	68205000	0	589800	430070	67185000	0	2.421e-05	0	0
tr|A0A087WTT1|A0A087WTT1_HUMAN;sp|P11940|PABP1_HUMAN;tr|E7EQV3|E7EQV3_HUMAN;tr|E7ERJ7|E7ERJ7_HUMAN;tr|H0YBN4|H0YBN4_HUMAN;tr|H0YAR2|H0YAR2_HUMAN;sp|Q9H361|PABP3_HUMAN;tr|E5RH24|E5RH24_HUMAN;tr|E5RJB9|E5RJB9_HUMAN;tr|H0YAP2|H0YAP2_HUMAN;tr|E5RGH3|E5RGH3_HUMAN;tr|E5RHG7|E5RHG7_HUMAN;tr|H0YB86|H0YB86_HUMAN;sp|Q4VXU2|PAP1L_HUMAN;tr|H0YC10|H0YC10_HUMAN;tr|H0YAS7|H0YAS7_HUMAN;tr|H0YAS6|H0YAS6_HUMAN;tr|…	tr|A0A087WTT1|A0A087WTT1_HUMAN;sp|P11940|PABP1_HUMAN;tr|E7EQV3|E7EQV3_HUMAN;tr|E7ERJ7|E7ERJ7_HUMAN	15;15;14;14;7;7;6;5;5;5;4;3;3;3;2;2;2;2;1;1;1	15;15;14;14;7;7;6;5;5;5;4;3;3;3;2;2;2;2;1;1;1	9;9;9;8;1;5;5;1;1;5;1;0;3;2;2;2;2;2;0;0;1	>tr|A0A087WTT1|A0A087WTT1_HUMAN Polyadenylate-binding protein OS=Homo sapiens OX=9606 GN=PABPC1 PE=1 SV=1;>sp|P11940|PABP1_HUMAN Polyadenylate-binding protein 1 OS=Homo sapiens OX=9606 GN=PABPC1 PE=1 SV=2;>tr|E7EQV3|E7EQV3_HUMAN Polyadenylate-binding prote	21	15	15	9	0	5	5	15	0	5	5	15	0	3	3	9	26.6	26.6	17	58.535	522	522;636;591;604;174;284;631;118;129;131;108;75;165;614;42;136;169;183;43;61;382	1	29		0	157.97	By matching	By matching	By matching	By MS/MS	0	10.7	10.7	26.6	1294700000	0	4769800	3098100	1286800000	0	0.00019579	0	0
tr|E7ENL6|E7ENL6_HUMAN;sp|P12111|CO6A3_HUMAN;tr|C9JNG9|C9JNG9_HUMAN	tr|E7ENL6|E7ENL6_HUMAN;sp|P12111|CO6A3_HUMAN	5;5;2	5;5;2	5;5;2	>tr|E7ENL6|E7ENL6_HUMAN Collagen alpha-3(VI) chain OS=Homo sapiens OX=9606 GN=COL6A3 PE=1 SV=2;>sp|P12111|CO6A3_HUMAN Collagen alpha-3(VI) chain OS=Homo sapiens OX=9606 GN=COL6A3 PE=1 SV=5	3	5	5	5	0	2	1	5	0	2	1	5	0	2	1	5	2.3	2.3	2.3	278.11	2569	2569;3177;708	1	8		0	33.929	By matching	By matching	By matching	By MS/MS	0	0.8	0.4	2.3	32178000	0	697850	520760	30959000	0	2.86452e-05	0	0
tr|G3V461|G3V461_HUMAN;tr|G3V4N7|G3V4N7_HUMAN;sp|P12277|KCRB_HUMAN	tr|G3V461|G3V461_HUMAN;tr|G3V4N7|G3V4N7_HUMAN;sp|P12277|KCRB_HUMAN	1;1;1	1;1;1	1;1;1	>tr|G3V461|G3V461_HUMAN Creatine kinase B-type (Fragment) OS=Homo sapiens OX=9606 GN=CKB PE=1 SV=1;>tr|G3V4N7|G3V4N7_HUMAN Creatine kinase B-type (Fragment) OS=Homo sapiens OX=9606 GN=CKB PE=1 SV=1;>sp|P12277|KCRB_HUMAN Creatine kinase B-type OS=Homo sapie	3	1	1	1	0	1	1	0	0	1	1	0	0	1	1	0	26.6	26.6	26.6	14.221	128	128;217;381	1.56	7	9	0	100.6	By matching	By MS/MS	By MS/MS	By matching	0	26.6	26.6	0	316030000	0	261310000	54722000	0	0	0.0107262	0	0
tr|H9KV75|H9KV75_HUMAN;sp|P12814|ACTN1_HUMAN;tr|H7C5W8|H7C5W8_HUMAN;tr|H0YJ11|H0YJ11_HUMAN	tr|H9KV75|H9KV75_HUMAN;sp|P12814|ACTN1_HUMAN;tr|H7C5W8|H7C5W8_HUMAN;tr|H0YJ11|H0YJ11_HUMAN	6;6;4;3	2;2;2;1	2;2;2;1	>tr|H9KV75|H9KV75_HUMAN Alpha-actinin-1 OS=Homo sapiens OX=9606 GN=ACTN1 PE=1 SV=1;>sp|P12814|ACTN1_HUMAN Alpha-actinin-1 OS=Homo sapiens OX=9606 GN=ACTN1 PE=1 SV=2;>tr|H7C5W8|H7C5W8_HUMAN Alpha-actinin-1 (Fragment) OS=Homo sapiens OX=9606 GN=ACTN1 PE=1 SV	4	6	2	2	0	3	2	6	0	1	0	2	0	1	0	2	8.9	3.3	3.3	94.825	822	822;892;297;207	1	4		0	12.112	By matching	By matching	By matching	By MS/MS	0	3.9	2.4	8.9	19776000	0	233710	0	19542000	0	9.59328e-06	0	0
sp|P13010|XRCC5_HUMAN;tr|C9JZ81|C9JZ81_HUMAN;tr|H7C0H9|H7C0H9_HUMAN	sp|P13010|XRCC5_HUMAN	27;5;2	27;5;2	27;5;2	>sp|P13010|XRCC5_HUMAN X-ray repair cross-complementing protein 5 OS=Homo sapiens OX=9606 GN=XRCC5 PE=1 SV=3	3	27	27	27	0	7	10	27	0	7	10	27	0	7	10	27	37.3	37.3	37.3	82.704	732	732;131;19	1	60		0	323.31	By matching	By matching	By matching	By MS/MS	0	8.3	13.1	37.3	4121000000	0	12637000	6925800	4101500000	0	0.000518721	0	0
tr|C9JW84|C9JW84_HUMAN;tr|C9J686|C9J686_HUMAN;tr|C9JWB2|C9JWB2_HUMAN;tr|F8WF92|F8WF92_HUMAN;tr|B9A040|B9A040_HUMAN;tr|C9JQ36|C9JQ36_HUMAN;tr|B8ZZ73|B8ZZ73_HUMAN;tr|B8ZZW4|B8ZZW4_HUMAN;sp|P14778|IL1R1_HUMAN	tr|C9JW84|C9JW84_HUMAN;tr|C9J686|C9J686_HUMAN;tr|C9JWB2|C9JWB2_HUMAN;tr|F8WF92|F8WF92_HUMAN;tr|B9A040|B9A040_HUMAN;tr|C9JQ36|C9JQ36_HUMAN;tr|B8ZZ73|B8ZZ73_HUMAN;tr|B8ZZW4|B8ZZW4_HUMAN;sp|P14778|IL1R1_HUMAN	1;1;1;1;1;1;1;1;1	1;1;1;1;1;1;1;1;1	1;1;1;1;1;1;1;1;1	>tr|C9JW84|C9JW84_HUMAN Interleukin-1 receptor type 1 (Fragment) OS=Homo sapiens OX=9606 GN=IL1R1 PE=1 SV=1;>tr|C9J686|C9J686_HUMAN Interleukin-1 receptor type 1 (Fragment) OS=Homo sapiens OX=9606 GN=IL1R1 PE=1 SV=1;>tr|C9JWB2|C9JWB2_HUMAN Interleukin-1 re	9	1	1	1	0	1	0	0	0	1	0	0	0	1	0	0	7.5	7.5	7.5	9.1876	80	80;106;114;119;173;182;447;538;569	1.5	1	1	1	-2	By matching	By MS/MS	By matching	By matching	0	7.5	0	0	1911900	0	1911900	0	0	0	7.84793e-05	0	0
sp|P16401|H15_HUMAN	sp|P16401|H15_HUMAN	5	4	4	>sp|P16401|H15_HUMAN Histone H1.5 OS=Homo sapiens OX=9606 GN=HIST1H1B PE=1 SV=3	1	5	4	4	0	4	3	5	0	3	2	4	0	3	2	4	22.1	16.8	16.8	22.58	226	226	1	14		0	58.266	By matching	By MS/MS	By MS/MS	By MS/MS	0	17.7	11.1	22.1	540920000	0	35810000	19034000	486080000	0	0.00146992	0	0
tr|J3KTA4|J3KTA4_HUMAN;sp|P17844|DDX5_HUMAN	tr|J3KTA4|J3KTA4_HUMAN;sp|P17844|DDX5_HUMAN	3;3	2;2	2;2	>tr|J3KTA4|J3KTA4_HUMAN Probable ATP-dependent RNA helicase DDX5 OS=Homo sapiens OX=9606 GN=DDX5 PE=1 SV=1;>sp|P17844|DDX5_HUMAN Probable ATP-dependent RNA helicase DDX5 OS=Homo sapiens OX=9606 GN=DDX5 PE=1 SV=1	2	3	2	2	1	2	1	3	0	1	0	2	0	1	0	2	5.9	3.9	3.9	69.086	614	614;614	1	3		0	10.845	By matching	By matching	By matching	By MS/MS	2	4.2	2	5.9	69650000	0	558840	0	69092000	0	2.29391e-05	0	0
tr|A0A087WWY3|A0A087WWY3_HUMAN;tr|Q60FE5|Q60FE5_HUMAN;sp|P21333|FLNA_HUMAN;tr|F8WE98|F8WE98_HUMAN;tr|H0Y5F3|H0Y5F3_HUMAN	tr|A0A087WWY3|A0A087WWY3_HUMAN;tr|Q60FE5|Q60FE5_HUMAN;sp|P21333|FLNA_HUMAN	10;10;10;2;1	10;10;10;2;1	9;9;9;1;1	>tr|A0A087WWY3|A0A087WWY3_HUMAN Filamin-A OS=Homo sapiens OX=9606 GN=FLNA PE=1 SV=1;>tr|Q60FE5|Q60FE5_HUMAN Filamin-A OS=Homo sapiens OX=9606 GN=FLNA PE=1 SV=1;>sp|P21333|FLNA_HUMAN Filamin-A OS=Homo sapiens OX=9606 GN=FLNA PE=1 SV=4	5	10	10	9	0	4	4	10	0	4	4	10	0	4	4	9	6.1	6.1	5.8	245.85	2315	2315;2620;2647;604;232	1	18		0	65.789	By matching	By matching	By matching	By MS/MS	0	2.8	2.6	6.1	120280000	0	4348300	2172200	113760000	0	0.000178488	0	0
sp|P21589|5NTD_HUMAN;tr|H0Y7R7|H0Y7R7_HUMAN;tr|Q96B60|Q96B60_HUMAN	sp|P21589|5NTD_HUMAN	10;4;4	10;4;4	10;4;4	>sp|P21589|5NTD_HUMAN 5-nucleotidase OS=Homo sapiens OX=9606 GN=NT5E PE=1 SV=1	3	10	10	10	0	5	5	10	0	5	5	10	0	5	5	10	25.1	25.1	25.1	63.367	574	574;230;264	1	23		0	98.257	By matching	By matching	By matching	By MS/MS	0	10.5	10.5	25.1	353800000	0	4050100	3096000	346660000	0	0.000166248	0	0
tr|M0R0P1|M0R0P1_HUMAN;tr|M0R299|M0R299_HUMAN;tr|M0QXL5|M0QXL5_HUMAN;tr|M0R2Q4|M0R2Q4_HUMAN;sp|P22087|FBRL_HUMAN;tr|M0R2U2|M0R2U2_HUMAN;tr|M0R1H0|M0R1H0_HUMAN;tr|M0R2B0|M0R2B0_HUMAN	tr|M0R0P1|M0R0P1_HUMAN;tr|M0R299|M0R299_HUMAN;tr|M0QXL5|M0QXL5_HUMAN;tr|M0R2Q4|M0R2Q4_HUMAN;sp|P22087|FBRL_HUMAN;tr|M0R2U2|M0R2U2_HUMAN;tr|M0R1H0|M0R1H0_HUMAN;tr|M0R2B0|M0R2B0_HUMAN	2;2;2;2;2;1;1;1	2;2;2;2;2;1;1;1	1;1;1;1;1;1;1;1	>tr|M0R0P1|M0R0P1_HUMAN rRNA 2-O-methyltransferase fibrillarin (Fragment) OS=Homo sapiens OX=9606 GN=FBL PE=1 SV=1;>tr|M0R299|M0R299_HUMAN rRNA 2-O-methyltransferase fibrillarin (Fragment) OS=Homo sapiens OX=9606 GN=FBL PE=1 SV=1;>tr|M0QXL5|M0QXL5_HUMAN	8	2	2	1	0	1	1	2	0	1	1	2	0	1	1	1	10.1	10.1	5.3	24.544	228	228;229;244;273;321;157;178;182	1	4		0	14.055	By matching	By matching	By matching	By MS/MS	0	5.3	5.3	10.1	18764000	0	1543100	729940	16491000	0	6.33408e-05	0	0
sp|P23246|SFPQ_HUMAN	sp|P23246|SFPQ_HUMAN	6	6	6	>sp|P23246|SFPQ_HUMAN Splicing factor, proline- and glutamine-rich OS=Homo sapiens OX=9606 GN=SFPQ PE=1 SV=2	1	6	6	6	0	1	2	6	0	1	2	6	0	1	2	6	10.3	10.3	10.3	76.149	707	707	1	10		0	66.627	By matching	By matching	By matching	By MS/MS	0	2.1	3.1	10.3	248110000	0	3909700	913900	243290000	0	0.000160485	0	0
sp|P23396|RS3_HUMAN;tr|E9PL09|E9PL09_HUMAN;tr|E9PPU1|E9PPU1_HUMAN;tr|F2Z2S8|F2Z2S8_HUMAN;tr|H0YCJ7|H0YCJ7_HUMAN;tr|H0YF32|H0YF32_HUMAN;tr|E9PQ96|E9PQ96_HUMAN;tr|E9PJH4|E9PJH4_HUMAN;tr|E9PK82|E9PK82_HUMAN;tr|H0YEU2|H0YEU2_HUMAN;tr|E9PQX2|E9PQX2_HUMAN;tr|E9PSF4|E9PSF4_HUMAN;tr|H0YES8|H0YES8_HUMAN	sp|P23396|RS3_HUMAN;tr|E9PL09|E9PL09_HUMAN;tr|E9PPU1|E9PPU1_HUMAN;tr|F2Z2S8|F2Z2S8_HUMAN;tr|H0YCJ7|H0YCJ7_HUMAN;tr|H0YF32|H0YF32_HUMAN	21;17;16;15;15;12;9;9;9;9;4;4;1	21;17;16;15;15;12;9;9;9;9;4;4;1	21;17;16;15;15;12;9;9;9;9;4;4;1	>sp|P23396|RS3_HUMAN 40S ribosomal protein S3 OS=Homo sapiens OX=9606 GN=RPS3 PE=1 SV=2;>tr|E9PL09|E9PL09_HUMAN 40S ribosomal protein S3 OS=Homo sapiens OX=9606 GN=RPS3 PE=1 SV=1;>tr|E9PPU1|E9PPU1_HUMAN 40S ribosomal protein S3 OS=Homo sapiens OX=9606 GN=R	13	21	21	21	0	4	2	21	0	4	2	21	0	4	2	21	73.3	73.3	73.3	26.688	243	243;231;158;117;135;123;91;115;128;171;44;103;33	1	35		0	193.37	By matching	By matching	By matching	By MS/MS	0	21.8	10.3	73.3	1251800000	0	2941500	734180	1248200000	0	0.000120742	0	0
tr|E9PS23|E9PS23_HUMAN;tr|E9PP50|E9PP50_HUMAN;sp|P23528|COF1_HUMAN	tr|E9PS23|E9PS23_HUMAN;tr|E9PP50|E9PP50_HUMAN;sp|P23528|COF1_HUMAN	1;1;1	1;1;1	1;1;1	>tr|E9PS23|E9PS23_HUMAN Cofilin-1 (Fragment) OS=Homo sapiens OX=9606 GN=CFL1 PE=1 SV=8;>tr|E9PP50|E9PP50_HUMAN Cofilin-1 (Fragment) OS=Homo sapiens OX=9606 GN=CFL1 PE=1 SV=8;>sp|P23528|COF1_HUMAN Cofilin-1 OS=Homo sapiens OX=9606 GN=CFL1 PE=1 SV=3	3	1	1	1	0	1	1	1	0	1	1	1	0	1	1	1	13.3	13.3	13.3	10.08	90	90;159;166	1	3		0	6.5126	By matching	By MS/MS	By matching	By matching	0	13.3	13.3	13.3	6087600	0	2058700	653500	3375400	0	8.45051e-05	0	0
sp|P24844|MYL9_HUMAN	sp|P24844|MYL9_HUMAN	7	3	3	>sp|P24844|MYL9_HUMAN Myosin regulatory light polypeptide 9 OS=Homo sapiens OX=9606 GN=MYL9 PE=1 SV=4	1	7	3	3	0	3	2	7	0	1	1	3	0	1	1	3	45.3	12.8	12.8	19.827	172	172	1	5		0	17.559	By matching	By matching	By matching	By MS/MS	0	17.4	11	45.3	500090000	0	3905800	2407400	493770000	0	0.000160324	0	0
sp|P26641|EF1G_HUMAN	sp|P26641|EF1G_HUMAN	3	3	3	>sp|P26641|EF1G_HUMAN Elongation factor 1-gamma OS=Homo sapiens OX=9606 GN=EEF1G PE=1 SV=3	1	3	3	3	0	2	2	3	0	2	2	3	0	2	2	3	8.2	8.2	8.2	50.118	437	437	1	7		0	19.921	By matching	By matching	By matching	By MS/MS	0	5.3	5.3	8.2	34149000	0	1324800	750310	32074000	0	5.43801e-05	0	0
tr|X1WI28|X1WI28_HUMAN;sp|P27635|RL10_HUMAN;tr|B8A6G2|B8A6G2_HUMAN;tr|A6QRI9|A6QRI9_HUMAN;sp|Q96L21|RL10L_HUMAN	tr|X1WI28|X1WI28_HUMAN;sp|P27635|RL10_HUMAN;tr|B8A6G2|B8A6G2_HUMAN;tr|A6QRI9|A6QRI9_HUMAN;sp|Q96L21|RL10L_HUMAN	3;3;2;2;2	3;3;2;2;2	2;2;2;2;2	>tr|X1WI28|X1WI28_HUMAN 60S ribosomal protein L10 (Fragment) OS=Homo sapiens OX=9606 GN=RPL10 PE=1 SV=7;>sp|P27635|RL10_HUMAN 60S ribosomal protein L10 OS=Homo sapiens OX=9606 GN=RPL10 PE=1 SV=4;>tr|B8A6G2|B8A6G2_HUMAN 60S ribosomal protein L10 (Fragment)	5	3	3	2	0	1	0	3	0	1	0	3	0	1	0	2	11	11	4	22.975	200	200;214;108;181;214	1	6		0	27.547	By matching	By matching	By matching	By MS/MS	0	3	0	11	266630000	0	1065700	0	265560000	0	4.37446e-05	0	0
tr|H7BZ26|H7BZ26_HUMAN;tr|E7EUL7|E7EUL7_HUMAN;tr|E9PHV5|E9PHV5_HUMAN;sp|P28290|ITPI2_HUMAN	tr|H7BZ26|H7BZ26_HUMAN;tr|E7EUL7|E7EUL7_HUMAN;tr|E9PHV5|E9PHV5_HUMAN;sp|P28290|ITPI2_HUMAN	1;1;1;1	1;1;1;1	1;1;1;1	>tr|H7BZ26|H7BZ26_HUMAN Protein ITPRID2 (Fragment) OS=Homo sapiens OX=9606 GN=ITPRID2 PE=1 SV=1;>tr|E7EUL7|E7EUL7_HUMAN Protein ITPRID2 OS=Homo sapiens OX=9606 GN=ITPRID2 PE=1 SV=1;>tr|E9PHV5|E9PHV5_HUMAN Protein ITPRID2 OS=Homo sapiens OX=9606 GN=ITPRID2	4	1	1	1	0	1	1	1	0	1	1	1	0	1	1	1	6	6	6	20.962	201	201;768;1237;1259	1	3		0	7.6907	By matching	By matching	By matching	By MS/MS	0	6	6	6	7511500	0	416750	397420	6697300	0	1.71067e-05	0	0
tr|E9PMW7|E9PMW7_HUMAN;tr|E9PPR1|E9PPR1_HUMAN;tr|E9PL12|E9PL12_HUMAN;tr|E9PQ49|E9PQ49_HUMAN;tr|E9PI39|E9PI39_HUMAN;tr|E9PK01|E9PK01_HUMAN;sp|P29692|EF1D_HUMAN;tr|E9PN91|E9PN91_HUMAN;tr|E9PIZ1|E9PIZ1_HUMAN;tr|E9PL71|E9PL71_HUMAN;tr|H0YCK7|H0YCK7_HUMAN;tr|A0A087X1X7|A0A087X1X7_HUMAN;tr|E9PRY8|E9PRY8_HUMAN;tr|E9PNW6|E9PNW6_HUMAN;tr|E9PKK3|E9PKK3_HUMAN;tr|E9PK72|E9PK72_HUMAN;tr|E9PJD0|E9PJD0_HUMAN;tr…	tr|E9PMW7|E9PMW7_HUMAN;tr|E9PPR1|E9PPR1_HUMAN;tr|E9PL12|E9PL12_HUMAN;tr|E9PQ49|E9PQ49_HUMAN;tr|E9PI39|E9PI39_HUMAN;tr|E9PK01|E9PK01_HUMAN;sp|P29692|EF1D_HUMAN;tr|E9PN91|E9PN91_HUMAN;tr|E9PIZ1|E9PIZ1_HUMAN;tr|E9PL71|E9PL71_HUMAN;tr|H0YCK7|H0YCK7_HUMAN;tr|A0A087X1X7|A0A087X1X7_HUMAN;tr|E9PRY8|E9PRY8_HUMAN	3;3;3;3;3;3;3;2;2;2;2;2;2;1;1;1;1;1;1	3;3;3;3;3;3;3;2;2;2;2;2;2;1;1;1;1;1;1	3;3;3;3;3;3;3;2;2;2;2;2;2;1;1;1;1;1;1	>tr|E9PMW7|E9PMW7_HUMAN Elongation factor 1-delta OS=Homo sapiens OX=9606 GN=EEF1D PE=1 SV=1;>tr|E9PPR1|E9PPR1_HUMAN Elongation factor 1-delta (Fragment) OS=Homo sapiens OX=9606 GN=EEF1D PE=1 SV=1;>tr|E9PL12|E9PL12_HUMAN Elongation factor 1-delta (Fragment	19	3	3	3	0	2	3	3	0	2	3	3	0	2	3	3	34.6	34.6	34.6	14.18	130	130;166;168;198;204;261;281;106;137;187;210;631;697;35;39;63;99;139;238	1	8		0	21.744	By matching	By matching	By matching	By MS/MS	0	27.7	34.6	34.6	37592000	0	5101500	959830	31530000	0	0.000209405	0	0
sp|P30048|PRDX3_HUMAN	sp|P30048|PRDX3_HUMAN	4	4	4	>sp|P30048|PRDX3_HUMAN Thioredoxin-dependent peroxide reductase, mitochondrial OS=Homo sapiens OX=9606 GN=PRDX3 PE=1 SV=3	1	4	4	4	0	1	1	4	0	1	1	4	0	1	1	4	14.5	14.5	14.5	27.692	256	256	1.33	4	2	0	35.113	By matching	By MS/MS	By matching	By MS/MS	0	5.5	5.5	14.5	144890000	0	1492400	1149000	142250000	0	6.12597e-05	0	0
sp|P32969|RL9_HUMAN;tr|D6RAN4|D6RAN4_HUMAN;tr|A0A2R8Y5Y7|A0A2R8Y5Y7_HUMAN;tr|H0Y9V9|H0Y9V9_HUMAN;tr|E7ESE0|E7ESE0_HUMAN;tr|H0Y9R4|H0Y9R4_HUMAN	sp|P32969|RL9_HUMAN;tr|D6RAN4|D6RAN4_HUMAN;tr|A0A2R8Y5Y7|A0A2R8Y5Y7_HUMAN;tr|H0Y9V9|H0Y9V9_HUMAN;tr|E7ESE0|E7ESE0_HUMAN	9;7;7;6;5;4	9;7;7;6;5;4	9;7;7;6;5;4	>sp|P32969|RL9_HUMAN 60S ribosomal protein L9 OS=Homo sapiens OX=9606 GN=RPL9 PE=1 SV=1;>tr|D6RAN4|D6RAN4_HUMAN 60S ribosomal protein L9 (Fragment) OS=Homo sapiens OX=9606 GN=RPL9 PE=1 SV=8;>tr|A0A2R8Y5Y7|A0A2R8Y5Y7_HUMAN 60S ribosomal protein L9 OS=Homo s	6	9	9	9	0	1	1	9	0	1	1	9	0	1	1	9	36.5	36.5	36.5	21.863	192	192;181;220;113;166;90	1	12		0	76.625	By matching	By matching	By matching	By MS/MS	0	5.2	5.2	36.5	349090000	0	856410	506410	347730000	0	3.51537e-05	0	0
tr|H0Y9H2|H0Y9H2_HUMAN;tr|E7EV99|E7EV99_HUMAN;tr|E7ENY0|E7ENY0_HUMAN;sp|P35611|ADDA_HUMAN;tr|A0A0A0MSR2|A0A0A0MSR2_HUMAN;sp|P35612|ADDB_HUMAN	tr|H0Y9H2|H0Y9H2_HUMAN;tr|E7EV99|E7EV99_HUMAN;tr|E7ENY0|E7ENY0_HUMAN;sp|P35611|ADDA_HUMAN;tr|A0A0A0MSR2|A0A0A0MSR2_HUMAN	4;4;4;4;2;1	4;4;4;4;2;1	4;4;4;4;2;1	>tr|H0Y9H2|H0Y9H2_HUMAN Alpha-adducin (Fragment) OS=Homo sapiens OX=9606 GN=ADD1 PE=1 SV=1;>tr|E7EV99|E7EV99_HUMAN Alpha-adducin OS=Homo sapiens OX=9606 GN=ADD1 PE=1 SV=1;>tr|E7ENY0|E7ENY0_HUMAN Alpha-adducin OS=Homo sapiens OX=9606 GN=ADD1 PE=1 SV=1;>sp|P	6	4	4	4	0	3	1	4	0	3	1	4	0	3	1	4	11	11	11	48.407	444	444;632;663;737;400;726	1	8		0	24.817	By matching	By matching	By matching	By MS/MS	0	7	2.7	11	70627000	0	2480500	378720	67768000	0	0.000101819	0	0
sp|P36578|RL4_HUMAN;tr|H3BTP7|H3BTP7_HUMAN;tr|H3BU31|H3BU31_HUMAN;tr|H3BM89|H3BM89_HUMAN	sp|P36578|RL4_HUMAN;tr|H3BTP7|H3BTP7_HUMAN;tr|H3BU31|H3BU31_HUMAN;tr|H3BM89|H3BM89_HUMAN	16;11;9;8	16;11;9;8	16;11;9;8	>sp|P36578|RL4_HUMAN 60S ribosomal protein L4 OS=Homo sapiens OX=9606 GN=RPL4 PE=1 SV=5;>tr|H3BTP7|H3BTP7_HUMAN 60S ribosomal protein L4 (Fragment) OS=Homo sapiens OX=9606 GN=RPL4 PE=1 SV=1;>tr|H3BU31|H3BU31_HUMAN 60S ribosomal protein L4 (Fragment) OS=Hom	4	16	16	16	0	1	1	16	0	1	1	16	0	1	1	16	34.9	34.9	34.9	47.697	427	427;170;171;333	1	25		0	152.2	By matching	By matching	By matching	By MS/MS	0	2.1	2.1	34.9	1146200000	0	551920	583810	1145000000	0	2.26551e-05	0	0
tr|A0A0C4DGS1|A0A0C4DGS1_HUMAN;sp|P39656|OST48_HUMAN;tr|U3KQ84|U3KQ84_HUMAN	tr|A0A0C4DGS1|A0A0C4DGS1_HUMAN;sp|P39656|OST48_HUMAN;tr|U3KQ84|U3KQ84_HUMAN	2;2;1	2;2;1	2;2;1	>tr|A0A0C4DGS1|A0A0C4DGS1_HUMAN Dolichyl-diphosphooligosaccharide--protein glycosyltransferase 48 kDa subunit OS=Homo sapiens OX=9606 GN=DDOST PE=1 SV=1;>sp|P39656|OST48_HUMAN Dolichyl-diphosphooligosaccharide--protein glycosyltransferase 48 kDa subunit OS	3	2	2	2	0	1	1	2	0	1	1	2	0	1	1	2	4.6	4.6	4.6	48.799	439	439;456;154	1	4		0	12.409	By matching	By matching	By matching	By MS/MS	0	2.1	2.1	4.6	10667000	0	785350	588650	9292900	0	3.22369e-05	0	0
sp|P42166|LAP2A_HUMAN	sp|P42166|LAP2A_HUMAN	9	9	5	>sp|P42166|LAP2A_HUMAN Lamina-associated polypeptide 2, isoform alpha OS=Homo sapiens OX=9606 GN=TMPO PE=1 SV=2	1	9	9	5	0	1	2	9	0	1	2	9	0	0	0	5	18.6	18.6	10.2	75.491	694	694	1	13		0	78.463	By matching	By matching	By matching	By MS/MS	0	1.9	4.3	18.6	196170000	0	1848900	1259300	193060000	0	7.58932e-05	0	0
sp|P46087|NOP2_HUMAN;tr|F5H5X6|F5H5X6_HUMAN;tr|F5GYR3|F5GYR3_HUMAN;tr|F5H359|F5H359_HUMAN;tr|F5H8G6|F5H8G6_HUMAN;tr|F5GWB7|F5GWB7_HUMAN;tr|F5H709|F5H709_HUMAN	sp|P46087|NOP2_HUMAN	6;2;2;1;1;1;1	6;2;2;1;1;1;1	6;2;2;1;1;1;1	>sp|P46087|NOP2_HUMAN Probable 28S rRNA (cytosine(4447)-C(5))-methyltransferase OS=Homo sapiens OX=9606 GN=NOP2 PE=1 SV=2	7	6	6	6	0	1	3	6	0	1	3	6	0	1	3	6	9	9	9	89.301	812	812;250;275;81;98;159;176	1	11		0	38.992	By matching	By matching	By matching	By MS/MS	0	1.1	3.9	9	136800000	0	247830	904140	135650000	0	1.01729e-05	0	0
sp|P46778|RL21_HUMAN;tr|M0R181|M0R181_HUMAN;tr|G3V1B3|G3V1B3_HUMAN	sp|P46778|RL21_HUMAN;tr|M0R181|M0R181_HUMAN;tr|G3V1B3|G3V1B3_HUMAN	6;4;3	6;4;3	6;4;3	>sp|P46778|RL21_HUMAN 60S ribosomal protein L21 OS=Homo sapiens OX=9606 GN=RPL21 PE=1 SV=2;>tr|M0R181|M0R181_HUMAN 60S ribosomal protein L21 (Fragment) OS=Homo sapiens OX=9606 GN=RPL21 PE=1 SV=1;>tr|G3V1B3|G3V1B3_HUMAN 60S ribosomal protein L21 OS=Homo sap	3	6	6	6	0	1	1	6	0	1	1	6	0	1	1	6	41.2	41.2	41.2	18.565	160	160;122;87	1	11		0	68.653	By matching	By matching	By matching	By MS/MS	0	9.4	9.4	41.2	478480000	0	666620	187120	477620000	0	2.73633e-05	0	0
tr|A0A024R4M0|A0A024R4M0_HUMAN;sp|P46781|RS9_HUMAN;tr|B5MCT8|B5MCT8_HUMAN;tr|C9JM19|C9JM19_HUMAN;tr|F2Z3C0|F2Z3C0_HUMAN;tr|A8MXK4|A8MXK4_HUMAN	tr|A0A024R4M0|A0A024R4M0_HUMAN;sp|P46781|RS9_HUMAN;tr|B5MCT8|B5MCT8_HUMAN;tr|C9JM19|C9JM19_HUMAN	10;10;7;7;2;2	10;10;7;7;2;2	10;10;7;7;2;2	>tr|A0A024R4M0|A0A024R4M0_HUMAN 40S ribosomal protein S9 OS=Homo sapiens OX=9606 GN=RPS9 PE=1 SV=1;>sp|P46781|RS9_HUMAN 40S ribosomal protein S9 OS=Homo sapiens OX=9606 GN=RPS9 PE=1 SV=3;>tr|B5MCT8|B5MCT8_HUMAN 40S ribosomal protein S9 OS=Homo sapiens OX=9	6	10	10	10	0	3	2	10	0	3	2	10	0	3	2	10	39.2	39.2	39.2	22.591	194	194;194;139;156;77;79	1	20		0	85.906	By matching	By matching	By matching	By MS/MS	0	9.3	8.8	39.2	713090000	0	3706700	1737800	707640000	0	0.000152152	0	0
sp|P46821|MAP1B_HUMAN;tr|D6RA32|D6RA32_HUMAN;tr|D6RA40|D6RA40_HUMAN;tr|D6RCL2|D6RCL2_HUMAN;tr|D6RGJ3|D6RGJ3_HUMAN	sp|P46821|MAP1B_HUMAN;tr|D6RA32|D6RA32_HUMAN	13;7;5;2;2	13;7;5;2;2	12;7;5;2;2	>sp|P46821|MAP1B_HUMAN Microtubule-associated protein 1B OS=Homo sapiens OX=9606 GN=MAP1B PE=1 SV=2;>tr|D6RA32|D6RA32_HUMAN Microtubule-associated protein 1B (Fragment) OS=Homo sapiens OX=9606 GN=MAP1B PE=1 SV=2	5	13	13	12	0	3	3	13	0	3	3	13	0	2	2	12	7.5	7.5	7.1	270.63	2468	2468;670;569;103;122	1	21		0	98.917	By matching	By matching	By matching	By MS/MS	0	1.3	1.4	7.5	290100000	0	4744200	3089900	282260000	0	0.000194739	0	0
sp|P47756|CAPZB_HUMAN;tr|B1AK87|B1AK87_HUMAN;tr|B1AK88|B1AK88_HUMAN;tr|B1AK85|B1AK85_HUMAN	sp|P47756|CAPZB_HUMAN;tr|B1AK87|B1AK87_HUMAN;tr|B1AK88|B1AK88_HUMAN;tr|B1AK85|B1AK85_HUMAN	5;4;4;3	5;4;4;3	5;4;4;3	>sp|P47756|CAPZB_HUMAN F-actin-capping protein subunit beta OS=Homo sapiens OX=9606 GN=CAPZB PE=1 SV=4;>tr|B1AK87|B1AK87_HUMAN F-actin-capping protein subunit beta OS=Homo sapiens OX=9606 GN=CAPZB PE=1 SV=1;>tr|B1AK88|B1AK88_HUMAN F-actin-capping protein s	4	5	5	5	0	1	1	5	0	1	1	5	0	1	1	5	24.2	24.2	24.2	31.35	277	277;260;301;260	1	8		0	38.263	By matching	By matching	By matching	By MS/MS	0	3.6	3.6	24.2	190660000	0	1614500	980980	188070000	0	6.62716e-05	0	0
sp|P47989|XDH_HUMAN	sp|P47989|XDH_HUMAN	1	1	1	>sp|P47989|XDH_HUMAN Xanthine dehydrogenase/oxidase OS=Homo sapiens OX=9606 GN=XDH PE=1 SV=4	1	1	1	1	0	1	0	0	0	1	0	0	0	1	0	0	1	1	1	146.42	1333	1333	1	1		0	7.0899	By matching	By MS/MS	By matching	By matching	0	1	0	0	3337000	0	3337000	0	0	0	0.000136976	0	0
sp|P50402|EMD_HUMAN;tr|Q5HY57|Q5HY57_HUMAN;tr|F8WEQ1|F8WEQ1_HUMAN	sp|P50402|EMD_HUMAN;tr|Q5HY57|Q5HY57_HUMAN	6;3;1	6;3;1	6;3;1	>sp|P50402|EMD_HUMAN Emerin OS=Homo sapiens OX=9606 GN=EMD PE=1 SV=1;>tr|Q5HY57|Q5HY57_HUMAN Emerin (Emery-Dreifuss muscular dystrophy), isoform CRA_b OS=Homo sapiens OX=9606 GN=EMD PE=1 SV=1	3	6	6	6	0	1	1	6	0	1	1	6	0	1	1	6	28.3	28.3	28.3	28.994	254	254;219;21	1	11		0	44.44	By matching	By matching	By matching	By MS/MS	0	5.1	5.1	28.3	79948000	0	1775700	579400	77593000	0	7.28886e-05	0	0
tr|A0A087X0X3|A0A087X0X3_HUMAN;sp|P52272|HNRPM_HUMAN;tr|M0R019|M0R019_HUMAN;tr|M0R2I7|M0R2I7_HUMAN;tr|M0R2T0|M0R2T0_HUMAN;tr|M0QZM1|M0QZM1_HUMAN;tr|M0QYQ7|M0QYQ7_HUMAN;tr|M0R0N3|M0R0N3_HUMAN;tr|M0QY96|M0QY96_HUMAN;tr|M0R0Y6|M0R0Y6_HUMAN	tr|A0A087X0X3|A0A087X0X3_HUMAN;sp|P52272|HNRPM_HUMAN;tr|M0R019|M0R019_HUMAN	18;18;9;7;7;7;6;6;4;3	18;18;9;7;7;7;6;6;4;3	18;18;9;7;7;7;6;6;4;3	>tr|A0A087X0X3|A0A087X0X3_HUMAN Heterogeneous nuclear ribonucleoprotein M OS=Homo sapiens OX=9606 GN=HNRNPM PE=1 SV=1;>sp|P52272|HNRPM_HUMAN Heterogeneous nuclear ribonucleoprotein M OS=Homo sapiens OX=9606 GN=HNRNPM PE=1 SV=3;>tr|M0R019|M0R019_HUMAN Heter	10	18	18	18	0	3	3	18	0	3	3	18	0	3	3	18	28.6	28.6	28.6	77.569	730	730;730;352;214;357;383;219;275;116;99	1	30		0	161.72	By matching	By matching	By matching	By MS/MS	0	7.1	6.3	28.6	1001800000	0	2080300	1462800	998210000	0	8.53917e-05	0	0
sp|P55072|TERA_HUMAN	sp|P55072|TERA_HUMAN	1	1	1	>sp|P55072|TERA_HUMAN Transitional endoplasmic reticulum ATPase OS=Homo sapiens OX=9606 GN=VCP PE=1 SV=4	1	1	1	1	0	1	0	1	0	1	0	1	0	1	0	1	1.5	1.5	1.5	89.321	806	806	1	2		0	7.1402	By matching	By matching	By matching	By MS/MS	0	1.5	0	1.5	14219000	0	1070900	0	13148000	0	4.39581e-05	0	0
sp|P55259|GP2_HUMAN	sp|P55259|GP2_HUMAN	1	1	1	>sp|P55259|GP2_HUMAN Pancreatic secretory granule membrane major glycoprotein GP2 OS=Homo sapiens OX=9606 GN=GP2 PE=2 SV=3	1	1	1	1	0	1	1	0	0	1	1	0	0	1	1	0	1.7	1.7	1.7	59.48	537	537	1.33	2	1	0	6.7613	By matching	By MS/MS	By matching	By matching	0	1.7	1.7	0	11080000	0	10601000	478760	0	0	0.000435148	0	0
tr|C9J4Z3|C9J4Z3_HUMAN;sp|P61513|RL37A_HUMAN	tr|C9J4Z3|C9J4Z3_HUMAN;sp|P61513|RL37A_HUMAN	1;1	1;1	1;1	>tr|C9J4Z3|C9J4Z3_HUMAN 60S ribosomal protein L37a OS=Homo sapiens OX=9606 GN=RPL37A PE=1 SV=1;>sp|P61513|RL37A_HUMAN 60S ribosomal protein L37a OS=Homo sapiens OX=9606 GN=RPL37A PE=1 SV=2	2	1	1	1	0	1	1	1	0	1	1	1	0	1	1	1	26.5	26.5	26.5	7.624	68	68;92	1	4		0	9.3769	By matching	By matching	By matching	By MS/MS	0	26.5	26.5	26.5	161130000	0	481330	834230	159820000	0	1.97575e-05	0	0
sp|P61981|1433G_HUMAN	sp|P61981|1433G_HUMAN	1	1	1	>sp|P61981|1433G_HUMAN 14-3-3 protein gamma OS=Homo sapiens OX=9606 GN=YWHAG PE=1 SV=2	1	1	1	1	0	1	1	1	0	1	1	1	0	1	1	1	3.6	3.6	3.6	28.302	247	247	1	3		0.008316	6.0976	By matching	By matching	By matching	By MS/MS	0	3.6	3.6	3.6	6563300	0	509610	140880	5912800	0	2.09184e-05	0	0
sp|P62266|RS23_HUMAN;tr|D6RD47|D6RD47_HUMAN;tr|D6RIX0|D6RIX0_HUMAN;tr|D6R9I7|D6R9I7_HUMAN	sp|P62266|RS23_HUMAN;tr|D6RD47|D6RD47_HUMAN	4;2;1;1	4;2;1;1	4;2;1;1	>sp|P62266|RS23_HUMAN 40S ribosomal protein S23 OS=Homo sapiens OX=9606 GN=RPS23 PE=1 SV=3;>tr|D6RD47|D6RD47_HUMAN 40S ribosomal protein S23 OS=Homo sapiens OX=9606 GN=RPS23 PE=1 SV=1	4	4	4	4	0	1	0	4	0	1	0	4	0	1	0	4	25.2	25.2	25.2	15.807	143	143;134;85;123	1	7		0	29.72	By matching	By matching	By matching	By MS/MS	0	7.7	0	25.2	281610000	0	760390	0	280850000	0	3.12123e-05	0	0
sp|P62277|RS13_HUMAN;tr|J3KMX5|J3KMX5_HUMAN;tr|E9PS50|E9PS50_HUMAN	sp|P62277|RS13_HUMAN;tr|J3KMX5|J3KMX5_HUMAN	10;9;4	10;9;4	10;9;4	>sp|P62277|RS13_HUMAN 40S ribosomal protein S13 OS=Homo sapiens OX=9606 GN=RPS13 PE=1 SV=2;>tr|J3KMX5|J3KMX5_HUMAN 40S ribosomal protein S13 OS=Homo sapiens OX=9606 GN=RPS13 PE=1 SV=1	3	10	10	10	0	3	2	10	0	3	2	10	0	3	2	10	46.4	46.4	46.4	17.222	151	151;148;116	1	22		0	96.789	By matching	By MS/MS	By matching	By MS/MS	0	11.9	11.9	46.4	738810000	0	4271900	1044400	733490000	0	0.000175352	0	0
sp|P62280|RS11_HUMAN;tr|M0QZC5|M0QZC5_HUMAN;tr|M0R1H5|M0R1H5_HUMAN;tr|M0R1H6|M0R1H6_HUMAN	sp|P62280|RS11_HUMAN;tr|M0QZC5|M0QZC5_HUMAN;tr|M0R1H5|M0R1H5_HUMAN	8;6;4;2	8;6;4;2	8;6;4;2	>sp|P62280|RS11_HUMAN 40S ribosomal protein S11 OS=Homo sapiens OX=9606 GN=RPS11 PE=1 SV=3;>tr|M0QZC5|M0QZC5_HUMAN 40S ribosomal protein S11 OS=Homo sapiens OX=9606 GN=RPS11 PE=1 SV=1;>tr|M0R1H5|M0R1H5_HUMAN 40S ribosomal protein S11 OS=Homo sapiens OX=960	4	8	8	8	0	1	0	8	0	1	0	8	0	1	0	8	41.1	41.1	41.1	18.431	158	158;118;79;88	1	15		0	76.053	By matching	By matching	By matching	By MS/MS	0	8.2	0	41.1	277480000	0	295730	0	277190000	0	1.21391e-05	0	0
sp|P62750|RL23A_HUMAN;tr|H7BY10|H7BY10_HUMAN;tr|K7ERT8|K7ERT8_HUMAN;tr|A8MUS3|A8MUS3_HUMAN;tr|K7EMA7|K7EMA7_HUMAN;tr|K7EJV9|K7EJV9_HUMAN	sp|P62750|RL23A_HUMAN;tr|H7BY10|H7BY10_HUMAN;tr|K7ERT8|K7ERT8_HUMAN;tr|A8MUS3|A8MUS3_HUMAN;tr|K7EMA7|K7EMA7_HUMAN;tr|K7EJV9|K7EJV9_HUMAN	6;6;6;6;5;5	6;6;6;6;5;5	6;6;6;6;5;5	>sp|P62750|RL23A_HUMAN 60S ribosomal protein L23a OS=Homo sapiens OX=9606 GN=RPL23A PE=1 SV=1;>tr|H7BY10|H7BY10_HUMAN 60S ribosomal protein L23a (Fragment) OS=Homo sapiens OX=9606 GN=RPL23A PE=1 SV=1;>tr|K7ERT8|K7ERT8_HUMAN 60S ribosomal protein L23a (Frag	6	6	6	6	0	1	1	6	0	1	1	6	0	1	1	6	32.1	32.1	32.1	17.695	156	156;158;175;194;70;170	1.09	10	1	0	38.523	By matching	By MS/MS	By matching	By MS/MS	0	8.3	8.3	32.1	545750000	0	4652800	908610	540190000	0	0.000190987	0	0
tr|C9JD32|C9JD32_HUMAN;tr|B9ZVP7|B9ZVP7_HUMAN;tr|J3KT29|J3KT29_HUMAN;sp|P62829|RL23_HUMAN	tr|C9JD32|C9JD32_HUMAN;tr|B9ZVP7|B9ZVP7_HUMAN;tr|J3KT29|J3KT29_HUMAN;sp|P62829|RL23_HUMAN	5;5;5;5	5;5;5;5	5;5;5;5	>tr|C9JD32|C9JD32_HUMAN 60S ribosomal protein L23 (Fragment) OS=Homo sapiens OX=9606 GN=RPL23 PE=1 SV=1;>tr|B9ZVP7|B9ZVP7_HUMAN 60S ribosomal protein L23 OS=Homo sapiens OX=9606 GN=RPL23 PE=1 SV=1;>tr|J3KT29|J3KT29_HUMAN 60S ribosomal protein L23 OS=Homo s	4	5	5	5	0	1	1	5	0	1	1	5	0	1	1	5	51.6	51.6	51.6	9.6694	91	91;114;122;140	1	10		0	37.975	By matching	By matching	By matching	By MS/MS	0	8.8	8.8	51.6	315080000	0	2763300	2364000	309950000	0	0.000113427	0	0
tr|E7ETK0|E7ETK0_HUMAN;tr|A0A2R8Y849|A0A2R8Y849_HUMAN;tr|A0A087WUS0|A0A087WUS0_HUMAN;sp|P62847|RS24_HUMAN;tr|A0A2R8YD14|A0A2R8YD14_HUMAN;tr|A0A2R8Y8A0|A0A2R8Y8A0_HUMAN	tr|E7ETK0|E7ETK0_HUMAN;tr|A0A2R8Y849|A0A2R8Y849_HUMAN;tr|A0A087WUS0|A0A087WUS0_HUMAN;sp|P62847|RS24_HUMAN;tr|A0A2R8YD14|A0A2R8YD14_HUMAN;tr|A0A2R8Y8A0|A0A2R8Y8A0_HUMAN	3;3;3;3;3;2	3;3;3;3;3;2	3;3;3;3;3;2	>tr|E7ETK0|E7ETK0_HUMAN 40S ribosomal protein S24 OS=Homo sapiens OX=9606 GN=RPS24 PE=1 SV=1;>tr|A0A2R8Y849|A0A2R8Y849_HUMAN 40S ribosomal protein S24 OS=Homo sapiens OX=9606 GN=RPS24 PE=1 SV=1;>tr|A0A087WUS0|A0A087WUS0_HUMAN 40S ribosomal protein S24 OS=H	6	3	3	3	0	1	1	3	0	1	1	3	0	1	1	3	26.7	26.7	26.7	15.197	131	131;131;132;133;165;90	1	6		0	22.061	By matching	By matching	By matching	By MS/MS	0	9.2	6.1	26.7	97351000	0	5564500	162040	91624000	0	0.00022841	0	0
sp|P62861|RS30_HUMAN;tr|E9PR30|E9PR30_HUMAN	sp|P62861|RS30_HUMAN;tr|E9PR30|E9PR30_HUMAN	3;3	3;3	3;3	>sp|P62861|RS30_HUMAN 40S ribosomal protein S30 OS=Homo sapiens OX=9606 GN=FAU PE=1 SV=1;>tr|E9PR30|E9PR30_HUMAN 40S ribosomal protein S30 OS=Homo sapiens OX=9606 GN=FAU PE=1 SV=1	2	3	3	3	0	1	2	3	0	1	2	3	0	1	2	3	20.3	20.3	20.3	6.6478	59	59;98	1	6		0	19.138	By matching	By matching	By matching	By MS/MS	0	18.6	18.6	20.3	113040000	0	620070	1574900	110840000	0	2.54525e-05	0	0
sp|Q59GN2|R39L5_HUMAN;sp|P62891|RL39_HUMAN	sp|Q59GN2|R39L5_HUMAN;sp|P62891|RL39_HUMAN	1;1	1;1	1;1	>sp|Q59GN2|R39L5_HUMAN Putative 60S ribosomal protein L39-like 5 OS=Homo sapiens OX=9606 GN=RPL39P5 PE=5 SV=2;>sp|P62891|RL39_HUMAN 60S ribosomal protein L39 OS=Homo sapiens OX=9606 GN=RPL39 PE=1 SV=2	2	1	1	1	0	1	0	1	0	1	0	1	0	1	0	1	19.6	19.6	19.6	6.3225	51	51;51	1	2		0	12.959	By matching	By matching	By matching	By MS/MS	0	19.6	0	19.6	14669000	0	147820	0	14521000	0	6.06768e-06	0	0
tr|H7C2W9|H7C2W9_HUMAN;tr|C9JU56|C9JU56_HUMAN;tr|B7Z4E3|B7Z4E3_HUMAN;sp|P62899|RL31_HUMAN;tr|B7Z4C8|B7Z4C8_HUMAN;tr|B8ZZK4|B8ZZK4_HUMAN	tr|H7C2W9|H7C2W9_HUMAN;tr|C9JU56|C9JU56_HUMAN;tr|B7Z4E3|B7Z4E3_HUMAN;sp|P62899|RL31_HUMAN;tr|B7Z4C8|B7Z4C8_HUMAN;tr|B8ZZK4|B8ZZK4_HUMAN	3;3;3;3;3;2	3;3;3;3;3;2	3;3;3;3;3;2	>tr|H7C2W9|H7C2W9_HUMAN 60S ribosomal protein L31 (Fragment) OS=Homo sapiens OX=9606 GN=RPL31 PE=1 SV=1;>tr|C9JU56|C9JU56_HUMAN 60S ribosomal protein L31 (Fragment) OS=Homo sapiens OX=9606 GN=RPL31 PE=1 SV=1;>tr|B7Z4E3|B7Z4E3_HUMAN cDNA FLJ58908, highly si	6	3	3	3	1	2	0	3	1	2	0	3	1	2	0	3	37	37	37	12.701	108	108;115;120;125;130;79	1	6		0	18.618	By MS/MS	By matching	By matching	By MS/MS	8.3	15.7	0	37	56633000	0	1577100	0	55055000	0	6.47365e-05	0	0
sp|P63173|RL38_HUMAN;tr|J3KT73|J3KT73_HUMAN;tr|J3QL01|J3QL01_HUMAN;tr|J3KSP2|J3KSP2_HUMAN	sp|P63173|RL38_HUMAN;tr|J3KT73|J3KT73_HUMAN;tr|J3QL01|J3QL01_HUMAN	5;3;3;1	5;3;3;1	5;3;3;1	>sp|P63173|RL38_HUMAN 60S ribosomal protein L38 OS=Homo sapiens OX=9606 GN=RPL38 PE=1 SV=2;>tr|J3KT73|J3KT73_HUMAN 60S ribosomal protein L38 OS=Homo sapiens OX=9606 GN=RPL38 PE=1 SV=1;>tr|J3QL01|J3QL01_HUMAN 60S ribosomal protein L38 OS=Homo sapiens OX=960	4	5	5	5	0	1	1	5	0	1	1	5	0	1	1	5	57.1	57.1	57.1	8.2178	70	70;64;67;21	1	11		0	37.028	By matching	By matching	By matching	By MS/MS	0	17.1	17.1	57.1	125320000	0	570810	181810	124570000	0	2.34305e-05	0	0
sp|Q9BQE3|TBA1C_HUMAN;sp|Q71U36|TBA1A_HUMAN;sp|P68363|TBA1B_HUMAN;tr|F5H5D3|F5H5D3_HUMAN;tr|F8VVB9|F8VVB9_HUMAN;sp|P0DPH8|TBA3D_HUMAN;sp|P0DPH7|TBA3C_HUMAN;tr|A0A1W2PQM2|A0A1W2PQM2_HUMAN;sp|Q6PEY2|TBA3E_HUMAN;tr|F8VQQ4|F8VQQ4_HUMAN;sp|P68366|TBA4A_HUMAN;tr|F8VX09|F8VX09_HUMAN;tr|F8VWV9|F8VWV9_HUMAN;tr|F8VRZ4|F8VRZ4_HUMAN;tr|F8VS66|F8VS66_HUMAN;tr|C9JDS9|C9JDS9_HUMAN;sp|Q9NY65|TBA8_HUMAN;tr|C9J2C0…	sp|Q9BQE3|TBA1C_HUMAN;sp|Q71U36|TBA1A_HUMAN;sp|P68363|TBA1B_HUMAN;tr|F5H5D3|F5H5D3_HUMAN;tr|F8VVB9|F8VVB9_HUMAN;sp|P0DPH8|TBA3D_HUMAN;sp|P0DPH7|TBA3C_HUMAN;tr|A0A1W2PQM2|A0A1W2PQM2_HUMAN;sp|Q6PEY2|TBA3E_HUMAN;tr|F8VQQ4|F8VQQ4_HUMAN;sp|P68366|TBA4A_HUMAN	7;7;7;7;6;6;6;5;5;4;4;3;3;3;3;3;3;3;2;1;1;1;1;1;1;1	7;7;7;7;6;6;6;5;5;4;4;3;3;3;3;3;3;3;2;1;1;1;1;1;1;1	7;7;7;7;6;6;6;5;5;4;4;3;3;3;3;3;3;3;2;1;1;1;1;1;1;1	>sp|Q9BQE3|TBA1C_HUMAN Tubulin alpha-1C chain OS=Homo sapiens OX=9606 GN=TUBA1C PE=1 SV=1;>sp|Q71U36|TBA1A_HUMAN Tubulin alpha-1A chain OS=Homo sapiens OX=9606 GN=TUBA1A PE=1 SV=1;>sp|P68363|TBA1B_HUMAN Tubulin alpha-1B chain OS=Homo sapiens OX=9606 GN=TUB	26	7	7	7	0	2	2	7	0	2	2	7	0	2	2	7	26.1	26.1	26.1	49.895	449	449;451;451;519;246;450;450;325;450;219;448;75;81;112;130;156;449;467;49;26;47;119;153;180;198;231	1.14	12	2	0	60.54	By matching	By MS/MS	By MS/MS	By MS/MS	0	5.3	5.3	26.1	328040000	0	8194400	4717500	315130000	0	0.000336362	0	0
sp|P78527|PRKDC_HUMAN	sp|P78527|PRKDC_HUMAN	11	11	11	>sp|P78527|PRKDC_HUMAN DNA-dependent protein kinase catalytic subunit OS=Homo sapiens OX=9606 GN=PRKDC PE=1 SV=3	1	11	11	11	0	1	1	11	0	1	1	11	0	1	1	11	3	3	3	469.08	4128	4128	1	13		0	89.696	By matching	By matching	By matching	By MS/MS	0	0.2	0.2	3	83913000	0	826630	357790	82729000	0	3.39313e-05	0	0
sp|P78559|MAP1A_HUMAN;tr|E9PGC8|E9PGC8_HUMAN	sp|P78559|MAP1A_HUMAN;tr|E9PGC8|E9PGC8_HUMAN	8;8	7;7	7;7	>sp|P78559|MAP1A_HUMAN Microtubule-associated protein 1A OS=Homo sapiens OX=9606 GN=MAP1A PE=1 SV=6;>tr|E9PGC8|E9PGC8_HUMAN Microtubule-associated protein 1A OS=Homo sapiens OX=9606 GN=MAP1A PE=1 SV=1	2	8	7	7	0	2	3	8	0	1	2	7	0	1	2	7	3.4	3	3	305.48	2803	2803;3041	1	12		0	50.814	By matching	By matching	By matching	By MS/MS	0	0.7	1.1	3.4	184740000	0	606940	999510	183130000	0	2.49135e-05	0	0
tr|C9JXB8|C9JXB8_HUMAN;tr|C9JNW5|C9JNW5_HUMAN;sp|P83731|RL24_HUMAN	tr|C9JXB8|C9JXB8_HUMAN;tr|C9JNW5|C9JNW5_HUMAN;sp|P83731|RL24_HUMAN	6;6;6	6;6;6	6;6;6	>tr|C9JXB8|C9JXB8_HUMAN 60S ribosomal protein L24 OS=Homo sapiens OX=9606 GN=RPL24 PE=1 SV=1;>tr|C9JNW5|C9JNW5_HUMAN 60S ribosomal protein L24 OS=Homo sapiens OX=9606 GN=RPL24 PE=1 SV=1;>sp|P83731|RL24_HUMAN 60S ribosomal protein L24 OS=Homo sapiens OX=960	3	6	6	6	0	2	1	6	0	2	1	6	0	2	1	6	29.8	29.8	29.8	14.369	121	121;150;157	1	13		0	66.182	By matching	By matching	By matching	By MS/MS	0	9.9	6.6	29.8	814360000	0	1074800	362730	812920000	0	4.41182e-05	0	0
tr|A0A087X2D0|A0A087X2D0_HUMAN;sp|P84103|SRSF3_HUMAN	tr|A0A087X2D0|A0A087X2D0_HUMAN;sp|P84103|SRSF3_HUMAN	3;3	3;3	3;3	>tr|A0A087X2D0|A0A087X2D0_HUMAN Serine/arginine-rich-splicing factor 3 OS=Homo sapiens OX=9606 GN=SRSF3 PE=1 SV=1;>sp|P84103|SRSF3_HUMAN Serine/arginine-rich splicing factor 3 OS=Homo sapiens OX=9606 GN=SRSF3 PE=1 SV=1	2	3	3	3	0	1	1	3	0	1	1	3	0	1	1	3	49.5	49.5	49.5	10.32	95	95;164	1	5		0	21.124	By matching	By matching	By matching	By MS/MS	0	9.5	9.5	49.5	103190000	0	1562100	825720	100800000	0	6.41207e-05	0	0
tr|A0A1W2PP35|A0A1W2PP35_HUMAN;tr|A0A1W2PPS1|A0A1W2PPS1_HUMAN;sp|Q00839|HNRPU_HUMAN;tr|Q5RI18|Q5RI18_HUMAN;tr|A0A1X7SBS1|A0A1X7SBS1_HUMAN;tr|A0A1W2PRZ7|A0A1W2PRZ7_HUMAN;tr|A0A1W2PQ74|A0A1W2PQ74_HUMAN;tr|A0A1W2PQL0|A0A1W2PQL0_HUMAN;tr|A0A1W2PP34|A0A1W2PP34_HUMAN;tr|A0A1W2PPL4|A0A1W2PPL4_HUMAN;tr|A0A1W2PPH7|A0A1W2PPH7_HUMAN;tr|A0A1W2PQD4|A0A1W2PQD4_HUMAN;tr|A0A1W2PPE9|A0A1W2PPE9_HUMAN;tr|A0A1W2PRI6…	tr|A0A1W2PP35|A0A1W2PP35_HUMAN;tr|A0A1W2PPS1|A0A1W2PPS1_HUMAN;sp|Q00839|HNRPU_HUMAN;tr|Q5RI18|Q5RI18_HUMAN;tr|A0A1X7SBS1|A0A1X7SBS1_HUMAN;tr|A0A1W2PRZ7|A0A1W2PRZ7_HUMAN;tr|A0A1W2PQ74|A0A1W2PQ74_HUMAN;tr|A0A1W2PQL0|A0A1W2PQL0_HUMAN;tr|A0A1W2PP34|A0A1W2PP34_HUMAN;tr|A0A1W2PPL4|A0A1W2PPL4_HUMAN;tr|A0A1W2PPH7|A0A1W2PPH7_HUMAN	6;6;6;5;5;4;4;4;4;4;4;2;1;1;1	6;6;6;5;5;4;4;4;4;4;4;2;1;1;1	6;6;6;5;5;4;4;4;4;4;4;2;1;1;1	>tr|A0A1W2PP35|A0A1W2PP35_HUMAN Heterogeneous nuclear ribonucleoprotein U (Fragment) OS=Homo sapiens OX=9606 GN=HNRNPU PE=1 SV=1;>tr|A0A1W2PPS1|A0A1W2PPS1_HUMAN Heterogeneous nuclear ribonucleoprotein U OS=Homo sapiens OX=9606 GN=HNRNPU PE=1 SV=1;>sp|Q0083	15	6	6	6	0	1	1	6	0	1	1	6	0	1	1	6	11.4	11.4	11.4	80.648	728	728;804;825;602;744;302;372;527;546;547;549;327;48;128;181	1	9		0	44.173	By matching	By matching	By matching	By MS/MS	0	2.1	2.1	11.4	160150000	0	583770	783720	158790000	0	2.39625e-05	0	0
sp|Q01082|SPTB2_HUMAN;tr|A0A087WUZ3|A0A087WUZ3_HUMAN;tr|F8W6C1|F8W6C1_HUMAN	sp|Q01082|SPTB2_HUMAN;tr|A0A087WUZ3|A0A087WUZ3_HUMAN	15;15;4	15;15;4	15;15;4	>sp|Q01082|SPTB2_HUMAN Spectrin beta chain, non-erythrocytic 1 OS=Homo sapiens OX=9606 GN=SPTBN1 PE=1 SV=2;>tr|A0A087WUZ3|A0A087WUZ3_HUMAN Spectrin beta chain OS=Homo sapiens OX=9606 GN=SPTBN1 PE=1 SV=1	3	15	15	15	0	3	2	15	0	3	2	15	0	3	2	15	8.7	8.7	8.7	274.61	2364	2364;2366;690	1	20		0	108.49	By matching	By matching	By matching	By MS/MS	0	2	1.4	8.7	172110000	0	2451200	1108600	168550000	0	0.000100616	0	0
tr|A0A0D9SFS3|A0A0D9SFS3_HUMAN;sp|Q02218|ODO1_HUMAN;tr|E9PCR7|E9PCR7_HUMAN;tr|E9PDF2|E9PDF2_HUMAN;tr|C9J4G7|C9J4G7_HUMAN;tr|E9PFG7|E9PFG7_HUMAN;sp|Q9ULD0|OGDHL_HUMAN	tr|A0A0D9SFS3|A0A0D9SFS3_HUMAN;sp|Q02218|ODO1_HUMAN;tr|E9PCR7|E9PCR7_HUMAN;tr|E9PDF2|E9PDF2_HUMAN	3;3;3;2;1;1;1	3;3;3;2;1;1;1	3;3;3;2;1;1;1	>tr|A0A0D9SFS3|A0A0D9SFS3_HUMAN 2-oxoglutarate dehydrogenase, mitochondrial OS=Homo sapiens OX=9606 GN=OGDH PE=1 SV=1;>sp|Q02218|ODO1_HUMAN 2-oxoglutarate dehydrogenase, mitochondrial OS=Homo sapiens OX=9606 GN=OGDH PE=1 SV=3;>tr|E9PCR7|E9PCR7_HUMAN 2-oxog	7	3	3	3	0	1	0	2	0	1	0	2	0	1	0	2	5.1	5.1	5.1	113.31	1001	1001;1023;1038;1034;211;873;1010	1.33	2	1	0	19.559	By matching	By MS/MS	By matching	By MS/MS	0	3.1	0	2	6804500	0	2616000	0	4188600	0	0.000107381	0	0
sp|Q03135|CAV1_HUMAN;tr|E9PCT5|E9PCT5_HUMAN	sp|Q03135|CAV1_HUMAN;tr|E9PCT5|E9PCT5_HUMAN	2;1	2;1	2;1	>sp|Q03135|CAV1_HUMAN Caveolin-1 OS=Homo sapiens OX=9606 GN=CAV1 PE=1 SV=4;>tr|E9PCT5|E9PCT5_HUMAN Caveolin OS=Homo sapiens OX=9606 GN=CAV1 PE=1 SV=1	2	2	2	2	0	1	2	2	0	1	2	2	0	1	2	2	14	14	14	20.471	178	178;167	1	5		0	10.943	By matching	By matching	By matching	By MS/MS	0	3.9	14	14	37782000	0	5711300	3414700	28657000	0	0.000234436	0	0
tr|C9K0U8|C9K0U8_HUMAN;tr|A0A0G2JLD8|A0A0G2JLD8_HUMAN;tr|E7EUY5|E7EUY5_HUMAN;sp|Q04837|SSBP_HUMAN	tr|C9K0U8|C9K0U8_HUMAN;tr|A0A0G2JLD8|A0A0G2JLD8_HUMAN;tr|E7EUY5|E7EUY5_HUMAN;sp|Q04837|SSBP_HUMAN	4;4;4;4	4;4;4;4	4;4;4;4	>tr|C9K0U8|C9K0U8_HUMAN Single-stranded DNA-binding protein, mitochondrial (Fragment) OS=Homo sapiens OX=9606 GN=SSBP1 PE=1 SV=1;>tr|A0A0G2JLD8|A0A0G2JLD8_HUMAN Single-stranded DNA-binding protein, mitochondrial (Fragment) OS=Homo sapiens OX=9606 GN=SSBP1	4	4	4	4	0	2	2	4	0	2	2	4	0	2	2	4	43	43	43	14.131	121	121;134;135;148	1	8		0	25.953	By matching	By MS/MS	By matching	By MS/MS	0	19.8	19	43	44580000	0	3985200	700800	39894000	0	0.000163584	0	0
sp|Q07065|CKAP4_HUMAN	sp|Q07065|CKAP4_HUMAN	17	17	17	>sp|Q07065|CKAP4_HUMAN Cytoskeleton-associated protein 4 OS=Homo sapiens OX=9606 GN=CKAP4 PE=1 SV=2	1	17	17	17	0	3	3	17	0	3	3	17	0	3	3	17	40	40	40	66.022	602	602	1	31		0	208.38	By matching	By matching	By matching	By MS/MS	0	7.1	6.8	40	805580000	0	2102900	1031600	802450000	0	8.63194e-05	0	0
sp|Q08211|DHX9_HUMAN	sp|Q08211|DHX9_HUMAN	30	30	30	>sp|Q08211|DHX9_HUMAN ATP-dependent RNA helicase A OS=Homo sapiens OX=9606 GN=DHX9 PE=1 SV=4	1	30	30	30	0	3	2	30	0	3	2	30	0	3	2	30	28.2	28.2	28.2	140.96	1270	1270	1	47		0	323.31	By matching	By matching	By matching	By MS/MS	0	2.3	1.4	28.2	1717800000	0	1224900	1137100	1715500000	0	5.02794e-05	0	0
sp|Q12797|ASPH_HUMAN;tr|E5RHK2|E5RHK2_HUMAN;tr|E5RHJ2|E5RHJ2_HUMAN;tr|G3XAN5|G3XAN5_HUMAN;tr|A0A087WUJ2|A0A087WUJ2_HUMAN;tr|A0A087WW51|A0A087WW51_HUMAN;tr|E5RG29|E5RG29_HUMAN;tr|E5RG56|E5RG56_HUMAN	sp|Q12797|ASPH_HUMAN	12;2;1;1;1;1;1;1	12;2;1;1;1;1;1;1	12;2;1;1;1;1;1;1	>sp|Q12797|ASPH_HUMAN Aspartyl/asparaginyl beta-hydroxylase OS=Homo sapiens OX=9606 GN=ASPH PE=1 SV=3	8	12	12	12	0	2	1	12	0	2	1	12	0	2	1	12	18.7	18.7	18.7	85.862	758	758;136;113;174;186;195;198;327	1	15		0	83.556	By matching	By matching	By matching	By MS/MS	0	2.2	1.1	18.7	159130000	0	694880	185080	158250000	0	2.85233e-05	0	0
sp|Q12965|MYO1E_HUMAN;tr|H0YNQ8|H0YNQ8_HUMAN;tr|H0YLJ4|H0YLJ4_HUMAN;tr|H0YN00|H0YN00_HUMAN;tr|H0YLE5|H0YLE5_HUMAN;sp|O00160|MYO1F_HUMAN	sp|Q12965|MYO1E_HUMAN	35;12;5;3;2;2	35;12;5;3;2;2	35;12;5;3;2;2	>sp|Q12965|MYO1E_HUMAN Unconventional myosin-Ie OS=Homo sapiens OX=9606 GN=MYO1E PE=1 SV=2	6	35	35	35	0	2	2	35	0	2	2	35	0	2	2	35	32.3	32.3	32.3	127.06	1108	1108;317;276;112;187;1098	1	49		0	282.34	By matching	By matching	By matching	By MS/MS	0	1.8	1.7	32.3	1611500000	0	2281100	2463600	1606800000	0	9.36341e-05	0	0
sp|Q13045|FLII_HUMAN;tr|J3KS39|J3KS39_HUMAN;tr|J3KS54|J3KS54_HUMAN	sp|Q13045|FLII_HUMAN	6;1;1	6;1;1	6;1;1	>sp|Q13045|FLII_HUMAN Protein flightless-1 homolog OS=Homo sapiens OX=9606 GN=FLII PE=1 SV=2	3	6	6	6	0	1	0	6	0	1	0	6	0	1	0	6	6.7	6.7	6.7	144.75	1269	1269;51;700	1	7		0	66.037	By matching	By matching	By matching	By MS/MS	0	0.9	0	6.7	124280000	0	437360	0	123850000	0	1.79527e-05	0	0
sp|Q13136|LIPA1_HUMAN;tr|A0A2R8Y7R9|A0A2R8Y7R9_HUMAN	sp|Q13136|LIPA1_HUMAN;tr|A0A2R8Y7R9|A0A2R8Y7R9_HUMAN	1;1	1;1	1;1	>sp|Q13136|LIPA1_HUMAN Liprin-alpha-1 OS=Homo sapiens OX=9606 GN=PPFIA1 PE=1 SV=1;>tr|A0A2R8Y7R9|A0A2R8Y7R9_HUMAN Liprin-alpha-1 (Fragment) OS=Homo sapiens OX=9606 GN=PPFIA1 PE=1 SV=1	2	1	1	1	0	1	0	1	0	1	0	1	0	1	0	1	1.2	1.2	1.2	135.78	1202	1202;1224	1	2		0	7.2316	By matching	By matching	By matching	By MS/MS	0	1.2	0	1.2	7542600	0	253590	0	7289000	0	1.04093e-05	0	0
sp|Q13283|G3BP1_HUMAN;tr|E5RIZ6|E5RIZ6_HUMAN;tr|E5RH00|E5RH00_HUMAN;tr|E5RI46|E5RI46_HUMAN;tr|E5RIF8|E5RIF8_HUMAN;tr|E5RH42|E5RH42_HUMAN;tr|E5RJU8|E5RJU8_HUMAN	sp|Q13283|G3BP1_HUMAN	6;2;1;1;1;1;1	6;2;1;1;1;1;1	6;2;1;1;1;1;1	>sp|Q13283|G3BP1_HUMAN Ras GTPase-activating protein-binding protein 1 OS=Homo sapiens OX=9606 GN=G3BP1 PE=1 SV=1	7	6	6	6	0	1	1	6	0	1	1	6	0	1	1	6	17	17	17	52.164	466	466;148;37;105;106;117;153	1	9		0	45.629	By matching	By matching	By matching	By MS/MS	0	2.1	2.1	17	122100000	0	607230	252350	121240000	0	2.49254e-05	0	0
tr|Q4VAN1|Q4VAN1_HUMAN;sp|Q13410|BT1A1_HUMAN	tr|Q4VAN1|Q4VAN1_HUMAN;sp|Q13410|BT1A1_HUMAN	1;1	1;1	1;1	>tr|Q4VAN1|Q4VAN1_HUMAN BTN1A1 protein OS=Homo sapiens OX=9606 GN=BTN1A1 PE=1 SV=1;>sp|Q13410|BT1A1_HUMAN Butyrophilin subfamily 1 member A1 OS=Homo sapiens OX=9606 GN=BTN1A1 PE=1 SV=3	2	1	1	1	0	1	1	0	0	1	1	0	0	1	1	0	2	2	2	55.456	494	494;526	1	2		0	7.131	By matching	By MS/MS	By matching	By matching	0	2	2	0	13077000	0	12908000	168740	0	0	0.000529845	0	0
tr|A0A0D9SF54|A0A0D9SF54_HUMAN;sp|Q13813|SPTN1_HUMAN;tr|A0A0D9SGF6|A0A0D9SGF6_HUMAN	tr|A0A0D9SF54|A0A0D9SF54_HUMAN;sp|Q13813|SPTN1_HUMAN;tr|A0A0D9SGF6|A0A0D9SGF6_HUMAN	13;13;13	13;13;13	13;13;13	>tr|A0A0D9SF54|A0A0D9SF54_HUMAN Spectrin alpha chain, non-erythrocytic 1 OS=Homo sapiens OX=9606 GN=SPTAN1 PE=1 SV=1;>sp|Q13813|SPTN1_HUMAN Spectrin alpha chain, non-erythrocytic 1 OS=Homo sapiens OX=9606 GN=SPTAN1 PE=1 SV=3;>tr|A0A0D9SGF6|A0A0D9SGF6_HUMAN	3	13	13	13	0	1	2	13	0	1	2	13	0	1	2	13	7.4	7.4	7.4	282.83	2457	2457;2472;2498	1	16		0	96.836	By matching	By matching	By matching	By MS/MS	0	0.4	0.8	7.4	153370000	0	1657700	561460	151150000	0	6.80449e-05	0	0
sp|Q14152|EIF3A_HUMAN	sp|Q14152|EIF3A_HUMAN	8	8	8	>sp|Q14152|EIF3A_HUMAN Eukaryotic translation initiation factor 3 subunit A OS=Homo sapiens OX=9606 GN=EIF3A PE=1 SV=1	1	8	8	8	0	1	0	8	0	1	0	8	0	1	0	8	7.7	7.7	7.7	166.57	1382	1382	1	10		0	51.436	By matching	By matching	By matching	By MS/MS	0	0.7	0	7.7	109760000	0	88113	0	109680000	0	3.61684e-06	0	0
sp|Q14204|DYHC1_HUMAN;tr|A0A2R8YGC7|A0A2R8YGC7_HUMAN;tr|A0A2R8YFZ7|A0A2R8YFZ7_HUMAN	sp|Q14204|DYHC1_HUMAN;tr|A0A2R8YGC7|A0A2R8YGC7_HUMAN;tr|A0A2R8YFZ7|A0A2R8YFZ7_HUMAN	2;1;1	2;1;1	2;1;1	>sp|Q14204|DYHC1_HUMAN Cytoplasmic dynein 1 heavy chain 1 OS=Homo sapiens OX=9606 GN=DYNC1H1 PE=1 SV=5;>tr|A0A2R8YGC7|A0A2R8YGC7_HUMAN Cytoplasmic dynein 1 heavy chain 1 (Fragment) OS=Homo sapiens OX=9606 GN=DYNC1H1 PE=1 SV=1;>tr|A0A2R8YFZ7|A0A2R8YFZ7_HUMA	3	2	2	2	0	1	0	2	0	1	0	2	0	1	0	2	0.4	0.4	0.4	532.4	4646	4646;421;1686	1	3		0	11.048	By matching	By matching	By matching	By MS/MS	0	0.2	0	0.4	10269000	0	8583800	0	1685100	0	0.000352346	0	0
sp|Q14258|TRI25_HUMAN	sp|Q14258|TRI25_HUMAN	1	1	1	>sp|Q14258|TRI25_HUMAN E3 ubiquitin/ISG15 ligase TRIM25 OS=Homo sapiens OX=9606 GN=TRIM25 PE=1 SV=2	1	1	1	1	0	1	0	1	0	1	0	1	0	1	0	1	1.7	1.7	1.7	70.973	630	630	1	2		0	7.0183	By matching	By matching	By matching	By MS/MS	0	1.7	0	1.7	5704400	0	452170	0	5252200	0	1.85606e-05	0	0
sp|Q14315|FLNC_HUMAN	sp|Q14315|FLNC_HUMAN	6	5	5	>sp|Q14315|FLNC_HUMAN Filamin-C OS=Homo sapiens OX=9606 GN=FLNC PE=1 SV=3	1	6	5	5	0	3	4	6	0	3	4	5	0	3	4	5	2.9	2.6	2.6	291.02	2725	2725	1	12		0	39.292	By matching	By matching	By matching	By MS/MS	0	1.5	2	2.9	79421000	0	3868000	1940500	73613000	0	0.000158773	0	0
sp|Q14690|RRP5_HUMAN;tr|A0A3B3IUD7|A0A3B3IUD7_HUMAN	sp|Q14690|RRP5_HUMAN;tr|A0A3B3IUD7|A0A3B3IUD7_HUMAN	7;7	7;7	7;7	>sp|Q14690|RRP5_HUMAN Protein RRP5 homolog OS=Homo sapiens OX=9606 GN=PDCD11 PE=1 SV=3;>tr|A0A3B3IUD7|A0A3B3IUD7_HUMAN Programmed cell death 11, isoform CRA_a OS=Homo sapiens OX=9606 GN=PDCD11 PE=1 SV=1	2	7	7	7	0	1	0	7	0	1	0	7	0	1	0	7	4.8	4.8	4.8	208.7	1871	1871;1872	1	8		0	42.343	By matching	By matching	By matching	By MS/MS	0	0.6	0	4.8	46107000	0	780790	0	45327000	0	3.20497e-05	0	0
sp|Q15149|PLEC_HUMAN;tr|H0YDN1|H0YDN1_HUMAN;tr|E9PMV1|E9PMV1_HUMAN;tr|E9PKG0|E9PKG0_HUMAN;tr|E9PQ28|E9PQ28_HUMAN;tr|E9PIA2|E9PIA2_HUMAN;tr|A0A075B730|A0A075B730_HUMAN;sp|P58107|EPIPL_HUMAN;sp|Q9UPN3|MACF1_HUMAN;tr|H3BPE1|H3BPE1_HUMAN;tr|H3BQK9|H3BQK9_HUMAN	sp|Q15149|PLEC_HUMAN;tr|H0YDN1|H0YDN1_HUMAN	36;31;5;3;2;1;1;1;1;1;1	36;31;5;3;2;1;1;1;1;1;1	36;31;5;3;2;1;1;1;1;1;1	>sp|Q15149|PLEC_HUMAN Plectin OS=Homo sapiens OX=9606 GN=PLEC PE=1 SV=3;>tr|H0YDN1|H0YDN1_HUMAN Plectin OS=Homo sapiens OX=9606 GN=PLEC PE=1 SV=9	11	36	36	36	0	16	8	36	0	16	8	36	0	16	8	36	8.7	8.7	8.7	531.78	4684	4684;3447;703;190;83;174;5063;5088;7388;7555;7592	1	60		0	255.35	By matching	By matching	By matching	By MS/MS	0	4.2	2.2	8.7	481930000	0	16370000	8504000	457060000	0	0.000671952	0	0
tr|H0YBA1|H0YBA1_HUMAN;sp|Q15154|PCM1_HUMAN	tr|H0YBA1|H0YBA1_HUMAN;sp|Q15154|PCM1_HUMAN	3;3	3;3	3;3	>tr|H0YBA1|H0YBA1_HUMAN Pericentriolar material 1 protein (Fragment) OS=Homo sapiens OX=9606 GN=PCM1 PE=1 SV=1;>sp|Q15154|PCM1_HUMAN Pericentriolar material 1 protein OS=Homo sapiens OX=9606 GN=PCM1 PE=1 SV=5	2	3	3	3	0	1	1	3	0	1	1	3	0	1	1	3	4.7	4.7	4.7	85.715	764	764;2024	1	5		0	49.924	By matching	By matching	By matching	By MS/MS	0	1.4	1.4	4.7	48266000	0	1090200	679520	46496000	0	4.47503e-05	0	0
sp|Q15746|MYLK_HUMAN;tr|D6R9C2|D6R9C2_HUMAN	sp|Q15746|MYLK_HUMAN	12;2	12;2	12;2	>sp|Q15746|MYLK_HUMAN Myosin light chain kinase, smooth muscle OS=Homo sapiens OX=9606 GN=MYLK PE=1 SV=4	2	12	12	12	0	5	1	12	0	5	1	12	0	5	1	12	7.3	7.3	7.3	210.71	1914	1914;229	1	18		0	96.583	By matching	By matching	By matching	By MS/MS	0	3.1	0.7	7.3	227750000	0	6355100	1336300	220060000	0	0.000260863	0	0
sp|Q16643|DREB_HUMAN;tr|D6R9W4|D6R9W4_HUMAN;tr|D6RFI1|D6RFI1_HUMAN;tr|D6R9Q9|D6R9Q9_HUMAN;tr|D6RCR4|D6RCR4_HUMAN	sp|Q16643|DREB_HUMAN;tr|D6R9W4|D6R9W4_HUMAN	11;6;4;4;3	11;6;4;4;3	11;6;4;4;3	>sp|Q16643|DREB_HUMAN Drebrin OS=Homo sapiens OX=9606 GN=DBN1 PE=1 SV=4;>tr|D6R9W4|D6R9W4_HUMAN Drebrin (Fragment) OS=Homo sapiens OX=9606 GN=DBN1 PE=1 SV=1	5	11	11	11	0	1	0	11	0	1	0	11	0	1	0	11	23	23	23	71.428	649	649;317;124;391;93	1	17		0	175.34	By matching	By MS/MS	By matching	By MS/MS	0	1.4	0	23	874000000	0	1976600	0	872030000	0	8.11351e-05	0	0
sp|Q16666|IF16_HUMAN;tr|H3BM18|H3BM18_HUMAN;tr|X6RHM1|X6RHM1_HUMAN;tr|H3BVE6|H3BVE6_HUMAN;tr|X6RHR0|X6RHR0_HUMAN;tr|H3BR88|H3BR88_HUMAN;sp|Q6K0P9|IFIX_HUMAN	sp|Q16666|IF16_HUMAN;tr|H3BM18|H3BM18_HUMAN;tr|X6RHM1|X6RHM1_HUMAN	5;3;3;2;1;1;1	5;3;3;2;1;1;1	5;3;3;2;1;1;1	>sp|Q16666|IF16_HUMAN Gamma-interferon-inducible protein 16 OS=Homo sapiens OX=9606 GN=IFI16 PE=1 SV=3;>tr|H3BM18|H3BM18_HUMAN Gamma-interferon-inducible protein 16 (Fragment) OS=Homo sapiens OX=9606 GN=IFI16 PE=1 SV=1;>tr|X6RHM1|X6RHM1_HUMAN Gamma-interfe	7	5	5	5	0	1	0	5	0	1	0	5	0	1	0	5	8.4	8.4	8.4	88.255	785	785;167;180;83;150;229;492	1	7		0	34.85	By matching	By matching	By matching	By MS/MS	0	1.4	0	8.4	53481000	0	393440	0	53088000	0	1.61498e-05	0	0
sp|Q69YQ0|CYTSA_HUMAN;tr|F8WAN1|F8WAN1_HUMAN;tr|C9J8U1|C9J8U1_HUMAN	sp|Q69YQ0|CYTSA_HUMAN;tr|F8WAN1|F8WAN1_HUMAN;tr|C9J8U1|C9J8U1_HUMAN	4;3;2	4;3;2	4;3;2	>sp|Q69YQ0|CYTSA_HUMAN Cytospin-A OS=Homo sapiens OX=9606 GN=SPECC1L PE=1 SV=2;>tr|F8WAN1|F8WAN1_HUMAN SPECC1L-ADORA2A readthrough (NMD candidate) OS=Homo sapiens OX=9606 GN=SPECC1L-ADORA2A PE=4 SV=2;>tr|C9J8U1|C9J8U1_HUMAN Cytospin-A (Fragment) OS=Homo sa	3	4	4	4	0	1	1	4	0	1	1	4	0	1	1	4	5	5	5	124.6	1117	1117;911;788	1	9		0	43.712	By matching	By matching	By matching	By MS/MS	0	1.6	1.6	5	63471000	0	1359000	913590	61198000	0	5.57839e-05	0	0
sp|Q6S8J3|POTEE_HUMAN	sp|Q6S8J3|POTEE_HUMAN	9	1	0	>sp|Q6S8J3|POTEE_HUMAN POTE ankyrin domain family member E OS=Homo sapiens OX=9606 GN=POTEE PE=2 SV=3	1	9	1	0	4	5	4	9	0	1	0	1	0	0	0	0	7.4	1.7	0	121.36	1075	1075	1	2		0	9.5242	By matching	By matching	By matching	By MS/MS	3.4	5.1	3.4	7.4	180620000	0	2269800	0	178350000	0	9.31703e-05	0	0
sp|Q6WCQ1|MPRIP_HUMAN;tr|J3KSW8|J3KSW8_HUMAN;tr|H0Y2S9|H0Y2S9_HUMAN;tr|H0Y7E2|H0Y7E2_HUMAN;tr|H7C3G6|H7C3G6_HUMAN;tr|J3KSK7|J3KSK7_HUMAN;tr|A8MZF8|A8MZF8_HUMAN;tr|K7EL39|K7EL39_HUMAN;tr|J3QRL2|J3QRL2_HUMAN;tr|A0A1W2PPU9|A0A1W2PPU9_HUMAN;tr|F6WMF4|F6WMF4_HUMAN;tr|F6WYE2|F6WYE2_HUMAN;tr|F6TR96|F6TR96_HUMAN;tr|H0Y5J9|H0Y5J9_HUMAN;sp|Q9H2D6|TARA_HUMAN	sp|Q6WCQ1|MPRIP_HUMAN;tr|J3KSW8|J3KSW8_HUMAN	24;16;11;9;6;4;2;2;2;2;1;1;1;1;1	24;16;11;9;6;4;2;2;2;2;1;1;1;1;1	24;16;11;9;6;4;2;2;2;2;1;1;1;1;1	>sp|Q6WCQ1|MPRIP_HUMAN Myosin phosphatase Rho-interacting protein OS=Homo sapiens OX=9606 GN=MPRIP PE=1 SV=3;>tr|J3KSW8|J3KSW8_HUMAN Myosin phosphatase Rho-interacting protein (Fragment) OS=Homo sapiens OX=9606 GN=MPRIP PE=1 SV=1	15	24	24	24	0	5	4	24	0	5	4	24	0	5	4	24	29.4	29.4	29.4	116.53	1025	1025;844;1794;1091;277;139;63;95;181;294;83;256;265;311;2365	1	41		0	227.31	By matching	By matching	By matching	By MS/MS	0	5.2	5.7	29.4	668520000	0	7004100	2631500	658880000	0	0.000287503	0	0
tr|H0YF68|H0YF68_HUMAN;sp|Q9H2K8|TAOK3_HUMAN;sp|Q7L7X3|TAOK1_HUMAN	tr|H0YF68|H0YF68_HUMAN;sp|Q9H2K8|TAOK3_HUMAN;sp|Q7L7X3|TAOK1_HUMAN	1;1;1	1;1;1	1;1;1	>tr|H0YF68|H0YF68_HUMAN Serine/threonine-protein kinase TAO3 (Fragment) OS=Homo sapiens OX=9606 GN=TAOK3 PE=1 SV=1;>sp|Q9H2K8|TAOK3_HUMAN Serine/threonine-protein kinase TAO3 OS=Homo sapiens OX=9606 GN=TAOK3 PE=1 SV=2;>sp|Q7L7X3|TAOK1_HUMAN Serine/threonin	3	1	1	1	0	1	1	1	0	1	1	1	0	1	1	1	7	7	7	20.937	185	185;898;1001	1	3		0.0082305	6.0319	By matching	By matching	By matching	By MS/MS	0	7	7	7	18444000	0	352270	234120	17858000	0	1.44599e-05	0	0
sp|Q7Z478|DHX29_HUMAN;tr|A0A087WYN9|A0A087WYN9_HUMAN	sp|Q7Z478|DHX29_HUMAN;tr|A0A087WYN9|A0A087WYN9_HUMAN	2;2	2;2	2;2	>sp|Q7Z478|DHX29_HUMAN ATP-dependent RNA helicase DHX29 OS=Homo sapiens OX=9606 GN=DHX29 PE=1 SV=2;>tr|A0A087WYN9|A0A087WYN9_HUMAN ATP-dependent RNA helicase DHX29 OS=Homo sapiens OX=9606 GN=DHX29 PE=1 SV=1	2	2	2	2	0	1	0	2	0	1	0	2	0	1	0	2	1.6	1.6	1.6	155.23	1369	1369;1370	1	3		0	11.114	By matching	By matching	By matching	By MS/MS	0	0.9	0	1.6	14191000	0	690870	0	13500000	0	2.83587e-05	0	0
sp|Q86XZ4|SPAS2_HUMAN	sp|Q86XZ4|SPAS2_HUMAN	1	1	1	>sp|Q86XZ4|SPAS2_HUMAN Spermatogenesis-associated serine-rich protein 2 OS=Homo sapiens OX=9606 GN=SPATS2 PE=1 SV=1	1	1	1	1	0	1	0	1	0	1	0	1	0	1	0	1	3.5	3.5	3.5	59.544	545	545	1	2		1	-2	By matching	By matching	By matching	By MS/MS	0	3.5	0	3.5	25977000	0	2935100	0	23042000	0	0.000120479	0	0
sp|Q8N442|GUF1_HUMAN	sp|Q8N442|GUF1_HUMAN	1	1	1	>sp|Q8N442|GUF1_HUMAN Translation factor GUF1, mitochondrial OS=Homo sapiens OX=9606 GN=GUF1 PE=1 SV=1	1	1	1	1	0	1	1	1	0	1	1	1	0	1	1	1	1	1	1	74.327	669	669	1	3		1	-2	By matching	By MS/MS	By matching	By MS/MS	0	1	1	1	134040000	0	69934000	17060000	47046000	0	0.00287064	0	0
tr|J3QT54|J3QT54_HUMAN;tr|F5H6M0|F5H6M0_HUMAN;tr|F5H047|F5H047_HUMAN;tr|F5H669|F5H669_HUMAN;sp|Q8N684|CPSF7_HUMAN;tr|C9J286|C9J286_HUMAN;tr|C9J323|C9J323_HUMAN;tr|C9JM38|C9JM38_HUMAN;tr|F5H5B7|F5H5B7_HUMAN;tr|F5H1W4|F5H1W4_HUMAN;tr|F5H2K8|F5H2K8_HUMAN;tr|F5H6P5|F5H6P5_HUMAN;tr|F5H6A8|F5H6A8_HUMAN;tr|F5GXA3|F5GXA3_HUMAN	tr|J3QT54|J3QT54_HUMAN;tr|F5H6M0|F5H6M0_HUMAN;tr|F5H047|F5H047_HUMAN;tr|F5H669|F5H669_HUMAN;sp|Q8N684|CPSF7_HUMAN;tr|C9J286|C9J286_HUMAN;tr|C9J323|C9J323_HUMAN	5;5;5;5;5;3;3;2;1;1;1;1;1;1	5;5;5;5;5;3;3;2;1;1;1;1;1;1	5;5;5;5;5;3;3;2;1;1;1;1;1;1	>tr|J3QT54|J3QT54_HUMAN Cleavage and polyadenylation-specificity factor subunit 7 (Fragment) OS=Homo sapiens OX=9606 GN=CPSF7 PE=1 SV=8;>tr|F5H6M0|F5H6M0_HUMAN Cleavage and polyadenylation-specificity factor subunit 7 (Fragment) OS=Homo sapiens OX=9606 GN=	14	5	5	5	0	1	0	5	0	1	0	5	0	1	0	5	27.9	27.9	27.9	22.62	204	204;219;288;374;471;143;145;138;93;98;100;101;101;102	1	8		0	39.468	By matching	By matching	By matching	By MS/MS	0	5.4	0	27.9	87498000	0	1781300	0	85717000	0	7.31184e-05	0	0
sp|Q8NC56|LEMD2_HUMAN;tr|H0Y9B7|H0Y9B7_HUMAN;tr|D6RBV0|D6RBV0_HUMAN;tr|H7C2Z0|H7C2Z0_HUMAN	sp|Q8NC56|LEMD2_HUMAN	5;2;2;1	5;2;2;1	5;2;2;1	>sp|Q8NC56|LEMD2_HUMAN LEM domain-containing protein 2 OS=Homo sapiens OX=9606 GN=LEMD2 PE=1 SV=1	4	5	5	5	0	2	1	5	0	2	1	5	0	2	1	5	12.5	12.5	12.5	56.974	503	503;85;114;280	1	8		0	30.48	By matching	By matching	By matching	By MS/MS	0	5	2	12.5	136510000	0	1823400	760960	133930000	0	7.48465e-05	0	0
sp|Q92974|ARHG2_HUMAN;tr|V9GYM8|V9GYM8_HUMAN;tr|V9GYF5|V9GYF5_HUMAN;tr|V9GYG5|V9GYG5_HUMAN;tr|V9GZ14|V9GZ14_HUMAN;tr|V9GYF0|V9GYF0_HUMAN;tr|Q5VY93|Q5VY93_HUMAN	sp|Q92974|ARHG2_HUMAN;tr|V9GYM8|V9GYM8_HUMAN	4;4;1;1;1;1;1	4;4;1;1;1;1;1	4;4;1;1;1;1;1	>sp|Q92974|ARHG2_HUMAN Rho guanine nucleotide exchange factor 2 OS=Homo sapiens OX=9606 GN=ARHGEF2 PE=1 SV=4;>tr|V9GYM8|V9GYM8_HUMAN Rho guanine nucleotide exchange factor 2 OS=Homo sapiens OX=9606 GN=ARHGEF2 PE=1 SV=1	7	4	4	4	0	1	1	4	0	1	1	4	0	1	1	4	4.8	4.8	4.8	111.54	986	986;1031;178;214;229;263;264	1	6		0	29.505	By matching	By matching	By matching	By MS/MS	0	0.8	0.8	4.8	54818000	0	472030	819070	53527000	0	1.93758e-05	0	0
sp|Q969G5|CAVN3_HUMAN;tr|E9PIE3|E9PIE3_HUMAN	sp|Q969G5|CAVN3_HUMAN;tr|E9PIE3|E9PIE3_HUMAN	6;6	6;6	6;6	>sp|Q969G5|CAVN3_HUMAN Caveolae-associated protein 3 OS=Homo sapiens OX=9606 GN=CAVIN3 PE=1 SV=3;>tr|E9PIE3|E9PIE3_HUMAN Caveolae-associated protein 3 OS=Homo sapiens OX=9606 GN=CAVIN3 PE=1 SV=1	2	6	6	6	0	6	6	6	0	6	6	6	0	6	6	6	23.8	23.8	23.8	27.701	261	261;293	1	21		0	77.369	By matching	By MS/MS	By MS/MS	By MS/MS	0	23.8	23.8	23.8	273530000	0	78152000	31006000	164370000	0	0.00320797	0	0
tr|F5GXG4|F5GXG4_HUMAN;sp|Q96HS1|PGAM5_HUMAN	tr|F5GXG4|F5GXG4_HUMAN;sp|Q96HS1|PGAM5_HUMAN	1;1	1;1	1;1	>tr|F5GXG4|F5GXG4_HUMAN Serine/threonine-protein phosphatase PGAM5, mitochondrial OS=Homo sapiens OX=9606 GN=PGAM5 PE=1 SV=1;>sp|Q96HS1|PGAM5_HUMAN Serine/threonine-protein phosphatase PGAM5, mitochondrial OS=Homo sapiens OX=9606 GN=PGAM5 PE=1 SV=2	2	1	1	1	0	1	1	1	0	1	1	1	0	1	1	1	7.1	7.1	7.1	15.911	140	140;289	1	3		0	6.745	By matching	By matching	By matching	By MS/MS	0	7.1	7.1	7.1	24327000	0	6677000	2861500	14788000	0	0.000274076	0	0
sp|Q96RS6|NUDC1_HUMAN	sp|Q96RS6|NUDC1_HUMAN	1	1	1	>sp|Q96RS6|NUDC1_HUMAN NudC domain-containing protein 1 OS=Homo sapiens OX=9606 GN=NUDCD1 PE=1 SV=2	1	1	1	1	0	1	1	0	0	1	1	0	0	1	1	0	1.2	1.2	1.2	66.755	583	583	2		2	1	-2	By matching	By MS/MS	By matching	By matching	0	1.2	1.2	0	19757000	0	13818000	5939000	0	0	0.000567198	0	0
sp|Q9BQG0|MBB1A_HUMAN;tr|I3L1L3|I3L1L3_HUMAN;tr|I3L2H8|I3L2H8_HUMAN	sp|Q9BQG0|MBB1A_HUMAN;tr|I3L1L3|I3L1L3_HUMAN	5;4;1	5;4;1	5;4;1	>sp|Q9BQG0|MBB1A_HUMAN Myb-binding protein 1A OS=Homo sapiens OX=9606 GN=MYBBP1A PE=1 SV=2;>tr|I3L1L3|I3L1L3_HUMAN Myb-binding protein 1A (Fragment) OS=Homo sapiens OX=9606 GN=MYBBP1A PE=1 SV=1	3	5	5	5	0	1	0	5	0	1	0	5	0	1	0	5	5	5	5	148.85	1328	1328;1252;204	1	6		0	31.43	By matching	By matching	By matching	By MS/MS	0	0.7	0	5	32783000	0	314490	0	32469000	0	1.29091e-05	0	0
sp|Q9NR30|DDX21_HUMAN	sp|Q9NR30|DDX21_HUMAN	7	7	5	>sp|Q9NR30|DDX21_HUMAN Nucleolar RNA helicase 2 OS=Homo sapiens OX=9606 GN=DDX21 PE=1 SV=5	1	7	7	5	0	3	4	7	0	3	4	7	0	2	3	5	10.2	10.2	6.8	87.343	783	783	1	15		0	46.18	By matching	By matching	By matching	By MS/MS	0	4.1	5.5	10.2	190990000	0	1409200	1686800	187900000	0	5.78445e-05	0	0
tr|C9JKE4|C9JKE4_HUMAN;tr|F8VZ02|F8VZ02_HUMAN;tr|F8VT91|F8VT91_HUMAN;tr|C9JGM8|C9JGM8_HUMAN;tr|F8W6C2|F8W6C2_HUMAN;sp|Q9NUQ6|SPS2L_HUMAN;tr|Q4ZFW0|Q4ZFW0_HUMAN;tr|F8WAV0|F8WAV0_HUMAN;tr|C9IZC3|C9IZC3_HUMAN;tr|C9J8M7|C9J8M7_HUMAN;tr|F2Z2S1|F2Z2S1_HUMAN;tr|C9JW67|C9JW67_HUMAN;tr|B8ZZZ7|B8ZZZ7_HUMAN	tr|C9JKE4|C9JKE4_HUMAN;tr|F8VZ02|F8VZ02_HUMAN;tr|F8VT91|F8VT91_HUMAN;tr|C9JGM8|C9JGM8_HUMAN;tr|F8W6C2|F8W6C2_HUMAN;sp|Q9NUQ6|SPS2L_HUMAN;tr|Q4ZFW0|Q4ZFW0_HUMAN;tr|F8WAV0|F8WAV0_HUMAN;tr|C9IZC3|C9IZC3_HUMAN;tr|C9J8M7|C9J8M7_HUMAN;tr|F2Z2S1|F2Z2S1_HUMAN;tr|C9JW67|C9JW67_HUMAN;tr|B8ZZZ7|B8ZZZ7_HUMAN	2;2;2;2;2;2;1;1;1;1;1;1;1	2;2;2;2;2;2;1;1;1;1;1;1;1	2;2;2;2;2;2;1;1;1;1;1;1;1	>tr|C9JKE4|C9JKE4_HUMAN SPATS2-like protein (Fragment) OS=Homo sapiens OX=9606 GN=SPATS2L PE=1 SV=1;>tr|F8VZ02|F8VZ02_HUMAN SPATS2-like protein (Fragment) OS=Homo sapiens OX=9606 GN=SPATS2L PE=1 SV=1;>tr|F8VT91|F8VT91_HUMAN SPATS2-like protein (Fragment) O	13	2	2	2	0	1	0	2	0	1	0	2	0	1	0	2	12.3	12.3	12.3	17.183	154	154;173;188;193;265;558;13;23;94;115;139;238;498	1	3		0	11.054	By matching	By matching	By matching	By MS/MS	0	6.5	0	12.3	103680000	0	83396000	0	20284000	0	0.00342322	0	0
tr|H0Y2W2|H0Y2W2_HUMAN;sp|Q9NVI7|ATD3A_HUMAN;sp|Q5T9A4|ATD3B_HUMAN;sp|Q5T2N8|ATD3C_HUMAN;tr|Q5SV16|Q5SV16_HUMAN	tr|H0Y2W2|H0Y2W2_HUMAN;sp|Q9NVI7|ATD3A_HUMAN;sp|Q5T9A4|ATD3B_HUMAN;sp|Q5T2N8|ATD3C_HUMAN	5;5;4;3;2	5;5;4;3;2	5;5;4;3;2	>tr|H0Y2W2|H0Y2W2_HUMAN ATPase family AAA domain-containing protein 3A (Fragment) OS=Homo sapiens OX=9606 GN=ATAD3A PE=1 SV=1;>sp|Q9NVI7|ATD3A_HUMAN ATPase family AAA domain-containing protein 3A OS=Homo sapiens OX=9606 GN=ATAD3A PE=1 SV=2;>sp|Q5T9A4|ATD3B	5	5	5	5	0	1	0	5	0	1	0	5	0	1	0	5	7.9	7.9	7.9	64.243	572	572;634;648;411;201	1	6		0	35.206	By matching	By matching	By matching	By MS/MS	0	1.4	0	7.9	85641000	0	213440	0	85427000	0	8.76124e-06	0	0
sp|Q9NVP1|DDX18_HUMAN;tr|H7C452|H7C452_HUMAN	sp|Q9NVP1|DDX18_HUMAN	4;1	4;1	4;1	>sp|Q9NVP1|DDX18_HUMAN ATP-dependent RNA helicase DDX18 OS=Homo sapiens OX=9606 GN=DDX18 PE=1 SV=2	2	4	4	4	0	1	1	4	0	1	1	4	0	1	1	4	6.9	6.9	6.9	75.406	670	670;214	1	6		0	24.154	By matching	By matching	By matching	By MS/MS	0	1.6	1.6	6.9	28240000	0	893540	291010	27056000	0	3.66778e-05	0	0
sp|Q9NYL9|TMOD3_HUMAN;tr|H0YKU1|H0YKU1_HUMAN;tr|H0YNJ8|H0YNJ8_HUMAN	sp|Q9NYL9|TMOD3_HUMAN;tr|H0YKU1|H0YKU1_HUMAN;tr|H0YNJ8|H0YNJ8_HUMAN	8;7;7	8;7;7	8;7;7	>sp|Q9NYL9|TMOD3_HUMAN Tropomodulin-3 OS=Homo sapiens OX=9606 GN=TMOD3 PE=1 SV=1;>tr|H0YKU1|H0YKU1_HUMAN Tropomodulin-3 (Fragment) OS=Homo sapiens OX=9606 GN=TMOD3 PE=1 SV=1;>tr|H0YNJ8|H0YNJ8_HUMAN Tropomodulin-3 OS=Homo sapiens OX=9606 GN=TMOD3 PE=1 SV=1	3	8	8	8	0	1	1	8	0	1	1	8	0	1	1	8	31	31	31	39.594	352	352;187;213	1	13		0	122.25	By matching	By MS/MS	By matching	By MS/MS	0	3.1	3.1	31	681670000	0	1876700	730820	679070000	0	7.70344e-05	0	0
sp|Q9NYU1|UGGG2_HUMAN	sp|Q9NYU1|UGGG2_HUMAN	1	1	1	>sp|Q9NYU1|UGGG2_HUMAN UDP-glucose:glycoprotein glucosyltransferase 2 OS=Homo sapiens OX=9606 GN=UGGT2 PE=1 SV=4	1	1	1	1	0	1	0	0	0	1	0	0	0	1	0	0	0.9	0.9	0.9	174.73	1516	1516	1	1		1	-2	By matching	By MS/MS	By matching	By matching	0	0.9	0	0	653280	0	653280	0	0	0	2.68157e-05	0	0
sp|Q9P0K7|RAI14_HUMAN	sp|Q9P0K7|RAI14_HUMAN	20	20	20	>sp|Q9P0K7|RAI14_HUMAN Ankycorbin OS=Homo sapiens OX=9606 GN=RAI14 PE=1 SV=2	1	20	20	20	0	5	3	20	0	5	3	20	0	5	3	20	23.4	23.4	23.4	110.04	980	980	1	32		0	144.97	By matching	By matching	By matching	By MS/MS	0	6.7	3.5	23.4	561710000	0	4375700	922590	556410000	0	0.000179613	0	0
tr|F8W7S5|F8W7S5_HUMAN;tr|A0A087WVV2|A0A087WVV2_HUMAN;sp|Q9P2E9|RRBP1_HUMAN	tr|F8W7S5|F8W7S5_HUMAN;tr|A0A087WVV2|A0A087WVV2_HUMAN;sp|Q9P2E9|RRBP1_HUMAN	3;3;3	3;3;3	3;3;3	>tr|F8W7S5|F8W7S5_HUMAN Ribosome-binding protein 1 OS=Homo sapiens OX=9606 GN=RRBP1 PE=1 SV=1;>tr|A0A087WVV2|A0A087WVV2_HUMAN Ribosome-binding protein 1 OS=Homo sapiens OX=9606 GN=RRBP1 PE=1 SV=1;>sp|Q9P2E9|RRBP1_HUMAN Ribosome-binding protein 1 OS=Homo sa	3	3	3	3	0	1	1	3	0	1	1	3	0	1	1	3	4.4	4.4	4.4	84.325	751	751;934;1410	1	5		0	21.233	By matching	By matching	By matching	By MS/MS	0	1.7	1.7	4.4	21256000	0	4044100	239000	16973000	0	0.000166001	0	0
tr|A0A3B3IT83|A0A3B3IT83_HUMAN;tr|A0A3B3IRV6|A0A3B3IRV6_HUMAN;tr|A0A3B3ISF1|A0A3B3ISF1_HUMAN;tr|A0A3B3IU51|A0A3B3IU51_HUMAN;tr|A0A3B3ISZ5|A0A3B3ISZ5_HUMAN;tr|A0A3B3IRI3|A0A3B3IRI3_HUMAN;sp|Q9UDY2|ZO2_HUMAN;tr|A0A3B3ITE1|A0A3B3ITE1_HUMAN;tr|A0A1B0GTW1|A0A1B0GTW1_HUMAN;tr|A0A2R8YDH4|A0A2R8YDH4_HUMAN;tr|A0A3B3IS03|A0A3B3IS03_HUMAN	tr|A0A3B3IT83|A0A3B3IT83_HUMAN;tr|A0A3B3IRV6|A0A3B3IRV6_HUMAN;tr|A0A3B3ISF1|A0A3B3ISF1_HUMAN;tr|A0A3B3IU51|A0A3B3IU51_HUMAN;tr|A0A3B3ISZ5|A0A3B3ISZ5_HUMAN;tr|A0A3B3IRI3|A0A3B3IRI3_HUMAN;sp|Q9UDY2|ZO2_HUMAN;tr|A0A3B3ITE1|A0A3B3ITE1_HUMAN;tr|A0A1B0GTW1|A0A1B0GTW1_HUMAN;tr|A0A2R8YDH4|A0A2R8YDH4_HUMAN;tr|A0A3B3IS03|A0A3B3IS03_HUMAN	2;2;2;2;2;2;2;2;2;2;1	2;2;2;2;2;2;2;2;2;2;1	2;2;2;2;2;2;2;2;2;2;1	>tr|A0A3B3IT83|A0A3B3IT83_HUMAN Tight junction protein ZO-2 (Fragment) OS=Homo sapiens OX=9606 GN=TJP2 PE=4 SV=1;>tr|A0A3B3IRV6|A0A3B3IRV6_HUMAN Tight junction protein ZO-2 (Fragment) OS=Homo sapiens OX=9606 GN=TJP2 PE=1 SV=1;>tr|A0A3B3ISF1|A0A3B3ISF1_HUMA	11	2	2	2	0	1	0	2	0	1	0	2	0	1	0	2	4	4	4	69.956	621	621;851;989;1047;1099;1128;1190;1191;1249;1319;652	1	3		0	15.004	By matching	By matching	By matching	By MS/MS	0	2.9	0	4	11645000	0	451790	0	11193000	0	1.8545e-05	0	0
sp|Q9UHB6|LIMA1_HUMAN;tr|F8VQE1|F8VQE1_HUMAN;tr|F8VS07|F8VS07_HUMAN;tr|F8VRN8|F8VRN8_HUMAN;tr|F8VVQ7|F8VVQ7_HUMAN;tr|F8VTU2|F8VTU2_HUMAN	sp|Q9UHB6|LIMA1_HUMAN;tr|F8VQE1|F8VQE1_HUMAN;tr|F8VS07|F8VS07_HUMAN	16;13;11;7;2;2	16;13;11;7;2;2	16;13;11;7;2;2	>sp|Q9UHB6|LIMA1_HUMAN LIM domain and actin-binding protein 1 OS=Homo sapiens OX=9606 GN=LIMA1 PE=1 SV=1;>tr|F8VQE1|F8VQE1_HUMAN LIM domain and actin-binding protein 1 OS=Homo sapiens OX=9606 GN=LIMA1 PE=1 SV=1;>tr|F8VS07|F8VS07_HUMAN LIM domain and actin-	6	16	16	16	0	3	4	16	0	3	4	16	0	3	4	16	28.5	28.5	28.5	85.225	759	759;598;456;388;111;130	1	27		0	155.57	By matching	By matching	By matching	By MS/MS	0	4.9	5.9	28.5	1165500000	0	7695900	2831400	1154900000	0	0.0003159	0	0
sp|Q9UHB9|SRP68_HUMAN	sp|Q9UHB9|SRP68_HUMAN	4	4	4	>sp|Q9UHB9|SRP68_HUMAN Signal recognition particle subunit SRP68 OS=Homo sapiens OX=9606 GN=SRP68 PE=1 SV=2	1	4	4	4	0	1	0	4	0	1	0	4	0	1	0	4	11.6	11.6	11.6	70.729	627	627	1	5		0	29.13	By matching	By matching	By matching	By MS/MS	0	3.8	0	11.6	33143000	0	2657400	0	30486000	0	0.00010908	0	0
sp|Q9UNW1|MINP1_HUMAN	sp|Q9UNW1|MINP1_HUMAN	1	1	1	>sp|Q9UNW1|MINP1_HUMAN Multiple inositol polyphosphate phosphatase 1 OS=Homo sapiens OX=9606 GN=MINPP1 PE=1 SV=1	1	1	1	1	0	1	0	1	0	1	0	1	0	1	0	1	3.9	3.9	3.9	55.051	487	487	1	2		0.0042827	6.263	By matching	By matching	By matching	By MS/MS	0	3.9	0	3.9	51363000	0	8382200	0	42980000	0	0.000344071	0	0
sp|Q9Y2X3|NOP58_HUMAN;tr|H7BZ72|H7BZ72_HUMAN	sp|Q9Y2X3|NOP58_HUMAN	3;1	3;1	3;1	>sp|Q9Y2X3|NOP58_HUMAN Nucleolar protein 58 OS=Homo sapiens OX=9606 GN=NOP58 PE=1 SV=1	2	3	3	3	0	1	1	3	0	1	1	3	0	1	1	3	6.8	6.8	6.8	59.578	529	529;187	1	5		0	18.99	By matching	By matching	By matching	By MS/MS	0	1.9	1.9	6.8	27950000	0	1038400	1220900	25690000	0	4.2624e-05	0	0
sp|Q9Y3I0|RTCB_HUMAN	sp|Q9Y3I0|RTCB_HUMAN	3	3	3	>sp|Q9Y3I0|RTCB_HUMAN tRNA-splicing ligase RtcB homolog OS=Homo sapiens OX=9606 GN=RTCB PE=1 SV=1	1	3	3	3	0	2	0	3	0	2	0	3	0	2	0	3	7.1	7.1	7.1	55.21	505	505	1	6		0	27.401	By matching	By matching	By matching	By MS/MS	0	5	0	7.1	91867000	0	874500	0	90992000	0	3.58963e-05	0	0
tr|F5H7S3|F5H7S3_HUMAN;tr|H7BYY1|H7BYY1_HUMAN;tr|H0YKJ4|H0YKJ4_HUMAN;tr|H0YK48|H0YK48_HUMAN;tr|B7Z596|B7Z596_HUMAN;tr|H0YN06|H0YN06_HUMAN	tr|F5H7S3|F5H7S3_HUMAN;tr|H7BYY1|H7BYY1_HUMAN;tr|H0YKJ4|H0YKJ4_HUMAN;tr|H0YK48|H0YK48_HUMAN;tr|B7Z596|B7Z596_HUMAN	10;10;10;10;10;2	2;2;2;2;2;2	2;2;2;2;2;2	>tr|F5H7S3|F5H7S3_HUMAN Tropomyosin alpha-1 chain OS=Homo sapiens OX=9606 GN=TPM1 PE=1 SV=2;>tr|H7BYY1|H7BYY1_HUMAN Tropomyosin 1 (Alpha), isoform CRA_m OS=Homo sapiens OX=9606 GN=TPM1 PE=1 SV=1;>tr|H0YKJ4|H0YKJ4_HUMAN Tropomyosin 1 (Alpha), isoform CRA_b	6	10	2	2	0	3	3	10	0	1	0	2	0	1	0	2	24.9	4.5	4.5	28.524	245	245;248;248;248;275;49	1	3		0	15.623	By matching	By matching	By matching	By MS/MS	0	10.2	9.8	24.9	64428000	0	531390	0	63897000	0	2.18124e-05	0	0
tr|F8VVD5|F8VVD5_HUMAN	tr|F8VVD5|F8VVD5_HUMAN	1	1	1	>tr|F8VVD5|F8VVD5_HUMAN 2-methoxy-6-polyprenyl-1,4-benzoquinol methylase, mitochondrial (Fragment) OS=Homo sapiens OX=9606 GN=COQ5 PE=1 SV=1	1	1	1	1	0	1	1	0	0	1	1	0	0	1	1	0	8.8	8.8	8.8	9.9155	91	91	1	4		0	6.3509	By matching	By MS/MS	By MS/MS	By matching	0	8.8	8.8	0	7516200	0	7516200	0	0	0	0.000308523	0	0
tr|G3V394|G3V394_HUMAN;tr|F8WE88|F8WE88_HUMAN;sp|Q9Y4I1|MYO5A_HUMAN;tr|A0A087WY00|A0A087WY00_HUMAN;tr|F8W6H6|F8W6H6_HUMAN;tr|E7ERV5|E7ERV5_HUMAN;tr|Q9UES5|Q9UES5_HUMAN;tr|O95317|O95317_HUMAN;sp|Q9NQX4|MYO5C_HUMAN;tr|G3V3C9|G3V3C9_HUMAN;tr|H0YM96|H0YM96_HUMAN;tr|H0YMK3|H0YMK3_HUMAN;sp|Q9ULV0|MYO5B_HUMAN	tr|G3V394|G3V394_HUMAN;tr|F8WE88|F8WE88_HUMAN;sp|Q9Y4I1|MYO5A_HUMAN;tr|A0A087WY00|A0A087WY00_HUMAN;tr|F8W6H6|F8W6H6_HUMAN	30;29;29;28;28;10;6;6;3;2;2;2;1	30;29;29;28;28;10;6;6;3;2;2;2;1	30;29;29;28;28;10;6;6;3;2;2;2;1	>tr|G3V394|G3V394_HUMAN Unconventional myosin-Va OS=Homo sapiens OX=9606 GN=MYO5A PE=1 SV=1;>tr|F8WE88|F8WE88_HUMAN Unconventional myosin-Va OS=Homo sapiens OX=9606 GN=MYO5A PE=1 SV=2;>sp|Q9Y4I1|MYO5A_HUMAN Unconventional myosin-Va OS=Homo sapiens OX=9606	13	30	30	30	0	6	3	30	0	6	3	30	0	6	3	30	19.4	19.4	19.4	215.47	1853	1853;1855;1855;1828;1855;585;228;231;1742;47;153;269;1848	1	45		0	238.75	By matching	By matching	By matching	By MS/MS	0	4.1	1.9	19.4	773250000	0	6747400	1481300	765020000	0	0.000276966	0	0
tr|I3L204|I3L204_HUMAN;tr|I3L3Y6|I3L3Y6_HUMAN;tr|I3L3F5|I3L3F5_HUMAN	tr|I3L204|I3L204_HUMAN;tr|I3L3Y6|I3L3Y6_HUMAN	11;7;5	1;1;1	1;1;1	>tr|I3L204|I3L204_HUMAN Unconventional myosin-Ic (Fragment) OS=Homo sapiens OX=9606 GN=MYO1C PE=1 SV=2;>tr|I3L3Y6|I3L3Y6_HUMAN Unconventional myosin-Ic (Fragment) OS=Homo sapiens OX=9606 GN=MYO1C PE=1 SV=1	3	11	1	1	0	3	2	11	0	1	1	1	0	1	1	1	42.3	3	3	30.682	267	267;170;137	1	5		0	7.3234	By matching	By matching	By matching	By MS/MS	0	9.4	6.7	42.3	83526000	0	1852600	759310	80914000	0	7.60451e-05	0	0
tr|K7ENT6|K7ENT6_HUMAN;tr|K7ERG3|K7ERG3_HUMAN;tr|A0A2R8YEU4|A0A2R8YEU4_HUMAN;tr|A0A2R8YE05|A0A2R8YE05_HUMAN;tr|A0A2R8YH90|A0A2R8YH90_HUMAN;tr|K7EP68|K7EP68_HUMAN;tr|H0YL80|H0YL80_HUMAN;tr|A0A2R8YHD2|A0A2R8YHD2_HUMAN;tr|K7EPV9|K7EPV9_HUMAN;tr|K7EMU5|K7EMU5_HUMAN;tr|K7EPB9|K7EPB9_HUMAN;tr|U3KQK2|U3KQK2_HUMAN	tr|K7ENT6|K7ENT6_HUMAN;tr|K7ERG3|K7ERG3_HUMAN;tr|A0A2R8YEU4|A0A2R8YEU4_HUMAN;tr|A0A2R8YE05|A0A2R8YE05_HUMAN;tr|A0A2R8YH90|A0A2R8YH90_HUMAN	15;13;13;12;11;6;5;5;5;5;2;2	15;13;13;12;11;6;5;5;5;5;2;2	3;3;3;0;0;0;0;0;0;0;0;0	>tr|K7ENT6|K7ENT6_HUMAN Tropomyosin alpha-4 chain OS=Homo sapiens OX=9606 GN=TPM4 PE=1 SV=2;>tr|K7ERG3|K7ERG3_HUMAN Tropomyosin alpha-4 chain (Fragment) OS=Homo sapiens OX=9606 GN=TPM4 PE=1 SV=1;>tr|A0A2R8YEU4|A0A2R8YEU4_HUMAN Tropomyosin alpha-4 chain (Fr	12	15	15	3	0	2	2	15	0	2	2	15	0	0	0	3	42.1	42.1	6.1	28.492	247	247;170;173;226;220;138;68;90;96;102;110;111	1	26		0	193.3	By matching	By matching	By matching	By MS/MS	0	5.7	5.7	42.1	822600000	0	1718700	1285300	819590000	0	7.05488e-05	0	0
[truncated: 20 more columns]
